# Supplementary material for: Dynamics of a Cournot game with bounded rational firms and various scale effects
Source: PLoS One. 2024 May 28;19(5):e0297275. doi: 10.1371/journal.pone.0297275 (PMC11132496; doi:10.1371/journal.pone.0297275)
Supplement: S1 Data — (ZIP) [file pone.0297275.s002.zip]

Archive with 6 entries (6 files):
- different_di.mw
- __MACOSX/._different_di.mw
- ISO_LMA.mw
- __MACOSX/._ISO_LMA.mw
- simulation.py
- __MACOSX/._simulation.py
