# Supplementary material for: Dynamics of a Cournot game with bounded rational firms and various scale effects
Source: PLoS One. 2024 May 28;19(5):e0297275. doi: 10.1371/journal.pone.0297275 (PMC11132496; doi:10.1371/journal.pone.0297275)
Supplement: S1 Data — (ZIP) [file pone.0297275.s002.zip › different_di.mw]

<?xml version="1.0" encoding="UTF-8"?>
<Worksheet>
<Version major="2022" minor="1"/>
<Label-Scheme value="2" prefix=""/>
<View-Properties presentation="false" autoexpanding_sections="true" UserProfileName="Maple Default Profile" NumericFormat-ApplyInteger="true" NumericFormat-ApplyRational="true" NumericFormat-ApplyExponent="false" editable="true">
</View-Properties>
<MapleNet-Properties prettyprint="3" warnlevel="3" compactdisplay="false" preplot="" helpbrowser="standard" displayprecision="-1" echo="1" scientificx="true" unitattributes="&quot;fontweight&quot; = &quot;bold&quot;" imaginaryunit="I" longdelim="true" elisiontermsthreshold="10000" elisiondigitsafter="100" elisiondigitsbefore="100" plotdevice="inline" errorbreak="1" plotoptions="" plotdriver="opengl" quiet="false" elisiontermsbefore="100" elisiontermsafter="100" historytimestamp="false" screenwidth="79" indentamount="4" plotoutput="terminal" screenpixelheight="1117" rtablesize="[10, 10]" useclientjvm="true" format="worksheet" labelwidth="20" postplot="" typesetting="extended" ansi="false" ansicolor="[]" elisiondigitsthreshold="10000" showassumed="1" ansilprint="false" trailingsemicolon="true" errorcursor="false" labelling="true" screenheight="25" prompt="&gt; " verboseproc="1" latexwidth="8.0" ShowLabels="true"/>
<Styles>
<Font name="Heading 1" background="[255,255,255]" bold="true" executable="false" family="Times New Roman" foreground="[0,0,0]" italic="false" opaque="false" readonly="false" size="18" subscript="false" superscript="false" underline="false" placeholder="false"/>
<Font name="Warning" background="[255,255,255]" bold="false" executable="false" family="Courier New" foreground="[0,0,255]" italic="false" opaque="false" readonly="true" size="12" subscript="false" superscript="false" underline="false" placeholder="false"/>
<Font name="2D Output" background="[255,255,255]" bold="false" executable="false" family="Times New Roman" foreground="[0,0,255]" italic="false" opaque="false" readonly="true" size="12" subscript="false" superscript="false" underline="false" placeholder="false"/>
<Font name="Heading 4" background="[255,255,255]" bold="false" executable="false" family="Times New Roman" foreground="[0,0,0]" italic="true" opaque="false" readonly="false" size="12" subscript="false" superscript="false" underline="false" placeholder="false"/>
<Font name="Line Printed Output" background="[255,255,255]" bold="false" executable="false" family="Courier New" foreground="[0,0,255]" italic="false" opaque="false" readonly="true" size="12" subscript="false" superscript="false" underline="false" placeholder="false"/>
<Font name="Heading 2" background="[255,255,255]" bold="true" executable="false" family="Times New Roman" foreground="[0,0,0]" italic="false" opaque="false" readonly="false" size="16" subscript="false" superscript="false" underline="false" placeholder="false"/>
<Font name="Maple Output" background="[255,255,255]" bold="false" executable="false" family="Times New Roman" foreground="[0,0,0]" italic="false" opaque="false" readonly="false" size="12" subscript="false" superscript="false" underline="false" placeholder="false"/>
<Font name="2D Inert Output" background="[255,255,255]" bold="false" executable="true" family="Times New Roman" foreground="[144,144,144]" italic="false" opaque="false" readonly="false" size="12" subscript="false" superscript="false" underline="false" placeholder="false"/>
<Font name="Heading 3" background="[255,255,255]" bold="true" executable="false" family="Times New Roman" foreground="[0,0,0]" italic="true" opaque="false" readonly="false" size="14" subscript="false" superscript="false" underline="false" placeholder="false"/>
<Font name="Diagnostic" background="[255,255,255]" bold="false" executable="false" family="Courier New" foreground="[40,120,40]" italic="false" opaque="false" readonly="true" size="12" subscript="false" superscript="false" underline="false" placeholder="false"/>
<Font name="Ordered List 1" background="[255,255,255]" bold="false" executable="false" family="Times New Roman" foreground="[0,0,0]" italic="false" opaque="false" readonly="false" size="12" subscript="false" superscript="false" underline="false" placeholder="false"/>
<Font name="Maple Input" background="[255,255,255]" bold="true" executable="true" family="Courier New" foreground="[120,0,14]" italic="false" opaque="false" readonly="false" size="12" subscript="false" superscript="false" underline="false" placeholder="false"/>
<Font name="Text Output" background="[255,255,255]" bold="false" executable="false" family="Courier New" foreground="[0,0,255]" italic="false" opaque="false" readonly="true" size="12" subscript="false" superscript="false" underline="false" placeholder="false"/>
<Font name="Ordered List 2" background="[255,255,255]" bold="false" executable="false" family="Times New Roman" foreground="[0,0,0]" italic="false" opaque="false" readonly="false" size="12" subscript="false" superscript="false" underline="false" placeholder="false"/>
<Font name="Ordered List 3" background="[255,255,255]" bold="false" executable="false" family="Times New Roman" foreground="[0,0,0]" italic="false" opaque="false" readonly="false" size="12" subscript="false" superscript="false" underline="false" placeholder="false"/>
<Font name="Ordered List 4" background="[255,255,255]" bold="false" executable="false" family="Times New Roman" foreground="[0,0,0]" italic="false" opaque="false" readonly="false" size="12" subscript="false" superscript="false" underline="false" placeholder="false"/>
<Font name="Ordered List 5" background="[255,255,255]" bold="false" executable="false" family="Times New Roman" foreground="[0,0,0]" italic="false" opaque="false" readonly="false" size="12" subscript="false" superscript="false" underline="false" placeholder="false"/>
<Font name="Annotation Title" background="[255,255,255]" bold="true" executable="false" family="Times New Roman" foreground="[0,0,0]" italic="false" opaque="false" readonly="false" size="18" subscript="false" superscript="false" underline="false" placeholder="false"/>
<Font name="Header and Footer" background="[255,255,255]" bold="false" executable="false" family="Times New Roman" foreground="[0,0,0]" italic="false" opaque="false" readonly="false" size="10" subscript="false" superscript="false" underline="false" placeholder="false"/>
<Font name="HyperlinkError" background="[255,255,255]" bold="false" executable="false" family="Courier New" foreground="[255,0,255]" italic="false" opaque="false" readonly="true" size="12" subscript="false" superscript="false" underline="true" placeholder="false"/>
<Font name="Atomic Variable" background="[255,255,255]" bold="false" executable="false" family="Times New Roman" foreground="[175,0,175]" italic="true" opaque="false" readonly="false" size="12" subscript="false" superscript="false" underline="false" placeholder="false"/>
<Font name="HyperlinkWarning" background="[255,255,255]" bold="false" executable="false" family="Courier New" foreground="[0,0,255]" italic="false" opaque="false" readonly="true" size="12" subscript="false" superscript="false" underline="true" placeholder="false"/>
<Font name="Dictionary Hyperlink" background="[255,255,255]" bold="false" executable="false" family="Times New Roman" foreground="[147,0,15]" italic="false" opaque="false" readonly="false" size="12" subscript="false" superscript="false" underline="true" placeholder="false"/>
<Font name="2D Math" background="[255,255,255]" bold="false" executable="true" family="Times New Roman" foreground="[0,0,0]" italic="false" opaque="false" readonly="false" size="12" subscript="false" superscript="false" underline="false" placeholder="false"/>
<Font name="Bullet Item" background="[255,255,255]" bold="false" executable="false" family="Times New Roman" foreground="[0,0,0]" italic="false" opaque="false" readonly="false" size="12" subscript="false" superscript="false" underline="false" placeholder="false"/>
<Font name="Maple Plot" background="[255,255,255]" bold="false" executable="false" family="Times New Roman" foreground="[0,0,0]" italic="false" opaque="false" readonly="false" size="12" subscript="false" superscript="false" underline="false" placeholder="false"/>
<Font name="Annotation Text" background="[255,255,255]" bold="false" executable="false" family="Times New Roman" foreground="[0,0,0]" italic="false" opaque="false" readonly="false" size="12" subscript="false" superscript="false" underline="false" placeholder="false"/>
<Font name="List Item" background="[255,255,255]" bold="false" executable="false" family="Times New Roman" foreground="[0,0,0]" italic="false" opaque="false" readonly="false" size="12" subscript="false" superscript="false" underline="false" placeholder="false"/>
<Font name="Dash Item" background="[255,255,255]" bold="false" executable="false" family="Times New Roman" foreground="[0,0,0]" italic="false" opaque="false" readonly="false" size="12" subscript="false" superscript="false" underline="false" placeholder="false"/>
<Font name="2D Input" background="[255,255,255]" bold="false" executable="true" family="Times New Roman" foreground="[0,0,0]" italic="false" opaque="false" readonly="false" size="12" subscript="false" superscript="false" underline="false" placeholder="false"/>
<Font name="Error" background="[255,255,255]" bold="false" executable="false" family="Courier New" foreground="[255,0,255]" italic="false" opaque="false" readonly="true" size="12" subscript="false" superscript="false" underline="false" placeholder="false"/>
<Font name="Title" background="[255,255,255]" bold="true" executable="false" family="Times New Roman" foreground="[0,0,0]" italic="false" opaque="false" readonly="false" size="18" subscript="false" superscript="false" underline="false" placeholder="false"/>
<Font name="Text" background="[255,255,255]" bold="false" executable="false" family="Times New Roman" foreground="[0,0,0]" italic="false" opaque="false" readonly="false" size="12" subscript="false" superscript="false" underline="false" placeholder="false"/>
<Font name="Normal" background="[255,255,255]" bold="false" executable="false" family="Times New Roman" foreground="[0,0,0]" italic="false" opaque="false" readonly="false" size="12" subscript="false" superscript="false" underline="false" placeholder="false"/>
<Font name="Caption Reference" background="[255,255,255]" bold="true" executable="false" family="Times New Roman" foreground="[0,0,0]" italic="false" opaque="false" readonly="false" size="12" subscript="false" superscript="false" underline="false" placeholder="false"/>
<Font name="Code" background="[255,255,255]" bold="false" executable="false" family="Courier New" foreground="[255,0,0]" italic="false" opaque="false" readonly="false" size="12" subscript="false" superscript="false" underline="false" placeholder="false"/>
<Font name="Maple Input Placeholder" background="[255,255,255]" bold="true" executable="true" family="Courier New" foreground="[200,0,200]" italic="false" opaque="false" readonly="false" size="12" subscript="false" superscript="false" underline="false" placeholder="true"/>
<Font name="Equation Label" background="[255,255,255]" bold="true" executable="false" family="Times New Roman" foreground="[0,0,0]" italic="false" opaque="false" readonly="false" size="12" subscript="false" superscript="false" underline="false" placeholder="false"/>
<Font name="Author" background="[255,255,255]" bold="false" executable="false" family="Times New Roman" foreground="[0,0,0]" italic="false" opaque="false" readonly="false" size="12" subscript="false" superscript="false" underline="false" placeholder="false"/>
<Font name="Hyperlink" background="[255,255,255]" bold="false" executable="false" family="Times New Roman" foreground="[0,128,128]" italic="false" opaque="false" readonly="false" size="12" subscript="false" superscript="false" underline="true" placeholder="false"/>
<Font name="Caption Text" background="[255,255,255]" bold="true" executable="false" family="Times New Roman" foreground="[0,0,0]" italic="false" opaque="false" readonly="false" size="12" subscript="false" superscript="false" underline="false" placeholder="false"/>
<Layout name="Heading 1" alignment="left" bullet="none" firstindent="0" leftmargin="0" rightmargin="0" linespacing="0.0" spaceabove="8" spacebelow="4" linebreak="space" pagebreak-before="false" initial="0" bulletsuffix=""/>
<Layout name="Warning" alignment="left" bullet="none" firstindent="0" leftmargin="0" rightmargin="0" linespacing="0.0" spaceabove="0" spacebelow="0" linebreak="space" pagebreak-before="false" initial="0" bulletsuffix=""/>
<Layout name="Heading 4" alignment="left" bullet="none" firstindent="0" leftmargin="0" rightmargin="0" linespacing="0.0" spaceabove="0" spacebelow="0" linebreak="space" pagebreak-before="false" initial="0" bulletsuffix=""/>
<Layout name="Line Printed Output" alignment="left" bullet="none" firstindent="0" leftmargin="0" rightmargin="0" linespacing="0.0" spaceabove="0" spacebelow="0" linebreak="any" pagebreak-before="false" initial="0" bulletsuffix=""/>
<Layout name="Heading 2" alignment="left" bullet="none" firstindent="0" leftmargin="0" rightmargin="0" linespacing="0.0" spaceabove="8" spacebelow="2" linebreak="space" pagebreak-before="false" initial="0" bulletsuffix=""/>
<Layout name="Maple Output" alignment="centred" bullet="none" firstindent="0" leftmargin="0" rightmargin="0" linespacing="0.3" spaceabove="0" spacebelow="0" linebreak="space" pagebreak-before="false" initial="0" bulletsuffix=""/>
<Layout name="Heading 3" alignment="left" bullet="none" firstindent="0" leftmargin="0" rightmargin="0" linespacing="0.0" spaceabove="0" spacebelow="0" linebreak="space" pagebreak-before="false" initial="0" bulletsuffix=""/>
<Layout name="Diagnostic" alignment="left" bullet="none" firstindent="0" leftmargin="0" rightmargin="0" linespacing="0.0" spaceabove="0" spacebelow="0" linebreak="any" pagebreak-before="false" initial="0" bulletsuffix=""/>
<Layout name="Ordered List 1" alignment="left" bullet="numeric" firstindent="0" leftmargin="0" rightmargin="0" linespacing="0.0" spaceabove="3" spacebelow="3" linebreak="space" pagebreak-before="false" initial="-1" bulletsuffix="."/>
<Layout name="Text Output" alignment="left" bullet="none" firstindent="0" leftmargin="0" rightmargin="0" linespacing="0.0" spaceabove="0" spacebelow="0" linebreak="newline" pagebreak-before="false" initial="0" bulletsuffix=""/>
<Layout name="Ordered List 2" alignment="left" bullet="alphabetic" firstindent="0" leftmargin="36" rightmargin="0" linespacing="0.0" spaceabove="3" spacebelow="3" linebreak="space" pagebreak-before="false" initial="-1" bulletsuffix="."/>
<Layout name="Ordered List 3" alignment="left" bullet="roman" firstindent="0" leftmargin="72" rightmargin="0" linespacing="0.0" spaceabove="3" spacebelow="3" linebreak="space" pagebreak-before="false" initial="-1" bulletsuffix="."/>
<Layout name="Ordered List 4" alignment="left" bullet="ALPHABETIC" firstindent="0" leftmargin="108" rightmargin="0" linespacing="0.0" spaceabove="3" spacebelow="3" linebreak="space" pagebreak-before="false" initial="-1" bulletsuffix="."/>
<Layout name="Ordered List 5" alignment="left" bullet="ROMAN" firstindent="0" leftmargin="144" rightmargin="0" linespacing="0.0" spaceabove="3" spacebelow="3" linebreak="space" pagebreak-before="false" initial="-1" bulletsuffix="."/>
<Layout name="Annotation Title" alignment="centred" bullet="none" firstindent="0" leftmargin="0" rightmargin="0" linespacing="0.0" spaceabove="12" spacebelow="12" linebreak="space" pagebreak-before="false" initial="0" bulletsuffix=""/>
<Layout name="HyperlinkError" alignment="left" bullet="none" firstindent="0" leftmargin="0" rightmargin="0" linespacing="0.0" spaceabove="0" spacebelow="0" linebreak="space" pagebreak-before="false" initial="0" bulletsuffix=""/>
<Layout name="HyperlinkWarning" alignment="left" bullet="none" firstindent="0" leftmargin="0" rightmargin="0" linespacing="0.0" spaceabove="0" spacebelow="0" linebreak="space" pagebreak-before="false" initial="0" bulletsuffix=""/>
<Layout name="Bullet Item" alignment="left" bullet="dot" firstindent="0" leftmargin="0" rightmargin="0" linespacing="0.0" spaceabove="3" spacebelow="3" linebreak="space" pagebreak-before="false" initial="0" bulletsuffix=""/>
<Layout name="Maple Plot" alignment="centred" bullet="none" firstindent="0" leftmargin="0" rightmargin="0" linespacing="0.0" spaceabove="0" spacebelow="0" linebreak="space" pagebreak-before="false" initial="0" bulletsuffix=""/>
<Layout name="List Item" alignment="left" bullet="indent" firstindent="0" leftmargin="0" rightmargin="0" linespacing="0.0" spaceabove="3" spacebelow="3" linebreak="space" pagebreak-before="false" initial="0" bulletsuffix=""/>
<Layout name="Dash Item" alignment="left" bullet="dash" firstindent="0" leftmargin="0" rightmargin="0" linespacing="0.0" spaceabove="3" spacebelow="3" linebreak="space" pagebreak-before="false" initial="0" bulletsuffix=""/>
<Layout name="Error" alignment="left" bullet="none" firstindent="0" leftmargin="0" rightmargin="0" linespacing="0.0" spaceabove="0" spacebelow="0" linebreak="space" pagebreak-before="false" initial="0" bulletsuffix=""/>
<Layout name="Title" alignment="centred" bullet="none" firstindent="0" leftmargin="0" rightmargin="0" linespacing="0.0" spaceabove="12" spacebelow="12" linebreak="space" pagebreak-before="false" initial="0" bulletsuffix=""/>
<Layout name="Normal" alignment="left" bullet="none" firstindent="0" leftmargin="0" rightmargin="0" linespacing="0.0" spaceabove="0" spacebelow="0" linebreak="space" pagebreak-before="false" initial="0" bulletsuffix=""/>
<Layout name="Author" alignment="centred" bullet="none" firstindent="0" leftmargin="0" rightmargin="0" linespacing="0.0" spaceabove="8" spacebelow="8" linebreak="space" pagebreak-before="false" initial="0" bulletsuffix=""/>
<Pencil-style name="Pencil 1" pen-color="[0,0,0]" pen-height="1.0" pen-width="1.0" pen-opacity="1.0"/>
<Pencil-style name="Pencil 2" pen-color="[0,0,255]" pen-height="1.0" pen-width="1.0" pen-opacity="1.0"/>
<Pencil-style name="Pencil 3" pen-color="[0,0,0]" pen-height="3.0" pen-width="3.0" pen-opacity="1.0"/>
<Pencil-style name="Pencil 4" pen-color="[0,0,255]" pen-height="3.0" pen-width="3.0" pen-opacity="1.0"/>
<Pencil-style name="Pencil 5" pen-color="[255,0,0]" pen-height="5.0" pen-width="5.0" pen-opacity="1.0"/>
<Highlighter-style name="Highlighter 5" pen-color="[255,255,0]" pen-height="48.0" pen-width="48.0" pen-opacity="0.8"/>
<Highlighter-style name="Highlighter 3" pen-color="[51,255,0]" pen-height="24.0" pen-width="24.0" pen-opacity="0.8"/>
<Highlighter-style name="Highlighter 4" pen-color="[0,255,255]" pen-height="32.0" pen-width="32.0" pen-opacity="0.8"/>
<Highlighter-style name="Highlighter 1" pen-color="[255,153,255]" pen-height="12.0" pen-width="8.0" pen-opacity="0.8"/>
<Highlighter-style name="Highlighter 2" pen-color="[255,204,0]" pen-height="14.0" pen-width="14.0" pen-opacity="0.8"/>
</Styles>
<Startup-Code startupcode=""/>
<Task-table>
    <Task-category name="&lt;default&gt;"/>
</Task-table>
<Task/>
<Group hide-input="false" labelreference="L15" drawlabel="true" applyint="true" applyrational="true" applyexponent="false">
<Input><Text-field prompt="&gt; " style="Maple Input" layout="Normal"><Equation executable="true" style="2D Input" input-equation="" display="LUklbXJvd0c2Iy9JK21vZHVsZW5hbWVHNiJJLFR5cGVzZXR0aW5nR0koX3N5c2xpYkdGJzZlbi1JI21pR0YkNiNRIUYnLUknbXNwYWNlR0YkNiYvJSdoZWlnaHRHUSYwLjBleEYnLyUmd2lkdGhHUSYwLjBlbUYnLyUmZGVwdGhHRjQvJSpsaW5lYnJlYWtHUSVhdXRvRictRiw2JVEld2l0aEYnLyUnaXRhbGljR1EldHJ1ZUYnLyUsbWF0aHZhcmlhbnRHUSdpdGFsaWNGJy1JKG1mZW5jZWRHRiQ2JC1GIzYkLUYsNiVRLlJlZ3VsYXJDaGFpbnNGJ0ZARkMvRkRRJ25vcm1hbEYnRk4tSSNtb0dGJDYtUSI6RidGTi8lJmZlbmNlR1EmZmFsc2VGJy8lKnNlcGFyYXRvckdGVi8lKXN0cmV0Y2h5R0ZWLyUqc3ltbWV0cmljR0ZWLyUobGFyZ2VvcEdGVi8lLm1vdmFibGVsaW1pdHNHRlYvJSdhY2NlbnRHRlYvJSdsc3BhY2VHUSwwLjI3Nzc3NzhlbUYnLyUncnNwYWNlR0Zfby1GMDYmRjJGNUY4L0Y7UShuZXdsaW5lRidGL0Y9LUZHNiQtRiM2JC1GLDYlUStDaGFpblRvb2xzRidGQEZDRk5GTkZQRmJvRi9GPS1GRzYkLUYjNiQtRiw2JVEsTWF0cml4VG9vbHNGJ0ZARkNGTkZORlBGYm9GL0Y9LUZHNiQtRiM2JC1GLDYlUTZDb25zdHJ1Y3RpYmxlU2V0VG9vbHNGJ0ZARkNGTkZORlBGYm9GL0Y9LUZHNiQtRiM2JC1GLDYlUTZQYXJhbWV0cmljU3lzdGVtVG9vbHNGJ0ZARkNGTkZORlBGYm9GL0Y9LUZHNiQtRiM2JC1GLDYlUTZTZW1pQWxnZWJyYWljU2V0VG9vbHNGJ0ZARkNGTkZORlBGYm8tRlE2LlEifkYnLyUrZXhlY3V0YWJsZUdGVkZORlRGV0ZZRmVuRmduRmluRltvL0Zeb0Y3L0Zhb0Y3RmJvRi9GPS1GRzYkLUYjNiQtRiw2JVEvVmVjdG9yQ2FsY3VsdXNGJ0ZARkNGTkZORlBGYm9GL0Y9LUZHNiQtRiM2JC1GLDYlUS5MaW5lYXJBbGdlYnJhRidGQEZDRk5GTkZQRmJvRi9GPS1GRzYkLUYjNictRiw2JVEqTGlzdFRvb2xzRidGQEZDLUZRNi1RIixGJ0ZORlQvRlhGQkZZRmVuRmduRmluRltvRl5yL0Zhb1EsMC4zMzMzMzMzZW1GJy1GUTYtRltyRk5GVEZXRllGZW5GZ25GaW5GW29GXnJGX3ItRiw2JVEoUmV2ZXJzZUYnRkBGQ0ZORk5GUEZbdEZbdEZbdEZib0YvRj0tRkc2JC1GIzYkLUYsNiVRJnBsb3RzRidGQEZDRk5GTi1GUTYtUSI7RidGTkZURmhzRllGZW5GZ25GaW5GW29GXnJGYG9GXHJGTg==">LUklbXJvd0c2Iy9JK21vZHVsZW5hbWVHNiJJLFR5cGVzZXR0aW5nR0koX3N5c2xpYkdGJzZlbi1JI21pR0YkNiNRIUYnLUknbXNwYWNlR0YkNiYvJSdoZWlnaHRHUSYwLjBleEYnLyUmd2lkdGhHUSYwLjBlbUYnLyUmZGVwdGhHRjQvJSpsaW5lYnJlYWtHUSVhdXRvRictRiw2JVEld2l0aEYnLyUnaXRhbGljR1EldHJ1ZUYnLyUsbWF0aHZhcmlhbnRHUSdpdGFsaWNGJy1JKG1mZW5jZWRHRiQ2JC1GIzYkLUYsNiVRLlJlZ3VsYXJDaGFpbnNGJ0ZARkMvRkRRJ25vcm1hbEYnRk4tSSNtb0dGJDYtUSI6RidGTi8lJmZlbmNlR1EmZmFsc2VGJy8lKnNlcGFyYXRvckdGVi8lKXN0cmV0Y2h5R0ZWLyUqc3ltbWV0cmljR0ZWLyUobGFyZ2VvcEdGVi8lLm1vdmFibGVsaW1pdHNHRlYvJSdhY2NlbnRHRlYvJSdsc3BhY2VHUSwwLjI3Nzc3NzhlbUYnLyUncnNwYWNlR0Zfby1GMDYmRjJGNUY4L0Y7UShuZXdsaW5lRidGL0Y9LUZHNiQtRiM2JC1GLDYlUStDaGFpblRvb2xzRidGQEZDRk5GTkZQRmJvRi9GPS1GRzYkLUYjNiQtRiw2JVEsTWF0cml4VG9vbHNGJ0ZARkNGTkZORlBGYm9GL0Y9LUZHNiQtRiM2JC1GLDYlUTZDb25zdHJ1Y3RpYmxlU2V0VG9vbHNGJ0ZARkNGTkZORlBGYm9GL0Y9LUZHNiQtRiM2JC1GLDYlUTZQYXJhbWV0cmljU3lzdGVtVG9vbHNGJ0ZARkNGTkZORlBGYm9GL0Y9LUZHNiQtRiM2JC1GLDYlUTZTZW1pQWxnZWJyYWljU2V0VG9vbHNGJ0ZARkNGTkZORlBGYm8tRlE2LlEifkYnLyUrZXhlY3V0YWJsZUdGVkZORlRGV0ZZRmVuRmduRmluRltvL0Zeb0Y3L0Zhb0Y3RmJvRi9GPS1GRzYkLUYjNiQtRiw2JVEvVmVjdG9yQ2FsY3VsdXNGJ0ZARkNGTkZORlBGYm9GL0Y9LUZHNiQtRiM2JC1GLDYlUS5MaW5lYXJBbGdlYnJhRidGQEZDRk5GTkZQRmJvRi9GPS1GRzYkLUYjNictRiw2JVEqTGlzdFRvb2xzRidGQEZDLUZRNi1RIixGJ0ZORlQvRlhGQkZZRmVuRmduRmluRltvRl5yL0Zhb1EsMC4zMzMzMzMzZW1GJy1GUTYtRltyRk5GVEZXRllGZW5GZ25GaW5GW29GXnJGX3ItRiw2JVEoUmV2ZXJzZUYnRkBGQ0ZORk5GUEZbdEZbdEZbdEZib0YvRj0tRkc2JC1GIzYkLUYsNiVRJnBsb3RzRidGQEZDRk5GTi1GUTYtUSI7RidGTkZURmhzRllGZW5GZ25GaW5GW29GXnJGYG9GXHJGTg==</Equation></Text-field>
</Input>
<Output><Text-field style="2D Output" layout="Maple Output"><Equation executable="false" style="2D Output" display="LUkobWZlbmNlZEc2Iy9JK21vZHVsZW5hbWVHNiJJLFR5cGVzZXR0aW5nR0koX3N5c2xpYkdGJzYmLUklbXJvd0dGJDZgci1JI21pR0YkNiVRKGFuaW1hdGVGJy8lJ2l0YWxpY0dRJXRydWVGJy8lLG1hdGh2YXJpYW50R1EnaXRhbGljRictSSNtb0dGJDYtUSIsRicvRjZRJ25vcm1hbEYnLyUmZmVuY2VHUSZmYWxzZUYnLyUqc2VwYXJhdG9yR0Y0LyUpc3RyZXRjaHlHRkAvJSpzeW1tZXRyaWNHRkAvJShsYXJnZW9wR0ZALyUubW92YWJsZWxpbWl0c0dGQC8lJ2FjY2VudEdGQC8lJ2xzcGFjZUdRJjAuMGVtRicvJSdyc3BhY2VHUSwwLjMzMzMzMzNlbUYnLUYvNiVRKmFuaW1hdGUzZEYnRjJGNUY4LUYvNiVRLWFuaW1hdGVjdXJ2ZUYnRjJGNUY4LUYvNiVRJmFycm93RidGMkY1RjgtRi82JVEtY2hhbmdlY29vcmRzRidGMkY1RjgtRi82JVEsY29tcGxleHBsb3RGJ0YyRjVGOC1GLzYlUS5jb21wbGV4cGxvdDNkRidGMkY1RjgtRi82JVEqY29uZm9ybWFsRidGMkY1RjgtRi82JVEsY29uZm9ybWFsM2RGJ0YyRjVGOC1GLzYlUSxjb250b3VycGxvdEYnRjJGNUY4LUYvNiVRLmNvbnRvdXJwbG90M2RGJ0YyRjVGOC1GLzYlUSpjb29yZHBsb3RGJ0YyRjVGOC1GLzYlUSxjb29yZHBsb3QzZEYnRjJGNUY4LUYvNiVRLGRlbnNpdHlwbG90RidGMkY1RjgtRi82JVEoZGlzcGxheUYnRjJGNUY4LUYvNiVRLWR1YWxheGlzcGxvdEYnRjJGNUY4LUYvNiVRKmZpZWxkcGxvdEYnRjJGNUY4LUYvNiVRLGZpZWxkcGxvdDNkRidGMkY1RjgtRi82JVEpZ3JhZHBsb3RGJ0YyRjVGOC1GLzYlUStncmFkcGxvdDNkRidGMkY1RjgtRi82JVEtaW1wbGljaXRwbG90RidGMkY1RjgtRi82JVEvaW1wbGljaXRwbG90M2RGJ0YyRjVGOC1GLzYlUShpbmVxdWFsRidGMkY1RjgtRi82JVEsaW50ZXJhY3RpdmVGJ0YyRjVGOC1GLzYlUTJpbnRlcmFjdGl2ZXBhcmFtc0YnRjJGNUY4LUYvNiVRLmludGVyc2VjdHBsb3RGJ0YyRjVGOC1GLzYlUS1saXN0Y29udHBsb3RGJ0YyRjVGOC1GLzYlUS9saXN0Y29udHBsb3QzZEYnRjJGNUY4LUYvNiVRMGxpc3RkZW5zaXR5cGxvdEYnRjJGNUY4LUYvNiVRKWxpc3RwbG90RidGMkY1RjgtRi82JVErbGlzdHBsb3QzZEYnRjJGNUY4LUYvNiVRK2xvZ2xvZ3Bsb3RGJ0YyRjVGOC1GLzYlUShsb2dwbG90RidGMkY1RjgtRi82JVErbWF0cml4cGxvdEYnRjJGNUY4LUYvNiVRKW11bHRpcGxlRidGMkY1RjgtRi82JVEob2RlcGxvdEYnRjJGNUY4LUYvNiVRJ3BhcmV0b0YnRjJGNUY4LUYvNiVRLHBsb3Rjb21wYXJlRidGMkY1RjgtRi82JVEqcG9pbnRwbG90RidGMkY1RjgtRi82JVEscG9pbnRwbG90M2RGJ0YyRjVGOC1GLzYlUSpwb2xhcnBsb3RGJ0YyRjVGOC1GLzYlUSxwb2x5Z29ucGxvdEYnRjJGNUY4LUYvNiVRLnBvbHlnb25wbG90M2RGJ0YyRjVGOC1GLzYlUTRwb2x5aGVkcmFfc3VwcG9ydGVkRidGMkY1RjgtRi82JVEucG9seWhlZHJhcGxvdEYnRjJGNUY4LUYvNiVRKnJvb3Rsb2N1c0YnRjJGNUY4LUYvNiVRLHNlbWlsb2dwbG90RidGMkY1RjgtRi82JVEqc2V0Y29sb3JzRidGMkY1RjgtRi82JVErc2V0b3B0aW9uc0YnRjJGNUY4LUYvNiVRLXNldG9wdGlvbnMzZEYnRjJGNUY4LUYvNiVRLXNoYWRlYmV0d2VlbkYnRjJGNUY4LUYvNiVRK3NwYWNlY3VydmVGJ0YyRjVGOC1GLzYlUTFzcGFyc2VtYXRyaXhwbG90RidGMkY1RjgtRi82JVEpc3VyZmRhdGFGJ0YyRjVGOC1GLzYlUSl0ZXh0cGxvdEYnRjJGNUY4LUYvNiVRK3RleHRwbG90M2RGJ0YyRjVGOC1GLzYlUSl0dWJlcGxvdEYnRjJGNS8lK2ZvcmVncm91bmRHUShbMCwwLDBdRicvJSlyZWFkb25seUdGQEY8RjwvJSVvcGVuR1EnJmxzcWI7RicvJSZjbG9zZUdRJyZyc3FiO0Yn">N2VuSShhbmltYXRlRzYiSSphbmltYXRlM2RHRiRJLWFuaW1hdGVjdXJ2ZUdGJEkmYXJyb3dHRiRJLWNoYW5nZWNvb3Jkc0c2JCUqcHJvdGVjdGVkR0koX3N5c2xpYkdGJEksY29tcGxleHBsb3RHRiRJLmNvbXBsZXhwbG90M2RHRiRJKmNvbmZvcm1hbEdGJEksY29uZm9ybWFsM2RHRiRJLGNvbnRvdXJwbG90R0YkSS5jb250b3VycGxvdDNkR0YkSSpjb29yZHBsb3RHRiRJLGNvb3JkcGxvdDNkR0YkSSxkZW5zaXR5cGxvdEdGJEkoZGlzcGxheUdGJEktZHVhbGF4aXNwbG90R0YkSSpmaWVsZHBsb3RHRiRJLGZpZWxkcGxvdDNkR0YkSSlncmFkcGxvdEdGJEkrZ3JhZHBsb3QzZEdGJEktaW1wbGljaXRwbG90R0YkSS9pbXBsaWNpdHBsb3QzZEdGJEkoaW5lcXVhbEdGJEksaW50ZXJhY3RpdmVHRiRJMmludGVyYWN0aXZlcGFyYW1zR0YkSS5pbnRlcnNlY3RwbG90R0YkSS1saXN0Y29udHBsb3RHRiRJL2xpc3Rjb250cGxvdDNkR0YkSTBsaXN0ZGVuc2l0eXBsb3RHRiRJKWxpc3RwbG90R0YkSStsaXN0cGxvdDNkR0YkSStsb2dsb2dwbG90R0YkSShsb2dwbG90R0YkSSttYXRyaXhwbG90R0YkSSltdWx0aXBsZUdGJEkob2RlcGxvdEdGJEkncGFyZXRvR0YkSSxwbG90Y29tcGFyZUdGJEkqcG9pbnRwbG90R0YkSSxwb2ludHBsb3QzZEdGJEkqcG9sYXJwbG90R0YkSSxwb2x5Z29ucGxvdEdGJEkucG9seWdvbnBsb3QzZEdGJEk0cG9seWhlZHJhX3N1cHBvcnRlZEdGJEkucG9seWhlZHJhcGxvdEdGJEkqcm9vdGxvY3VzR0YkSSxzZW1pbG9ncGxvdEdGJEkqc2V0Y29sb3JzR0YkSStzZXRvcHRpb25zR0YkSS1zZXRvcHRpb25zM2RHRiRJLXNoYWRlYmV0d2VlbkdGJEkrc3BhY2VjdXJ2ZUdGJEkxc3BhcnNlbWF0cml4cGxvdEdGJEkpc3VyZmRhdGFHRiRJKXRleHRwbG90R0YkSSt0ZXh0cGxvdDNkR0YkSSl0dWJlcGxvdEdGJA==</Equation></Text-field>
</Output>
</Group>
<Group hide-input="false" labelreference="L86" drawlabel="true" applyint="true" applyrational="true" applyexponent="false">
<Input><Text-field prompt="&gt; " style="Maple Input" layout="Normal"><Equation executable="true" style="2D Input" input-equation="" display="LUklbXJvd0c2Iy9JK21vZHVsZW5hbWVHNiJJLFR5cGVzZXR0aW5nR0koX3N5c2xpYkdGJzY2LUkjbWlHRiQ2JVEiUUYnLyUnaXRhbGljR1EldHJ1ZUYnLyUsbWF0aHZhcmlhbnRHUSdpdGFsaWNGJy1JI21vR0YkNi1RKiZjb2xvbmVxO0YnL0YzUSdub3JtYWxGJy8lJmZlbmNlR1EmZmFsc2VGJy8lKnNlcGFyYXRvckdGPS8lKXN0cmV0Y2h5R0Y9LyUqc3ltbWV0cmljR0Y9LyUobGFyZ2VvcEdGPS8lLm1vdmFibGVsaW1pdHNHRj0vJSdhY2NlbnRHRj0vJSdsc3BhY2VHUSwwLjI3Nzc3NzhlbUYnLyUncnNwYWNlR0ZMLUYsNiVRInhGJ0YvRjItRjY2LVEiK0YnRjlGO0Y+RkBGQkZERkZGSC9GS1EsMC4yMjIyMjIyZW1GJy9GTkZWLUYsNiVRInlGJ0YvRjItRjY2LVEiO0YnRjlGOy9GP0YxRkBGQkZERkZGSC9GS1EmMC4wZW1GJ0ZNLUYsNiVRI3AxRidGL0YyRjUtSSZtZnJhY0dGJDYoLUkjbW5HRiQ2JFEiMUYnRjktRiM2JS1GYm82JFEiMkYnRjlGL0YyLyUubGluZXRoaWNrbmVzc0dGZG8vJStkZW5vbWFsaWduR1EnY2VudGVyRicvJSludW1hbGlnbkdGXnAvJSliZXZlbGxlZEdGPS1GNjYtUScmc2RvdDtGJ0Y5RjtGPkZARkJGREZGRkhGaW4vRk5Gam4tRl9vNigtRiM2K0ZPRlJGKy1GNjYtUSgmbWludXM7RidGOUY7Rj5GQEZCRkRGRkZIRlVGVy1GLDYlUSNjMUYnRi9GMkZjcC1JJW1zdXBHRiQ2JUYrRmVvLyUxc3VwZXJzY3JpcHRzaGlmdEdRIjBGJ0YvRjItRiM2KS1GLDYlUSNkMUYnRi9GMkZjcEZhcUZSRmFvRi9GMkZqb0ZccEZfcEZhcEZlbi1GLDYlUSNwMkYnRi9GMkY1Rl5vRmNwLUZfbzYoLUYjNitGWEZSRitGW3EtRiw2JVEjYzJGJ0YvRjJGY3BGYXFGL0YyLUYjNiktRiw2JVEjZDJGJ0YvRjJGY3BGYXFGUkZhb0YvRjJGam9GXHBGX3BGYXBGZW4vJStleGVjdXRhYmxlR0Y9Rjk=">LUklbXJvd0c2Iy9JK21vZHVsZW5hbWVHNiJJLFR5cGVzZXR0aW5nR0koX3N5c2xpYkdGJzY2LUkjbWlHRiQ2JVEiUUYnLyUnaXRhbGljR1EldHJ1ZUYnLyUsbWF0aHZhcmlhbnRHUSdpdGFsaWNGJy1JI21vR0YkNi1RKiZjb2xvbmVxO0YnL0YzUSdub3JtYWxGJy8lJmZlbmNlR1EmZmFsc2VGJy8lKnNlcGFyYXRvckdGPS8lKXN0cmV0Y2h5R0Y9LyUqc3ltbWV0cmljR0Y9LyUobGFyZ2VvcEdGPS8lLm1vdmFibGVsaW1pdHNHRj0vJSdhY2NlbnRHRj0vJSdsc3BhY2VHUSwwLjI3Nzc3NzhlbUYnLyUncnNwYWNlR0ZMLUYsNiVRInhGJ0YvRjItRjY2LVEiK0YnRjlGO0Y+RkBGQkZERkZGSC9GS1EsMC4yMjIyMjIyZW1GJy9GTkZWLUYsNiVRInlGJ0YvRjItRjY2LVEiO0YnRjlGOy9GP0YxRkBGQkZERkZGSC9GS1EmMC4wZW1GJ0ZNLUYsNiVRI3AxRidGL0YyRjUtSSZtZnJhY0dGJDYoLUkjbW5HRiQ2JFEiMUYnRjktRiM2JS1GYm82JFEiMkYnRjlGL0YyLyUubGluZXRoaWNrbmVzc0dGZG8vJStkZW5vbWFsaWduR1EnY2VudGVyRicvJSludW1hbGlnbkdGXnAvJSliZXZlbGxlZEdGPS1GNjYtUScmc2RvdDtGJ0Y5RjtGPkZARkJGREZGRkhGaW4vRk5Gam4tRl9vNigtRiM2K0ZPRlJGKy1GNjYtUSgmbWludXM7RidGOUY7Rj5GQEZCRkRGRkZIRlVGVy1GLDYlUSNjMUYnRi9GMkZjcC1JJW1zdXBHRiQ2JUYrRmVvLyUxc3VwZXJzY3JpcHRzaGlmdEdRIjBGJ0YvRjItRiM2KS1GLDYlUSNkMUYnRi9GMkZjcEZhcUZSRmFvRi9GMkZqb0ZccEZfcEZhcEZlbi1GLDYlUSNwMkYnRi9GMkY1Rl5vRmNwLUZfbzYoLUYjNitGWEZSRitGW3EtRiw2JVEjYzJGJ0YvRjJGY3BGYXFGL0YyLUYjNiktRiw2JVEjZDJGJ0YvRjJGY3BGYXFGUkZhb0YvRjJGam9GXHBGX3BGYXBGZW4vJStleGVjdXRhYmxlR0Y9Rjk=</Equation></Text-field>
</Input>
<Output><Text-field style="2D Output" layout="Maple Output"><Equation executable="false" style="2D Output" display="LUklbXJvd0c2Iy9JK21vZHVsZW5hbWVHNiJJLFR5cGVzZXR0aW5nR0koX3N5c2xpYkdGJzYoLUkjbWlHRiQ2JVEiUUYnLyUnaXRhbGljR1EldHJ1ZUYnLyUsbWF0aHZhcmlhbnRHUSdpdGFsaWNGJy1JI21vR0YkNi1RKSZBc3NpZ247RicvRjNRJ25vcm1hbEYnLyUmZmVuY2VHUSZmYWxzZUYnLyUqc2VwYXJhdG9yR0Y9LyUpc3RyZXRjaHlHRj0vJSpzeW1tZXRyaWNHRj0vJShsYXJnZW9wR0Y9LyUubW92YWJsZWxpbWl0c0dGPS8lJ2FjY2VudEdGPS8lJ2xzcGFjZUdRLDAuMjc3Nzc3OGVtRicvJSdyc3BhY2VHRkwtRiw2JVEieEYnRi9GMi1GNjYtUScmcGx1cztGJ0Y5RjtGPkZARkJGREZGRkgvRktRLDAuMjIyMjIyMmVtRicvRk5GVi1GLDYlUSJ5RidGL0YyRjk=">LV9JLFR5cGVzZXR0aW5nRzYkJSpwcm90ZWN0ZWRHSShfc3lzbGliRzYiSSxtcHJpbnRzbGFzaEdGKDYkNyM+SSJRR0YoLCZJInhHRigiIiJJInlHRihGMDcjRi4=</Equation></Text-field>
</Output>
<Output><Text-field style="2D Output" layout="Maple Output"><Equation executable="false" style="2D Output" display="LUklbXJvd0c2Iy9JK21vZHVsZW5hbWVHNiJJLFR5cGVzZXR0aW5nR0koX3N5c2xpYkdGJzYmLUkjbWlHRiQ2JVEjcDFGJy8lJ2l0YWxpY0dRJXRydWVGJy8lLG1hdGh2YXJpYW50R1EnaXRhbGljRictSSNtb0dGJDYtUSkmQXNzaWduO0YnL0YzUSdub3JtYWxGJy8lJmZlbmNlR1EmZmFsc2VGJy8lKnNlcGFyYXRvckdGPS8lKXN0cmV0Y2h5R0Y9LyUqc3ltbWV0cmljR0Y9LyUobGFyZ2VvcEdGPS8lLm1vdmFibGVsaW1pdHNHRj0vJSdhY2NlbnRHRj0vJSdsc3BhY2VHUSwwLjI3Nzc3NzhlbUYnLyUncnNwYWNlR0ZMLUkmbWZyYWNHRiQ2KC1GIzYoLUYjNiYtSSNtbkdGJDYkUSIyRidGOS1GNjYtUTEmSW52aXNpYmxlVGltZXM7RidGOUY7Rj5GQEZCRkRGRkZIL0ZLUSYwLjBlbUYnL0ZORmhuLUYsNiVRInhGJ0YvRjJGOS1GNjYtUScmcGx1cztGJ0Y5RjtGPkZARkJGREZGRkgvRktRLDAuMjIyMjIyMmVtRicvRk5GYW8tRiw2JVEieUYnRi9GMi1GNjYtUSgmbWludXM7RidGOUY7Rj5GQEZCRkRGRkZIRmBvRmJvLUYjNiYtRiw2JVEjYzFGJ0YvRjJGWi1JJW1zdXBHRiQ2JS1JKG1mZW5jZWRHRiQ2JC1GIzYmRmpuRl1vRmNvRjlGOUZWLyUxc3VwZXJzY3JpcHRzaGlmdEdRIjBGJ0Y5RjktRiM2JkZWRlotRmJwNiQtRiM2Ji1GIzYmLUYsNiVRI2QxRidGL0YyRlpGXnBGOUZdby1GVzYkUSIxRidGOUY5RjlGOS8lLmxpbmV0aGlja25lc3NHRmZxLyUrZGVub21hbGlnbkdRJ2NlbnRlckYnLyUpbnVtYWxpZ25HRltyLyUpYmV2ZWxsZWRHRj1GOQ==">LV9JLFR5cGVzZXR0aW5nRzYkJSpwcm90ZWN0ZWRHSShfc3lzbGliRzYiSSxtcHJpbnRzbGFzaEdGKDYkNyM+SSNwMUdGKCwkKiYsKEkieEdGKCIiI0kieUdGKCIiIiomSSNjMUdGKEY0LCZGMUY0RjNGNEYyISIiRjQsJiomSSNkMUdGKEY0RjdGMkY0RjRGNEY4I0Y0RjI3I0Yu</Equation></Text-field>
</Output>
<Output><Text-field style="2D Output" layout="Maple Output"><Equation executable="false" style="2D Output" display="LUklbXJvd0c2Iy9JK21vZHVsZW5hbWVHNiJJLFR5cGVzZXR0aW5nR0koX3N5c2xpYkdGJzYmLUkjbWlHRiQ2JVEjcDJGJy8lJ2l0YWxpY0dRJXRydWVGJy8lLG1hdGh2YXJpYW50R1EnaXRhbGljRictSSNtb0dGJDYtUSkmQXNzaWduO0YnL0YzUSdub3JtYWxGJy8lJmZlbmNlR1EmZmFsc2VGJy8lKnNlcGFyYXRvckdGPS8lKXN0cmV0Y2h5R0Y9LyUqc3ltbWV0cmljR0Y9LyUobGFyZ2VvcEdGPS8lLm1vdmFibGVsaW1pdHNHRj0vJSdhY2NlbnRHRj0vJSdsc3BhY2VHUSwwLjI3Nzc3NzhlbUYnLyUncnNwYWNlR0ZMLUkmbWZyYWNHRiQ2KC1GIzYoLUYjNiYtSSNtbkdGJDYkUSIyRidGOS1GNjYtUTEmSW52aXNpYmxlVGltZXM7RidGOUY7Rj5GQEZCRkRGRkZIL0ZLUSYwLjBlbUYnL0ZORmhuLUYsNiVRInlGJ0YvRjJGOS1GNjYtUScmcGx1cztGJ0Y5RjtGPkZARkJGREZGRkgvRktRLDAuMjIyMjIyMmVtRicvRk5GYW8tRiw2JVEieEYnRi9GMi1GNjYtUSgmbWludXM7RidGOUY7Rj5GQEZCRkRGRkZIRmBvRmJvLUYjNiYtRiw2JVEjYzJGJ0YvRjJGWi1JJW1zdXBHRiQ2JS1JKG1mZW5jZWRHRiQ2JC1GIzYmRmNvRl1vRmpuRjlGOUZWLyUxc3VwZXJzY3JpcHRzaGlmdEdRIjBGJ0Y5RjktRiM2JkZWRlotRmJwNiQtRiM2Ji1GIzYmLUYsNiVRI2QyRidGL0YyRlpGXnBGOUZdby1GVzYkUSIxRidGOUY5RjlGOS8lLmxpbmV0aGlja25lc3NHRmZxLyUrZGVub21hbGlnbkdRJ2NlbnRlckYnLyUpbnVtYWxpZ25HRltyLyUpYmV2ZWxsZWRHRj1GOQ==">LV9JLFR5cGVzZXR0aW5nRzYkJSpwcm90ZWN0ZWRHSShfc3lzbGliRzYiSSxtcHJpbnRzbGFzaEdGKDYkNyM+SSNwMkdGKCwkKiYsKEkieUdGKCIiI0kieEdGKCIiIiomSSNjMkdGKEY0LCZGM0Y0RjFGNEYyISIiRjQsJiomSSNkMkdGKEY0RjdGMkY0RjRGNEY4I0Y0RjI3I0Yu</Equation></Text-field>
</Output>
</Group>
<Group hide-input="false" labelreference="L298" drawlabel="true" applyint="true" applyrational="true" applyexponent="false">
<Input><Text-field prompt="&gt; " style="Maple Input" layout="Normal"><Equation executable="true" style="2D Input" input-equation="" display="LUklbXJvd0c2Iy9JK21vZHVsZW5hbWVHNiJJLFR5cGVzZXR0aW5nR0koX3N5c2xpYkdGJzYqLUkjbWlHRiQ2JVEmbnVtZXJGJy8lJ2l0YWxpY0dRJXRydWVGJy8lLG1hdGh2YXJpYW50R1EnaXRhbGljRictSShtZmVuY2VkR0YkNiQtRiM2Ji1GLDYlUSNwMUYnRi9GMi1JI21vR0YkNi1RKCZtaW51cztGJy9GM1Enbm9ybWFsRicvJSZmZW5jZUdRJmZhbHNlRicvJSpzZXBhcmF0b3JHRkUvJSlzdHJldGNoeUdGRS8lKnN5bW1ldHJpY0dGRS8lKGxhcmdlb3BHRkUvJS5tb3ZhYmxlbGltaXRzR0ZFLyUnYWNjZW50R0ZFLyUnbHNwYWNlR1EsMC4yMjIyMjIyZW1GJy8lJ3JzcGFjZUdGVC1GLDYlUSJ4RidGL0YyRkFGQS1GPjYtUSI7RidGQUZDL0ZHRjFGSEZKRkxGTkZQL0ZTUSYwLjBlbUYnL0ZWUSwwLjI3Nzc3NzhlbUYnRistRjY2JC1GIzYmLUYsNiVRI3AyRidGL0YyRj0tRiw2JVEieUYnRi9GMkZBRkFGWi8lK2V4ZWN1dGFibGVHRkVGQQ==">LUklbXJvd0c2Iy9JK21vZHVsZW5hbWVHNiJJLFR5cGVzZXR0aW5nR0koX3N5c2xpYkdGJzYqLUkjbWlHRiQ2JVEmbnVtZXJGJy8lJ2l0YWxpY0dRJXRydWVGJy8lLG1hdGh2YXJpYW50R1EnaXRhbGljRictSShtZmVuY2VkR0YkNiQtRiM2Ji1GLDYlUSNwMUYnRi9GMi1JI21vR0YkNi1RKCZtaW51cztGJy9GM1Enbm9ybWFsRicvJSZmZW5jZUdRJmZhbHNlRicvJSpzZXBhcmF0b3JHRkUvJSlzdHJldGNoeUdGRS8lKnN5bW1ldHJpY0dGRS8lKGxhcmdlb3BHRkUvJS5tb3ZhYmxlbGltaXRzR0ZFLyUnYWNjZW50R0ZFLyUnbHNwYWNlR1EsMC4yMjIyMjIyZW1GJy8lJ3JzcGFjZUdGVC1GLDYlUSJ4RidGL0YyRkFGQS1GPjYtUSI7RidGQUZDL0ZHRjFGSEZKRkxGTkZQL0ZTUSYwLjBlbUYnL0ZWUSwwLjI3Nzc3NzhlbUYnRistRjY2JC1GIzYmLUYsNiVRI3AyRidGL0YyRj0tRiw2JVEieUYnRi9GMkZBRkFGWi8lK2V4ZWN1dGFibGVHRkVGQQ==</Equation></Text-field>
</Input>
<Output><Text-field style="2D Output" layout="Maple Output"><Equation executable="false" style="2D Output" display="LUklbXJvd0c2Iy9JK21vZHVsZW5hbWVHNiJJLFR5cGVzZXR0aW5nR0koX3N5c2xpYkdGJzYxLUkjbW9HRiQ2LVEqJnVtaW51czA7RicvJSxtYXRodmFyaWFudEdRJ25vcm1hbEYnLyUmZmVuY2VHUSZmYWxzZUYnLyUqc2VwYXJhdG9yR0Y0LyUpc3RyZXRjaHlHRjQvJSpzeW1tZXRyaWNHRjQvJShsYXJnZW9wR0Y0LyUubW92YWJsZWxpbWl0c0dGNC8lJ2FjY2VudEdGNC8lJ2xzcGFjZUdRLDAuMjIyMjIyMmVtRicvJSdyc3BhY2VHRkMtRiM2KC1JI21uR0YkNiRRIjJGJ0YvLUYsNi1RMSZJbnZpc2libGVUaW1lcztGJ0YvRjJGNUY3RjlGO0Y9Rj8vRkJRJjAuMGVtRicvRkVGUC1JI21pR0YkNiVRI2QxRicvJSdpdGFsaWNHUSV0cnVlRicvRjBRJ2l0YWxpY0YnRkwtSSVtc3VwR0YkNiUtRlM2JVEieEYnRlZGWS1GSTYkUSIzRidGLy8lMXN1cGVyc2NyaXB0c2hpZnRHUSIwRidGLy1GLDYtUSgmbWludXM7RidGL0YyRjVGN0Y5RjtGPUY/RkFGRC1GIzYqLUZJNiRRIjRGJ0YvRkxGUkZMLUZmbjYlRmhuRkhGXm9GTC1GUzYlUSJ5RidGVkZZRi9GYW8tRiM2KkZIRkxGUkZMRmhuRkwtRmZuNiVGW3BGSEZeb0YvRmFvLUYjNiYtRlM2JVEjYzFGJ0ZWRllGTEZpb0YvRmFvLUYjNipGSEZMRmRwRkxGaG5GTEZbcEYvRmFvLUYjNiZGZHBGTEZgcEYvLUYsNi1RJyZwbHVzO0YnRi9GMkY1RjdGOUY7Rj1GP0ZBRkRGW3BGLw==">LDAqJkkjZDFHNiIiIiJJInhHRiUiIiQhIiMqKEYkRiZGJyIiI0kieUdGJUYmISIlKihGJEYmRidGJkYsRitGKSomSSNjMUdGJUYmRidGKyEiIiooRjBGJkYnRiZGLEYmRikqJkYwRiZGLEYrRjFGLEYm</Equation></Text-field>
</Output>
<Output><Text-field style="2D Output" layout="Maple Output"><Equation executable="false" style="2D Output" display="LUklbXJvd0c2Iy9JK21vZHVsZW5hbWVHNiJJLFR5cGVzZXR0aW5nR0koX3N5c2xpYkdGJzYxLUkjbW9HRiQ2LVEqJnVtaW51czA7RicvJSxtYXRodmFyaWFudEdRJ25vcm1hbEYnLyUmZmVuY2VHUSZmYWxzZUYnLyUqc2VwYXJhdG9yR0Y0LyUpc3RyZXRjaHlHRjQvJSpzeW1tZXRyaWNHRjQvJShsYXJnZW9wR0Y0LyUubW92YWJsZWxpbWl0c0dGNC8lJ2FjY2VudEdGNC8lJ2xzcGFjZUdRLDAuMjIyMjIyMmVtRicvJSdyc3BhY2VHRkMtRiM2Ki1JI21uR0YkNiRRIjJGJ0YvLUYsNi1RMSZJbnZpc2libGVUaW1lcztGJ0YvRjJGNUY3RjlGO0Y9Rj8vRkJRJjAuMGVtRicvRkVGUC1JI21pR0YkNiVRI2QyRicvJSdpdGFsaWNHUSV0cnVlRicvRjBRJ2l0YWxpY0YnRkwtSSVtc3VwR0YkNiUtRlM2JVEieEYnRlZGWUZILyUxc3VwZXJzY3JpcHRzaGlmdEdRIjBGJ0ZMLUZTNiVRInlGJ0ZWRllGLy1GLDYtUSgmbWludXM7RidGL0YyRjVGN0Y5RjtGPUY/RkFGRC1GIzYqLUZJNiRRIjRGJ0YvRkxGUkZMRmhuRkwtRmZuNiVGXm9GSEZbb0YvRmFvLUYjNihGSEZMRlJGTC1GZm42JUZeby1GSTYkUSIzRidGL0Zbb0YvRmFvLUYjNiYtRlM2JVEjYzJGJ0ZWRllGTEZlbkYvRmFvLUYjNipGSEZMRmRwRkxGaG5GTEZeb0YvRmFvLUYjNiZGZHBGTEZpb0YvLUYsNi1RJyZwbHVzO0YnRi9GMkY1RjdGOUY7Rj1GP0ZBRkRGaG5GLw==">LDAqKEkjZDJHNiIiIiJJInhHRiUiIiNJInlHRiVGJiEiIyooRiRGJkYnRiZGKUYoISIlKiZGJEYmRikiIiRGKiomSSNjMkdGJUYmRidGKCEiIiooRjBGJkYnRiZGKUYmRioqJkYwRiZGKUYoRjFGJ0Ym</Equation></Text-field>
</Output>
</Group>
<Group hide-input="false" labelreference="L94" drawlabel="true" applyint="true" applyrational="true" applyexponent="false">
<Input><Text-field prompt="&gt; " style="Maple Input" layout="Normal"><Equation executable="true" style="2D Input" input-equation="" display="LUklbXJvd0c2Iy9JK21vZHVsZW5hbWVHNiJJLFR5cGVzZXR0aW5nR0koX3N5c2xpYkdGJzZBLUkjbW9HRiQ2LVEifkYnLyUsbWF0aHZhcmlhbnRHUSdub3JtYWxGJy8lJmZlbmNlR1EmZmFsc2VGJy8lKnNlcGFyYXRvckdGNC8lKXN0cmV0Y2h5R0Y0LyUqc3ltbWV0cmljR0Y0LyUobGFyZ2VvcEdGNC8lLm1vdmFibGVsaW1pdHNHRjQvJSdhY2NlbnRHRjQvJSdsc3BhY2VHUSYwLjBlbUYnLyUncnNwYWNlR0ZDLUkjbWlHRiQ2JVEiUkYnLyUnaXRhbGljR1EldHJ1ZUYnL0YwUSdpdGFsaWNGJ0YrLUYsNi1RKiZjb2xvbmVxO0YnRi9GMkY1RjdGOUY7Rj1GPy9GQlEsMC4yNzc3Nzc4ZW1GJy9GRUZTRistRkc2JVEvUG9seW5vbWlhbFJpbmdGJ0ZKRk0tSShtZmVuY2VkR0YkNiQtRiM2Ji1GWTYmLUYjNiYtRkc2JVEieUYnRkpGTS1GLDYtUSIsRidGL0YyL0Y2RkxGN0Y5RjtGPUY/RkEvRkVRLDAuMzMzMzMzM2VtRictRkc2JVEieEYnRkpGTUYvRi8vJSVvcGVuR1EiW0YnLyUmY2xvc2VHUSJdRidGXm8tRlk2Ji1GIzYrLUZHNiVRI2MxRidGSkZNRl5vRistRkc2JVEjYzJGJ0ZKRk1GXm8tRkc2JVEjZDFGJ0ZKRk1GXm8tRkc2JVEjZDJGJ0ZKRk1GL0YvL0Zob1EifGZyRicvRltwUSJ8aHJGJ0YvRi8tRiw2LVEiOkYnRi9GMkY1RjdGOUY7Rj1GP0ZSRlRGKy1JJ21zcGFjZUdGJDYmLyUnaGVpZ2h0R1EmMC4wZXhGJy8lJndpZHRoR0ZDLyUmZGVwdGhHRmlxLyUqbGluZWJyZWFrR1EobmV3bGluZUYnLUZHNiVRJGRlY0YnRkpGTUYrRk9GKy1GRzYlUS5Ucmlhbmd1bGFyaXplRidGSkZNLUZZNiQtRiM2LC1GWTYmLUYjNiktRkc2JVEmbnVtZXJGJ0ZKRk0tRlk2JC1GIzYmLUZHNiVRI3AxRidGSkZNLUYsNi1RKCZtaW51cztGJ0YvRjJGNUY3RjlGO0Y9Rj8vRkJRLDAuMjIyMjIyMmVtRicvRkVGXXRGZG9GL0YvRl5vRl9zLUZZNiQtRiM2Ji1GRzYlUSNwMkYnRkpGTUZpc0Zbb0YvRi8tRkc2I1EhRidGL0YvRmdvRmpvRl5vRitGRkZeb0YrLUZHNiVRK25vcm1hbGl6ZWRGJ0ZKRk0tRiw2LVEiPUYnRi9GMkY1RjdGOUY7Rj1GP0ZSRlQtRkc2JVEkeWVzRidGSkZNRi9GLy1GLDYtUSI7RidGL0YyRmFvRjdGOUY7Rj1GP0ZBRlRGZHEtRkc2JVEjcnNGJ0ZKRk1GK0ZPRistRkc2JVEkbWFwRidGSkZNLUZZNiQtRiM2KS1GRzYlUSpFcXVhdGlvbnNGJ0ZKRk1GXm9GYXJGXm9GRi8lK2V4ZWN1dGFibGVHRjRGL0YvRmJ1RmRxRmh1LUZZNiQtRiM2KC1GRzYlUSVub3BzRidGSkZNRl5vRitGZXVGYnZGL0YvRmJ1RmJ2Ri8=">LUklbXJvd0c2Iy9JK21vZHVsZW5hbWVHNiJJLFR5cGVzZXR0aW5nR0koX3N5c2xpYkdGJzZBLUkjbW9HRiQ2LVEifkYnLyUsbWF0aHZhcmlhbnRHUSdub3JtYWxGJy8lJmZlbmNlR1EmZmFsc2VGJy8lKnNlcGFyYXRvckdGNC8lKXN0cmV0Y2h5R0Y0LyUqc3ltbWV0cmljR0Y0LyUobGFyZ2VvcEdGNC8lLm1vdmFibGVsaW1pdHNHRjQvJSdhY2NlbnRHRjQvJSdsc3BhY2VHUSYwLjBlbUYnLyUncnNwYWNlR0ZDLUkjbWlHRiQ2JVEiUkYnLyUnaXRhbGljR1EldHJ1ZUYnL0YwUSdpdGFsaWNGJ0YrLUYsNi1RKiZjb2xvbmVxO0YnRi9GMkY1RjdGOUY7Rj1GPy9GQlEsMC4yNzc3Nzc4ZW1GJy9GRUZTRistRkc2JVEvUG9seW5vbWlhbFJpbmdGJ0ZKRk0tSShtZmVuY2VkR0YkNiQtRiM2Ji1GWTYmLUYjNiYtRkc2JVEieUYnRkpGTS1GLDYtUSIsRidGL0YyL0Y2RkxGN0Y5RjtGPUY/RkEvRkVRLDAuMzMzMzMzM2VtRictRkc2JVEieEYnRkpGTUYvRi8vJSVvcGVuR1EiW0YnLyUmY2xvc2VHUSJdRidGXm8tRlk2Ji1GIzYrLUZHNiVRI2MxRidGSkZNRl5vRistRkc2JVEjYzJGJ0ZKRk1GXm8tRkc2JVEjZDFGJ0ZKRk1GXm8tRkc2JVEjZDJGJ0ZKRk1GL0YvL0Zob1EifGZyRicvRltwUSJ8aHJGJ0YvRi8tRiw2LVEiOkYnRi9GMkY1RjdGOUY7Rj1GP0ZSRlRGKy1JJ21zcGFjZUdGJDYmLyUnaGVpZ2h0R1EmMC4wZXhGJy8lJndpZHRoR0ZDLyUmZGVwdGhHRmlxLyUqbGluZWJyZWFrR1EobmV3bGluZUYnLUZHNiVRJGRlY0YnRkpGTUYrRk9GKy1GRzYlUS5Ucmlhbmd1bGFyaXplRidGSkZNLUZZNiQtRiM2LC1GWTYmLUYjNiktRkc2JVEmbnVtZXJGJ0ZKRk0tRlk2JC1GIzYmLUZHNiVRI3AxRidGSkZNLUYsNi1RKCZtaW51cztGJ0YvRjJGNUY3RjlGO0Y9Rj8vRkJRLDAuMjIyMjIyMmVtRicvRkVGXXRGZG9GL0YvRl5vRl9zLUZZNiQtRiM2Ji1GRzYlUSNwMkYnRkpGTUZpc0Zbb0YvRi8tRkc2I1EhRidGL0YvRmdvRmpvRl5vRitGRkZeb0YrLUZHNiVRK25vcm1hbGl6ZWRGJ0ZKRk0tRiw2LVEiPUYnRi9GMkY1RjdGOUY7Rj1GP0ZSRlQtRkc2JVEkeWVzRidGSkZNRi9GLy1GLDYtUSI7RidGL0YyRmFvRjdGOUY7Rj1GP0ZBRlRGZHEtRkc2JVEjcnNGJ0ZKRk1GK0ZPRistRkc2JVEkbWFwRidGSkZNLUZZNiQtRiM2KS1GRzYlUSpFcXVhdGlvbnNGJ0ZKRk1GXm9GYXJGXm9GRi8lK2V4ZWN1dGFibGVHRjRGL0YvRmJ1RmRxRmh1LUZZNiQtRiM2KC1GRzYlUSVub3BzRidGSkZNRl5vRitGZXVGYnZGL0YvRmJ1RmJ2Ri8=</Equation></Text-field>
</Input>
<Output><Text-field style="2D Output" layout="Maple Output"><Equation executable="false" style="2D Output" display="LUklbXJvd0c2Iy9JK21vZHVsZW5hbWVHNiJJLFR5cGVzZXR0aW5nR0koX3N5c2xpYkdGJzYmLUkjbWlHRiQ2JVEkZGVjRicvJSdpdGFsaWNHUSV0cnVlRicvJSxtYXRodmFyaWFudEdRJ2l0YWxpY0YnLUkjbW9HRiQ2LVEpJkFzc2lnbjtGJy9GM1Enbm9ybWFsRicvJSZmZW5jZUdRJmZhbHNlRicvJSpzZXBhcmF0b3JHRj0vJSlzdHJldGNoeUdGPS8lKnN5bW1ldHJpY0dGPS8lKGxhcmdlb3BHRj0vJS5tb3ZhYmxlbGltaXRzR0Y9LyUnYWNjZW50R0Y9LyUnbHNwYWNlR1EsMC4yNzc3Nzc4ZW1GJy8lJ3JzcGFjZUdGTC1JKG1mZW5jZWRHRiQ2Ji1GIzYoLUYsNiVRLnJlZ3VsYXJfY2hhaW5GJ0YvRjItRjY2LVEiLEYnRjlGOy9GP0YxRkBGQkZERkZGSC9GS1EmMC4wZW1GJy9GTlEsMC4zMzMzMzMzZW1GJ0ZULyUrZm9yZWdyb3VuZEdRKFswLDAsMF1GJy8lKXJlYWRvbmx5R0Y9RjlGOS8lJW9wZW5HUScmbHNxYjtGJy8lJmNsb3NlR1EnJnJzcWI7RidGOQ==">LV9JLFR5cGVzZXR0aW5nRzYkJSpwcm90ZWN0ZWRHSShfc3lzbGliRzYiSSxtcHJpbnRzbGFzaEdGKDYkNyM+SSRkZWNHRig3JEkucmVndWxhcl9jaGFpbkc2Iy9JJ19sb2NhbEdGJkktX240NDAyMDYwMDU2R0YoRi83IzckLSUnUmVjb3JkRzYmLyUpcHJvcGVydHlHSShpc1ByaW1lR0YoLyUscG9seW5vbWlhbHNHNyQ3J0kieUdGKCIiIiwuKiZJI2MxR0YoIiIjSSNkMkdGKEZGRkYqKkZFRkJJI2MyR0YoRkJJI2QxR0YoRkJGR0ZCRkIqKEZFRkJGSUZCRkdGRkZCKiZGSkZGRkdGQkZGKiZGSkZCRkdGRiIiJSokRkciIiRGRixmbiomRkpGTkkieEdGKEZQISIlKihGSkZQRkdGQkZTRlBGTiooRkpGRkZHRkZGU0ZQRk4qKEZKRkJGR0ZQRlNGUEZUKihGRUZCRkpGUEZTRkZGVCoqRkVGQkZKRkZGR0ZCRlNGRiEiIyoqRkVGQkZKRkJGR0ZGRlNGRiIiKSooRkVGQkZHRlBGU0ZGRloqKEZJRkJGSkZQRlNGRkZUKipGSUZCRkpGQkZHRkZGU0ZGRk4qKEZFRkZGSkZGRlNGQiEiIioqRkVGRkZKRkJGR0ZCRlNGQkZaKihGRUZGRkdGRkZTRkJGUCooRkVGRkZHRkZGQUZCRkYqKkZFRkJGSUZCRkpGRkZTRkJGWiosRkVGQkZJRkJGSkZCRkdGQkZTRkJGWiosRkVGQkZJRkJGSkZCRkdGQkZBRkJGQioqRkVGQkZJRkJGR0ZGRlNGQkZGKipGRUZCRklGQkZHRkZGQUZCRkIqKEZJRkZGSkZGRlNGQkZbbyoqRklGRkZKRkJGR0ZCRlNGQkZbbyooRkpGRkZHRkJGU0ZCRlQqKEZKRkZGR0ZCRkFGQkZGKihGSkZCRkdGRkZTRkJGVCooRkpGQkZHRkZGQUZCRk4qJkZHRlBGQUZCRkYqJkZFRkJGR0ZGRloqJkZJRkJGSkZGRkIqKEZJRkJGSkZCRkdGQkZCSTNpc1ByaW1lSXJyZWR1Y2libGVHRig3J0ZTRk4sKCokRkpGUEZmbkZMISM7Rk1GZm4sTiomRlNGTkZKRlBGZm4qKEZTRk5GSkZGRkdGQkZicCooRlNGTkZKRkJGR0ZGRmZuKihGU0ZQRkVGQkZKRkYiIzcqKkZTRlBGRUZCRkpGQkZHRkJGYnAqKEZTRlBGRUZCRkdGRkZOKihGU0ZQRklGQkZKRkZGZm4qKkZTRlBGSUZCRkpGQkZHRkIhIikqKEZTRkZGRUZGRkpGQiIiJyooRlNGRkZFRkZGR0ZCRlQqKkZTRkZGRUZCRklGQkZKRkJGZm4qKkZTRkZGRUZCRklGQkZHRkJGVCooRlNGRkZJRkZGSkZCRkYqKEZTRkZGSkZCRkdGQiIjOyomRlNGQkZFRlBGQiooRlNGQkZFRkZGSUZCRkYqKEZTRkJGRUZCRklGRkZCKihGU0ZCRkVGQkZHRkJGZm4qKEZTRkJGSUZCRkpGQkZaKihGU0ZCRklGQkZHRkJGRiomRkVGQkZJRkJGW29GR0ZaRl5wLyUldHlwZUdGLy8lLE1vZHVsZVByaW50R0kzbW9kdWxlX3ByaW50X2lubmVyRzYjL0YySS1fbjU1MTM2NDk5NjhHRigtRjg2JkY6L0Y+NyQ3J0ZBRkJGQkZBRl5wNydGU0ZCRkJGU0ZecEZdckZfcg==</Equation></Text-field>
</Output>
<Output><Text-field style="2D Output" layout="Maple Output"><Equation executable="false" style="2D Output" display="LUklbXJvd0c2Iy9JK21vZHVsZW5hbWVHNiJJLFR5cGVzZXR0aW5nR0koX3N5c2xpYkdGJzYmLUkjbWlHRiQ2JVEjcnNGJy8lJ2l0YWxpY0dRJXRydWVGJy8lLG1hdGh2YXJpYW50R1EnaXRhbGljRictSSNtb0dGJDYtUSkmQXNzaWduO0YnL0YzUSdub3JtYWxGJy8lJmZlbmNlR1EmZmFsc2VGJy8lKnNlcGFyYXRvckdGPS8lKXN0cmV0Y2h5R0Y9LyUqc3ltbWV0cmljR0Y9LyUobGFyZ2VvcEdGPS8lLm1vdmFibGVsaW1pdHNHRj0vJSdhY2NlbnRHRj0vJSdsc3BhY2VHUSwwLjI3Nzc3NzhlbUYnLyUncnNwYWNlR0ZMLUkobWZlbmNlZEdGJDYmLUYjNigtRlA2Ji1GIzYoLUYjNjAtRiM2Ji1GUDYkLUYjNi4tRiM2Ji1JI21uR0YkNiRRIjJGJ0Y5LUY2Ni1RMSZJbnZpc2libGVUaW1lcztGJ0Y5RjtGPkZARkJGREZGRkgvRktRJjAuMGVtRicvRk5GZG8tRiM2Ji1JJW1zdXBHRiQ2JS1GLDYlUSNkMkYnRi9GMkZcby8lMXN1cGVyc2NyaXB0c2hpZnRHUSIwRidGYG8tRmlvNiUtRiw2JVEjYzFGJ0YvRjJGXG9GXnBGOUY5LUY2Ni1RJyZwbHVzO0YnRjlGO0Y+RkBGQkZERkZGSC9GS1EsMC4yMjIyMjIyZW1GJy9GTkZqcC1GIzYqRltwRmBvLUYsNiVRI2MyRidGL0YyRmBvRmNwRmBvLUYsNiVRI2QxRidGL0YyRjlGZnAtRiM2KEZob0Zgb0ZecUZgb0ZjcEY5RmZwLUYjNiZGXG9GYG8tRiM2Ji1GaW82JUZhcUZcb0ZecEZgb0ZbcEY5RjlGZnAtRiM2Ji1GXW82JFEiNEYnRjlGYG8tRiM2JkZhcUZgb0Zob0Y5RjlGZnAtRiM2JkZcb0Zgby1GaW82JUZbcC1GXW82JFEiM0YnRjlGXnBGOUY5RjlGYG8tRiw2JVEieUYnRi9GMkY5RmZwLUYjNiYtRlA2JC1GIzYrLUY2Ni1RKiZ1bWludXMwO0YnRjlGO0Y+RkBGQkZERkZGSEZpcEZbcS1GIzYmRl5yRmBvLUZpbzYlRmFxRl5yRl5wRjlGZnAtRiM2JkZeckZgby1GIzYmLUZpbzYlRmFxRmdyRl5wRmBvRltwRjlGOUZmcC1GIzYmRl5yRmBvLUYjNiZGanFGYG9GaG9GOUY5LUY2Ni1RKCZtaW51cztGJ0Y5RjtGPkZARkJGREZGRkhGaXBGW3EtRiM2JkZeckZgby1GIzYmRmFxRmBvRmVyRjlGOUY5RjlGYG8tRmlvNiUtRiw2JVEieEYnRi9GMkZnckZecEY5RmZwLUYjNiYtRlA2JC1GIzYvRmNzLUYjNiZGXnJGYG8tRiM2JkZjcEZgb0ZedEY5RjlGZHQtRiM2JkZcb0Zgby1GIzYoRmNwRmBvRmpxRmBvRltwRjlGOUZmcC1GIzYmLUZdbzYkUSI4RidGOUZgby1GIzYoRmNwRmBvRmFxRmBvRmhvRjlGOUZkdC1GIzYmRlxvRmBvLUYjNiZGZXJGYG9GY3BGOUY5RmR0LUYjNiZGXnJGYG8tRiM2JkZecUZgb0ZedEY5RjlGZnAtRiM2JkZeckZgby1GIzYoRl5xRmBvRmFxRmBvRmhvRjlGOUY5RjlGYG8tRmlvNiVGXXVGXG9GXnBGOUZmcC1GIzYmLUZQNiQtRiM2N0Zjcy1GIzYmRmFwRmBvRmpxRjlGZHQtRiM2JkZcb0Zgby1GIzYoRmFwRmBvRmFxRmBvRltwRjlGOUZmcC1GIzYmRmdyRmBvRmZvRjlGZHQtRiM2JkZcb0Zgby1GIzYoRmNwRmBvRl5xRmBvRmpxRjlGOUZkdC1GIzYmRlxvRmBvRlxxRjlGZnAtRiM2JkZcb0Zgb0ZkcUY5RmR0LUYjNiYtRmlvNiVGXnFGXG9GXnBGYG9GanFGOUZkdC1GIzYoRlt5RmBvRmFxRmBvRltwRjlGZHQtRiM2JkZeckZgb0ZocUY5RmR0RlxyRjlGOUZgb0ZddUY5RmR0LUYjNihGXG9GYG9GY3BGYG9GaG9GOUZmcC1GIzYmRl5xRmBvRmpxRjlGZnAtRiM2KEZecUZgb0ZhcUZgb0ZbcEY5RjktRjY2LVEiLEYnRjlGOy9GP0YxRkBGQkZERkZGSEZjby9GTlEsMC4zMzMzMzMzZW1GJy1GIzYuLUYjNiYtRlA2JC1GIzYoLUYjNiZGYHZGYG9GXnRGOUZkdC1GIzYmLUZdbzYkUSMxNkYnRjlGYG9GaHFGOUZmcC1GIzYmRmB2RmBvRmFyRjlGOUY5RmBvLUZpbzYlRl11Rl5yRl5wRjlGZnAtRiM2Ji1GUDYkLUYjNiwtRiM2Ji1GXW82JFEjMTJGJ0Y5RmBvLUYjNiZGY3BGYG9GanFGOUY5RmR0LUYjNiZGaXpGYG8tRiM2KEZjcEZgb0ZhcUZgb0ZbcEY5RjlGZnAtRiM2JkZeckZgby1GIzYmRmNwRmBvRmhvRjlGOUZmcC1GIzYmRmB2RmBvRmN5RjlGZHQtRiM2JkZgdkZgb0ZleUY5RjlGOUZgb0ZbdUY5RmZwLUYjNiYtRlA2JC1GIzYuLUYjNiYtRl1vNiRRIjZGJ0Y5RmBvLUYjNiZGYXBGYG9GYXFGOUY5RmR0LUYjNiZGXnJGYG8tRiM2JkZbcEZgb0ZhcEY5RjlGZnAtRiM2JkZgdkZgby1GIzYoRmNwRmBvRl5xRmBvRmFxRjlGOUZkdC1GIzYmRl5yRmBvLUYjNihGW3BGYG9GXnFGYG9GY3BGOUY5RmZwLUYjNiZGXG9GYG8tRiM2JkZbeUZgb0ZhcUY5RjlGZnAtRiM2JkZpekZgby1GIzYmRmFxRmBvRltwRjlGOUY5RjlGYG9GYXdGOUZmcC1GIzYmLUZQNiQtRiM2Li1GaW82JUZjcEZnckZecEZmcC1GIzYmRlxvRmBvLUYjNiZGYXBGYG9GXnFGOUY5RmZwLUYjNiZGY3BGYG9GW3lGOUZmcC1GIzYmRmB2RmBvLUYjNiZGW3BGYG9GY3BGOUY5RmR0LUYjNiZGXG9GYG8tRiM2JkZecUZgb0ZhcUY5RjlGZnAtRiM2JkZcb0Zgby1GIzYmRltwRmBvRl5xRjlGOUY5RjlGYG9GXXVGOUZkdC1GIzYmRmNwRmBvRl5xRjlGZHQtRiM2JkZcb0Zgb0ZbcEY5RjkvJStmb3JlZ3JvdW5kR1EoWzAsMCwwXUYnLyUpcmVhZG9ubHlHRj1GOUY5LyUlb3BlbkdRJyZsc3FiO0YnLyUmY2xvc2VHUScmcnNxYjtGJ0ZneS1GUDYmLUYjNihGanJGZ3lGXXVGaGBsRlthbEY5RjlGXWFsRmBhbEZoYGxGW2FsRjlGOUZdYWxGYGFsRjk=">LV9JLFR5cGVzZXR0aW5nRzYkJSpwcm90ZWN0ZWRHSShfc3lzbGliRzYiSSxtcHJpbnRzbGFzaEdGKDYkNyM+SSNyc0dGKDckNyQsMComLC4qJkkjZDJHRigiIiNJI2MxR0YoRjVGNSoqRjQiIiJJI2MyR0YoRjhGNkY4SSNkMUdGKEY4RjgqKEY0RjVGOUY4RjZGOEY4KiZGOkY1RjRGOEY1KiZGOkY4RjRGNSIiJSokRjQiIiRGNUY4SSJ5R0YoRjhGOComLCoqJEY6Rj4hIiUqJkY6RkBGNEY4Rj4qJkY6RjVGNEY1Rj4qJkY6RjhGNEZARkVGOEkieEdGKEZARjgqJiwuKiZGNkY4RjpGQEZFKihGNkY4RjpGNUY0RjghIiMqKEY2RjhGOkY4RjRGNSIiKSomRjRGQEY2RjhGTiomRjlGOEY6RkBGRSooRjlGOEY6RjhGNEY1Rj5GOEZJRjVGOComLDYqJkY2RjVGOkY1ISIiKihGNkY1RjpGOEY0RjhGTkYzRkAqKEY2RjhGOUY4RjpGNUZORjdGTkY7RjUqJkY5RjVGOkY1RlcqKEY5RjVGOkY4RjRGOEZXRjxGRUY9RkVGOEZJRjhGOComRjZGOEY0RjVGTiomRjlGOEY6RjVGOCooRjlGOEY6RjhGNEY4RjgsLiomLCgqJEY6RkBGUEY8ISM7Rj1GUEY4RklGPkY4KiYsLComRjZGOEY6RjUiIzcqKEY2RjhGOkY4RjRGOEZdb0ZmbkY+RmduRlBGaG4hIilGOEZJRkBGOComLC4qJkY2RjVGOkY4IiInKiZGNEY4RjZGNUZFKihGNkY4RjlGOEY6RjhGUCooRjRGOEY5RjhGNkY4RkUqJkY5RjVGOkY4RjUqJkY6RjhGNEY4IiM7RjhGSUY1RjgqJiwuKiRGNkZARjgqJkY2RjVGOUY4RjUqJkY2RjhGOUY1RjgqJkY0RjhGNkY4RlAqJkY5RjhGOkY4Rk4qJkY0RjhGOUY4RjVGOEZJRjhGOComRjZGOEY5RjhGV0Y0Rk43JEZBRkk3I0Yu</Equation></Text-field>
</Output>
<Output><Text-field style="2D Output" layout="Maple Output"><Equation executable="false" style="2D Output" display="LUkobWZlbmNlZEc2Iy9JK21vZHVsZW5hbWVHNiJJLFR5cGVzZXR0aW5nR0koX3N5c2xpYkdGJzYmLUklbXJvd0dGJDYoLUkjbW5HRiQ2JFEiMkYnLyUsbWF0aHZhcmlhbnRHUSdub3JtYWxGJy1JI21vR0YkNi1RIixGJ0YyLyUmZmVuY2VHUSZmYWxzZUYnLyUqc2VwYXJhdG9yR1EldHJ1ZUYnLyUpc3RyZXRjaHlHRjsvJSpzeW1tZXRyaWNHRjsvJShsYXJnZW9wR0Y7LyUubW92YWJsZWxpbWl0c0dGOy8lJ2FjY2VudEdGOy8lJ2xzcGFjZUdRJjAuMGVtRicvJSdyc3BhY2VHUSwwLjMzMzMzMzNlbUYnRi4vJStmb3JlZ3JvdW5kR1EoWzAsMCwwXUYnLyUpcmVhZG9ubHlHRjtGMkYyLyUlb3BlbkdRJyZsc3FiO0YnLyUmY2xvc2VHUScmcnNxYjtGJw==">NyQiIiNGIw==</Equation></Text-field>
</Output>
</Group>
<Group hide-input="false" labelreference="L332" drawlabel="true" applyint="true" applyrational="true" applyexponent="false">
<Input><Text-field prompt="&gt; " style="Maple Input" layout="Normal"><Equation executable="true" style="2D Input" input-equation="" display="LUklbXJvd0c2Iy9JK21vZHVsZW5hbWVHNiJJLFR5cGVzZXR0aW5nR0koX3N5c2xpYkdGJzYpLUkjbWlHRiQ2JVElZXF4eUYnLyUnaXRhbGljR1EldHJ1ZUYnLyUsbWF0aHZhcmlhbnRHUSdpdGFsaWNGJy1JI21vR0YkNi1RKiZjb2xvbmVxO0YnL0YzUSdub3JtYWxGJy8lJmZlbmNlR1EmZmFsc2VGJy8lKnNlcGFyYXRvckdGPS8lKXN0cmV0Y2h5R0Y9LyUqc3ltbWV0cmljR0Y9LyUobGFyZ2VvcEdGPS8lLm1vdmFibGVsaW1pdHNHRj0vJSdhY2NlbnRHRj0vJSdsc3BhY2VHUSwwLjI3Nzc3NzhlbUYnLyUncnNwYWNlR0ZMLUYsNiVRJXN1YnNGJ0YvRjItSShtZmVuY2VkR0YkNiQtRiM2PS1GLDYlUSNjMUYnRi9GMi1GNjYtUSI9RidGOUY7Rj5GQEZCRkRGRkZIRkpGTS1JI21uR0YkNiRRIjFGJ0Y5LUY2Ni1RIixGJ0Y5RjsvRj9GMUZARkJGREZGRkgvRktRJjAuMGVtRicvRk5RLDAuMzMzMzMzM2VtRictRiw2JVEjYzJGJ0YvRjJGWkZnbkZbby1GLDYlUSNkMUYnRi9GMkZaLUY2Ni1RKiZ1bWludXMwO0YnRjlGO0Y+RkBGQkZERkZGSC9GS1EsMC4yMjIyMjIyZW1GJy9GTkZdcEZnbi1GNjYtUSIvRidGOUY7Rj4vRkFGMUZCRkRGRkZIL0ZLUSwwLjE2NjY2NjdlbUYnL0ZORmRwLUZobjYkUSI4RidGOUZbby1GNjYtUSJ+RidGOUY7Rj5GQEZCRkRGRkZIRl9vL0ZORmBvLUYsNiVRI2QyRidGL0YyRlpGaW8tRmhuNiRRIjlGJ0Y5Rl9wLUZobjYkUSMxNkYnRjlGW28tRiw2JVEjcnNGJ0YvRjItRlM2Ji1GIzYlRmduLyUrZXhlY3V0YWJsZUdGPUY5RjkvJSVvcGVuR1EiW0YnLyUmY2xvc2VHUSJdRidGXXJGOUY5LUY2Ni1RIjtGJ0Y5RjtGXm9GQEZCRkRGRkZIRl9vRk1GXXJGOQ==">LUklbXJvd0c2Iy9JK21vZHVsZW5hbWVHNiJJLFR5cGVzZXR0aW5nR0koX3N5c2xpYkdGJzYpLUkjbWlHRiQ2JVElZXF4eUYnLyUnaXRhbGljR1EldHJ1ZUYnLyUsbWF0aHZhcmlhbnRHUSdpdGFsaWNGJy1JI21vR0YkNi1RKiZjb2xvbmVxO0YnL0YzUSdub3JtYWxGJy8lJmZlbmNlR1EmZmFsc2VGJy8lKnNlcGFyYXRvckdGPS8lKXN0cmV0Y2h5R0Y9LyUqc3ltbWV0cmljR0Y9LyUobGFyZ2VvcEdGPS8lLm1vdmFibGVsaW1pdHNHRj0vJSdhY2NlbnRHRj0vJSdsc3BhY2VHUSwwLjI3Nzc3NzhlbUYnLyUncnNwYWNlR0ZMLUYsNiVRJXN1YnNGJ0YvRjItSShtZmVuY2VkR0YkNiQtRiM2PS1GLDYlUSNjMUYnRi9GMi1GNjYtUSI9RidGOUY7Rj5GQEZCRkRGRkZIRkpGTS1JI21uR0YkNiRRIjFGJ0Y5LUY2Ni1RIixGJ0Y5RjsvRj9GMUZARkJGREZGRkgvRktRJjAuMGVtRicvRk5RLDAuMzMzMzMzM2VtRictRiw2JVEjYzJGJ0YvRjJGWkZnbkZbby1GLDYlUSNkMUYnRi9GMkZaLUY2Ni1RKiZ1bWludXMwO0YnRjlGO0Y+RkBGQkZERkZGSC9GS1EsMC4yMjIyMjIyZW1GJy9GTkZdcEZnbi1GNjYtUSIvRidGOUY7Rj4vRkFGMUZCRkRGRkZIL0ZLUSwwLjE2NjY2NjdlbUYnL0ZORmRwLUZobjYkUSI4RidGOUZbby1GNjYtUSJ+RidGOUY7Rj5GQEZCRkRGRkZIRl9vL0ZORmBvLUYsNiVRI2QyRidGL0YyRlpGaW8tRmhuNiRRIjlGJ0Y5Rl9wLUZobjYkUSMxNkYnRjlGW28tRiw2JVEjcnNGJ0YvRjItRlM2Ji1GIzYlRmduLyUrZXhlY3V0YWJsZUdGPUY5RjkvJSVvcGVuR1EiW0YnLyUmY2xvc2VHUSJdRidGXXJGOUY5LUY2Ni1RIjtGJ0Y5RjtGXm9GQEZCRkRGRkZIRl9vRk1GXXJGOQ==</Equation></Text-field>
</Input>
<Output><Text-field style="2D Output" layout="Maple Output"><Equation executable="false" style="2D Output" display="LUklbXJvd0c2Iy9JK21vZHVsZW5hbWVHNiJJLFR5cGVzZXR0aW5nR0koX3N5c2xpYkdGJzYmLUkjbWlHRiQ2JVElZXF4eUYnLyUnaXRhbGljR1EldHJ1ZUYnLyUsbWF0aHZhcmlhbnRHUSdpdGFsaWNGJy1JI21vR0YkNi1RKSZBc3NpZ247RicvRjNRJ25vcm1hbEYnLyUmZmVuY2VHUSZmYWxzZUYnLyUqc2VwYXJhdG9yR0Y9LyUpc3RyZXRjaHlHRj0vJSpzeW1tZXRyaWNHRj0vJShsYXJnZW9wR0Y9LyUubW92YWJsZWxpbWl0c0dGPS8lJ2FjY2VudEdGPS8lJ2xzcGFjZUdRLDAuMjc3Nzc3OGVtRicvJSdyc3BhY2VHRkwtSShtZmVuY2VkR0YkNiYtRiM2KC1GIzYsLUYjNiYtSSZtZnJhY0dGJDYoLUkjbW5HRiQ2JFEkOTk5RidGOS1GZm42JFElMjA0OEYnRjkvJS5saW5ldGhpY2tuZXNzR1EiMUYnLyUrZGVub21hbGlnbkdRJ2NlbnRlckYnLyUpbnVtYWxpZ25HRmFvLyUpYmV2ZWxsZWRHRj0tRjY2LVExJkludmlzaWJsZVRpbWVzO0YnRjlGO0Y+RkBGQkZERkZGSC9GS1EmMC4wZW1GJy9GTkZqby1GLDYlUSJ5RidGL0YyRjktRjY2LVEoJm1pbnVzO0YnRjlGO0Y+RkBGQkZERkZGSC9GS1EsMC4yMjIyMjIyZW1GJy9GTkZjcC1GIzYmLUZZNigtRmZuNiRRJDUzOUYnRjktRmZuNiRRJTgxOTJGJ0Y5RlxvRl9vRmJvRmRvRmZvLUklbXN1cEdGJDYlLUYsNiVRInhGJ0YvRjItRmZuNiRRIjNGJ0Y5LyUxc3VwZXJzY3JpcHRzaGlmdEdRIjBGJ0Y5Rl9wLUYjNiYtRlk2KC1GZm42JFEkMTc1RidGOUZpbkZcb0Zfb0Zib0Zkb0Zmby1GYHE2JUZicS1GZm42JFEiMkYnRjlGaHFGOS1GNjYtUScmcGx1cztGJ0Y5RjtGPkZARkJGREZGRkhGYnBGZHAtRiM2Ji1GWTYoLUZmbjYkUSQ2OTdGJ0Y5LUZmbjYkUSQ1MTJGJ0Y5RlxvRl9vRmJvRmRvRmZvRmJxRjlGX3AtRlk2KC1GZm42JFEjMzVGJ0Y5LUZmbjYkUSM2NEYnRjlGXG9GX29GYm9GZG9GOS1GNjYtUSIsRidGOUY7L0Y/RjFGQEZCRkRGRkZIRmlvL0ZOUSwwLjMzMzMzMzNlbUYnLUYjNi0tRjY2LVEqJnVtaW51czA7RidGOUY7Rj5GQEZCRkRGRkZIRmJwRmRwLUYjNiYtRlk2KC1GZm42JFEjNDlGJ0Y5LUZmbjYkUSQyNTZGJ0Y5RlxvRl9vRmJvRmRvRmZvLUZgcTYlRmJxLUZmbjYkUSI0RidGOUZocUY5Rl9wLUYjNiYtRlk2KC1GZm42JFEiN0YnRjlGaXNGXG9GX29GYm9GZG9GZm9GX3FGOUZnci1GIzYmLUZZNigtRmZuNiRRIzI5RidGOS1GZm42JFEiOEYnRjlGXG9GX29GYm9GZG9GZm9GYnJGOUZfcC1GIzYmLUZZNigtRmZuNiRRIzExRidGOUZkdkZcb0Zfb0Zib0Zkb0Zmb0ZicUY5RmdyLUZZNigtRmZuNiRGXm9GOUZkdkZcb0Zfb0Zib0Zkb0Y5LyUrZm9yZWdyb3VuZEdRKFswLDAsMF1GJy8lKXJlYWRvbmx5R0Y9RjlGOS8lJW9wZW5HUScmbHNxYjtGJy8lJmNsb3NlR1EnJnJzcWI7RidGOQ==">LV9JLFR5cGVzZXR0aW5nRzYkJSpwcm90ZWN0ZWRHSShfc3lzbGliRzYiSSxtcHJpbnRzbGFzaEdGKDYkNyM+SSVlcXh5R0YoNyQsLEkieUdGKCMiJCoqKiIlWz8qJEkieEdGKCIiJCMhJFImIiUjPikqJEY1IiIjIyEkdiJGM0Y1IyIkKHAiJDcmIyEjTiIjayIiIiwsKiRGNSIiJSMhI1wiJGMjRjQjISIoRkNGOiMiI0giIilGNSMhIzZGTyNGREZPRkQ3I0Yu</Equation></Text-field>
</Output>
</Group>
<Group hide-input="false" labelreference="L333" drawlabel="true" applyint="true" applyrational="true" applyexponent="false">
<Input><Text-field prompt="&gt; " style="Maple Input" layout="Normal"><Equation executable="true" style="2D Input" input-equation="" display="LUklbXJvd0c2Iy9JK21vZHVsZW5hbWVHNiJJLFR5cGVzZXR0aW5nR0koX3N5c2xpYkdGJzYnLUkjbWlHRiQ2JVEnZnNvbHZlRicvJSdpdGFsaWNHUSV0cnVlRicvJSxtYXRodmFyaWFudEdRJ2l0YWxpY0YnLUkobWZlbmNlZEdGJDYkLUYjNiYtRiw2JVElZXF4eUYnRi9GMi1GNjYmLUYjNiUtSSNtbkdGJDYkUSIyRicvRjNRJ25vcm1hbEYnLyUrZXhlY3V0YWJsZUdRJmZhbHNlRidGRUZFLyUlb3BlbkdRIltGJy8lJmNsb3NlR1EiXUYnRkdGRUZFLUkjbW9HRiQ2LVEiO0YnRkUvJSZmZW5jZUdGSS8lKnNlcGFyYXRvckdGMS8lKXN0cmV0Y2h5R0ZJLyUqc3ltbWV0cmljR0ZJLyUobGFyZ2VvcEdGSS8lLm1vdmFibGVsaW1pdHNHRkkvJSdhY2NlbnRHRkkvJSdsc3BhY2VHUSYwLjBlbUYnLyUncnNwYWNlR1EsMC4yNzc3Nzc4ZW1GJ0ZHRkU=">LUklbXJvd0c2Iy9JK21vZHVsZW5hbWVHNiJJLFR5cGVzZXR0aW5nR0koX3N5c2xpYkdGJzYnLUkjbWlHRiQ2JVEnZnNvbHZlRicvJSdpdGFsaWNHUSV0cnVlRicvJSxtYXRodmFyaWFudEdRJ2l0YWxpY0YnLUkobWZlbmNlZEdGJDYkLUYjNiYtRiw2JVElZXF4eUYnRi9GMi1GNjYmLUYjNiUtSSNtbkdGJDYkUSIyRicvRjNRJ25vcm1hbEYnLyUrZXhlY3V0YWJsZUdRJmZhbHNlRidGRUZFLyUlb3BlbkdRIltGJy8lJmNsb3NlR1EiXUYnRkdGRUZFLUkjbW9HRiQ2LVEiO0YnRkUvJSZmZW5jZUdGSS8lKnNlcGFyYXRvckdGMS8lKXN0cmV0Y2h5R0ZJLyUqc3ltbWV0cmljR0ZJLyUobGFyZ2VvcEdGSS8lLm1vdmFibGVsaW1pdHNHRkkvJSdhY2NlbnRHRkkvJSdsc3BhY2VHUSYwLjBlbUYnLyUncnNwYWNlR1EsMC4yNzc3Nzc4ZW1GJ0ZHRkU=</Equation></Text-field>
</Input>
<Output><Text-field style="2D Output" layout="Maple Output"><Equation executable="false" style="2D Output" display="LUklbXJvd0c2Iy9JK21vZHVsZW5hbWVHNiJJLFR5cGVzZXR0aW5nR0koX3N5c2xpYkdGJzYqLUkjbW5HRiQ2JFE1JnVtaW51czA7NC44MTc3Nzk5ODFGJy8lLG1hdGh2YXJpYW50R1Enbm9ybWFsRictSSNtb0dGJDYtUSgmY29tbWE7RidGLy8lJmZlbmNlR1EmZmFsc2VGJy8lKnNlcGFyYXRvckdRJXRydWVGJy8lKXN0cmV0Y2h5R0Y4LyUqc3ltbWV0cmljR0Y4LyUobGFyZ2VvcEdGOC8lLm1vdmFibGVsaW1pdHNHRjgvJSdhY2NlbnRHRjgvJSdsc3BhY2VHUSYwLjBlbUYnLyUncnNwYWNlR1EsMC4zMzMzMzMzZW1GJy1GLDYkUS0wLjE0OTQ4Njk4MjRGJ0YvRjItRiw2JFEtMC4yMzQ3OTE5MTQ0RidGL0YyLUYsNiRRLDMuODYyMDcyNTEyRidGL0Yv">NiYkISsiKSp6eCJbISIqJCIrQylwW1wiISM1JCIrVyI+ek0jRigkIis3RDJpUUYl</Equation></Text-field>
</Output>
</Group>
<Group hide-input="false" labelreference="L334" drawlabel="true" applyint="true" applyrational="true" applyexponent="false">
<Input><Text-field prompt="&gt; " style="Maple Input" layout="Normal"><Equation executable="true" style="2D Input" input-equation="" display="LUklbXJvd0c2Iy9JK21vZHVsZW5hbWVHNiJJLFR5cGVzZXR0aW5nR0koX3N5c2xpYkdGJzYnLUkjbWlHRiQ2JVElc3Vic0YnLyUnaXRhbGljR1EldHJ1ZUYnLyUsbWF0aHZhcmlhbnRHUSdpdGFsaWNGJy1JKG1mZW5jZWRHRiQ2JC1GIzYrLUYsNiVRInhGJ0YvRjItSSNtb0dGJDYtUSI9RicvRjNRJ25vcm1hbEYnLyUmZmVuY2VHUSZmYWxzZUYnLyUqc2VwYXJhdG9yR0ZFLyUpc3RyZXRjaHlHRkUvJSpzeW1tZXRyaWNHRkUvJShsYXJnZW9wR0ZFLyUubW92YWJsZWxpbWl0c0dGRS8lJ2FjY2VudEdGRS8lJ2xzcGFjZUdRLDAuMjc3Nzc3OGVtRicvJSdyc3BhY2VHRlQtSSNtbkdGJDYkUSwzLjg2MjA3MjUxMkYnRkEtRj42LVEiLEYnRkFGQy9GR0YxRkhGSkZMRk5GUC9GU1EmMC4wZW1GJy9GVlEsMC4zMzMzMzMzZW1GJy1GPjYtUSJ+RidGQUZDRkZGSEZKRkxGTkZQRmluL0ZWRmpuLUYsNiVRJnNvbHZlRidGL0YyLUY2NiQtRiM2KC1GLDYlUSVlcXh5RidGL0YyLUY2NiYtRiM2JS1GWDYkUSIxRidGQS8lK2V4ZWN1dGFibGVHRkVGQUZBLyUlb3BlbkdRIltGJy8lJmNsb3NlR1EiXUYnRmVuLUYsNiVRInlGJ0YvRjJGYnBGQUZBRmJwRkFGQS1GPjYtUSI7RidGQUZDRmhuRkhGSkZMRk5GUEZpbkZVRmJwRkE=">LUklbXJvd0c2Iy9JK21vZHVsZW5hbWVHNiJJLFR5cGVzZXR0aW5nR0koX3N5c2xpYkdGJzYnLUkjbWlHRiQ2JVElc3Vic0YnLyUnaXRhbGljR1EldHJ1ZUYnLyUsbWF0aHZhcmlhbnRHUSdpdGFsaWNGJy1JKG1mZW5jZWRHRiQ2JC1GIzYrLUYsNiVRInhGJ0YvRjItSSNtb0dGJDYtUSI9RicvRjNRJ25vcm1hbEYnLyUmZmVuY2VHUSZmYWxzZUYnLyUqc2VwYXJhdG9yR0ZFLyUpc3RyZXRjaHlHRkUvJSpzeW1tZXRyaWNHRkUvJShsYXJnZW9wR0ZFLyUubW92YWJsZWxpbWl0c0dGRS8lJ2FjY2VudEdGRS8lJ2xzcGFjZUdRLDAuMjc3Nzc3OGVtRicvJSdyc3BhY2VHRlQtSSNtbkdGJDYkUSwzLjg2MjA3MjUxMkYnRkEtRj42LVEiLEYnRkFGQy9GR0YxRkhGSkZMRk5GUC9GU1EmMC4wZW1GJy9GVlEsMC4zMzMzMzMzZW1GJy1GPjYtUSJ+RidGQUZDRkZGSEZKRkxGTkZQRmluL0ZWRmpuLUYsNiVRJnNvbHZlRidGL0YyLUY2NiQtRiM2KC1GLDYlUSVlcXh5RidGL0YyLUY2NiYtRiM2JS1GWDYkUSIxRidGQS8lK2V4ZWN1dGFibGVHRkVGQUZBLyUlb3BlbkdRIltGJy8lJmNsb3NlR1EiXUYnRmVuLUYsNiVRInlGJ0YvRjJGYnBGQUZBRmJwRkFGQS1GPjYtUSI7RidGQUZDRmhuRkhGSkZMRk5GUEZpbkZVRmJwRkE=</Equation></Text-field>
</Input>
<Output><Text-field style="2D Output" layout="Maple Output"><Equation executable="false" style="2D Output" display="LUkjbW5HNiMvSSttb2R1bGVuYW1lRzYiSSxUeXBlc2V0dGluZ0dJKF9zeXNsaWJHRic2JFEsMC43MjU3OTE1NzFGJy8lLG1hdGh2YXJpYW50R1Enbm9ybWFsRic=">JCIqcjp6RCghIio=</Equation></Text-field>
</Output>
</Group>
<Group hide-input="false" labelreference="L338" drawlabel="true" applyint="true" applyrational="true" applyexponent="false">
<Input><Text-field prompt="&gt; " style="Maple Input" layout="Normal"><Equation executable="true" style="2D Input" input-equation="" display="LUklbXJvd0c2Iy9JK21vZHVsZW5hbWVHNiJJLFR5cGVzZXR0aW5nR0koX3N5c2xpYkdGJzYoLUkjbWlHRiQ2JVEkeHlzRicvJSdpdGFsaWNHUSV0cnVlRicvJSxtYXRodmFyaWFudEdRJ2l0YWxpY0YnLUkjbW9HRiQ2LVEqJmNvbG9uZXE7RicvRjNRJ25vcm1hbEYnLyUmZmVuY2VHUSZmYWxzZUYnLyUqc2VwYXJhdG9yR0Y9LyUpc3RyZXRjaHlHRj0vJSpzeW1tZXRyaWNHRj0vJShsYXJnZW9wR0Y9LyUubW92YWJsZWxpbWl0c0dGPS8lJ2FjY2VudEdGPS8lJ2xzcGFjZUdRLDAuMjc3Nzc3OGVtRicvJSdyc3BhY2VHRkwtSShtZmVuY2VkR0YkNiYtRiM2LS1GUDYmLUYjNiwtRiw2JVEieEYnRi9GMi1GNjYtUSI9RidGOUY7Rj5GQEZCRkRGRkZIRkpGTS1GNjYtUSomdW1pbnVzMDtGJ0Y5RjtGPkZARkJGREZGRkgvRktRLDAuMjIyMjIyMmVtRicvRk5GXG8tSSNtbkdGJDYkUSw0LjgxNzc3OTk4MUYnRjktRjY2LVEiLEYnRjlGOy9GP0YxRkBGQkZERkZGSC9GS1EmMC4wZW1GJy9GTlEsMC4zMzMzMzMzZW1GJy1GLDYlUSJ5RidGL0YyRmVuLUZfbzYkUSwzLjU0ODk1Nzc0MUYnRjkvJStleGVjdXRhYmxlR0Y9RjlGOS8lJW9wZW5HUSJbRicvJSZjbG9zZUdRIl1GJ0Ziby1GUDYmLUYjNitGWEZlbi1GX282JFEtMC4xNDk0ODY5ODI0RidGOUZib0Zqb0Zlbi1GX282JFEtMC43MDgyOTkzMzU5RidGOUZgcEY5RjlGYnBGZXBGYm8tRlA2Ji1GIzYrRlhGZW4tRl9vNiRRLTAuMjM0NzkxOTE0NEYnRjlGYm9Gam9GZW4tRl9vNiRRLTAuNDc3MjY4ODA2MkYnRjlGYHBGOUY5RmJwRmVwRmJvLUZQNiYtRiM2K0ZYRmVuLUZfbzYkUSwzLjg2MjA3MjUxMkYnRjlGYm9Gam9GZW4tRl9vNiRRLDAuNzI1NzkxNTcxRidGOUZgcEY5RjlGYnBGZXBGYm8tRlA2Ji1GIzYrRlhGZW4tRl9vNiRRIjBGJ0Y5RmJvRmpvRmVuRmpyRmBwRjlGOUZicEZlcEZgcEY5RjlGYnBGZXAtRjY2LVEiO0YnRjlGO0Zlb0ZARkJGREZGRkhGZm9GTUZgcEY5">LUklbXJvd0c2Iy9JK21vZHVsZW5hbWVHNiJJLFR5cGVzZXR0aW5nR0koX3N5c2xpYkdGJzYoLUkjbWlHRiQ2JVEkeHlzRicvJSdpdGFsaWNHUSV0cnVlRicvJSxtYXRodmFyaWFudEdRJ2l0YWxpY0YnLUkjbW9HRiQ2LVEqJmNvbG9uZXE7RicvRjNRJ25vcm1hbEYnLyUmZmVuY2VHUSZmYWxzZUYnLyUqc2VwYXJhdG9yR0Y9LyUpc3RyZXRjaHlHRj0vJSpzeW1tZXRyaWNHRj0vJShsYXJnZW9wR0Y9LyUubW92YWJsZWxpbWl0c0dGPS8lJ2FjY2VudEdGPS8lJ2xzcGFjZUdRLDAuMjc3Nzc3OGVtRicvJSdyc3BhY2VHRkwtSShtZmVuY2VkR0YkNiYtRiM2LS1GUDYmLUYjNiwtRiw2JVEieEYnRi9GMi1GNjYtUSI9RidGOUY7Rj5GQEZCRkRGRkZIRkpGTS1GNjYtUSomdW1pbnVzMDtGJ0Y5RjtGPkZARkJGREZGRkgvRktRLDAuMjIyMjIyMmVtRicvRk5GXG8tSSNtbkdGJDYkUSw0LjgxNzc3OTk4MUYnRjktRjY2LVEiLEYnRjlGOy9GP0YxRkBGQkZERkZGSC9GS1EmMC4wZW1GJy9GTlEsMC4zMzMzMzMzZW1GJy1GLDYlUSJ5RidGL0YyRmVuLUZfbzYkUSwzLjU0ODk1Nzc0MUYnRjkvJStleGVjdXRhYmxlR0Y9RjlGOS8lJW9wZW5HUSJbRicvJSZjbG9zZUdRIl1GJ0Ziby1GUDYmLUYjNitGWEZlbi1GX282JFEtMC4xNDk0ODY5ODI0RidGOUZib0Zqb0Zlbi1GX282JFEtMC43MDgyOTkzMzU5RidGOUZgcEY5RjlGYnBGZXBGYm8tRlA2Ji1GIzYrRlhGZW4tRl9vNiRRLTAuMjM0NzkxOTE0NEYnRjlGYm9Gam9GZW4tRl9vNiRRLTAuNDc3MjY4ODA2MkYnRjlGYHBGOUY5RmJwRmVwRmJvLUZQNiYtRiM2K0ZYRmVuLUZfbzYkUSwzLjg2MjA3MjUxMkYnRjlGYm9Gam9GZW4tRl9vNiRRLDAuNzI1NzkxNTcxRidGOUZgcEY5RjlGYnBGZXBGYm8tRlA2Ji1GIzYrRlhGZW4tRl9vNiRRIjBGJ0Y5RmJvRmpvRmVuRmpyRmBwRjlGOUZicEZlcEZgcEY5RjlGYnBGZXAtRjY2LVEiO0YnRjlGO0Zlb0ZARkJGREZGRkhGZm9GTUZgcEY5</Equation></Text-field>
</Input>
<Output><Text-field style="2D Output" layout="Maple Output"><Equation executable="false" style="2D Output" display="LUklbXJvd0c2Iy9JK21vZHVsZW5hbWVHNiJJLFR5cGVzZXR0aW5nR0koX3N5c2xpYkdGJzYmLUkjbWlHRiQ2JVEkeHlzRicvJSdpdGFsaWNHUSV0cnVlRicvJSxtYXRodmFyaWFudEdRJ2l0YWxpY0YnLUkjbW9HRiQ2LVEpJkFzc2lnbjtGJy9GM1Enbm9ybWFsRicvJSZmZW5jZUdRJmZhbHNlRicvJSpzZXBhcmF0b3JHRj0vJSlzdHJldGNoeUdGPS8lKnN5bW1ldHJpY0dGPS8lKGxhcmdlb3BHRj0vJS5tb3ZhYmxlbGltaXRzR0Y9LyUnYWNjZW50R0Y9LyUnbHNwYWNlR1EsMC4yNzc3Nzc4ZW1GJy8lJ3JzcGFjZUdGTC1JKG1mZW5jZWRHRiQ2Ji1GIzYuLUZQNiYtRiM2KC1GIzYmLUYsNiVRInhGJ0YvRjItRjY2LVEpJmVxdWFscztGJ0Y5RjtGPkZARkJGREZGRkhGSkZNLUkjbW5HRiQ2JFE1JnVtaW51czA7NC44MTc3Nzk5ODFGJ0Y5RjktRjY2LVEiLEYnRjlGOy9GP0YxRkBGQkZERkZGSC9GS1EmMC4wZW1GJy9GTlEsMC4zMzMzMzMzZW1GJy1GIzYmLUYsNiVRInlGJ0YvRjJGZ24tRltvNiRRLDMuNTQ4OTU3NzQxRidGOUY5LyUrZm9yZWdyb3VuZEdRKFswLDAsMF1GJy8lKXJlYWRvbmx5R0Y9RjlGOS8lJW9wZW5HUScmbHNxYjtGJy8lJmNsb3NlR1EnJnJzcWI7RidGXm8tRlA2Ji1GIzYoLUYjNiZGWkZnbi1GW282JFEtMC4xNDk0ODY5ODI0RidGOUY5Rl5vLUYjNiZGaG9GZ24tRltvNiRRLTAuNzA4Mjk5MzM1OUYnRjlGOUZecEZhcEY5RjlGY3BGZnBGXm8tRlA2Ji1GIzYoLUYjNiZGWkZnbi1GW282JFEtMC4yMzQ3OTE5MTQ0RidGOUY5Rl5vLUYjNiZGaG9GZ24tRltvNiRRLTAuNDc3MjY4ODA2MkYnRjlGOUZecEZhcEY5RjlGY3BGZnBGXm8tRlA2Ji1GIzYoLUYjNiZGWkZnbi1GW282JFEsMy44NjIwNzI1MTJGJ0Y5RjlGXm8tRiM2JkZob0Znbi1GW282JFEsMC43MjU3OTE1NzFGJ0Y5RjlGXnBGYXBGOUY5RmNwRmZwRl5vLUZQNiYtRiM2KC1GIzYmRlpGZ24tRltvNiRRIjBGJ0Y5RjlGXm8tRiM2JkZob0ZnbkZpc0Y5Rl5wRmFwRjlGOUZjcEZmcEZecEZhcEY5RjlGY3BGZnBGOQ==">LV9JLFR5cGVzZXR0aW5nRzYkJSpwcm90ZWN0ZWRHSShfc3lzbGliRzYiSSxtcHJpbnRzbGFzaEdGKDYkNyM+SSR4eXNHRig3JzckL0kieEdGKCQhKyIpKnp4IlshIiovSSJ5R0YoJCIrVHgmKltORjQ3JC9GMSQiK0MpcFtcIiEjNS9GNiQiK2ZMKkgzKEY9NyQvRjEkIitXIj56TSNGPS9GNiQiK2khKW9zWkY9NyQvRjEkIis3RDJpUUY0L0Y2JCIqcjp6RChGNDckL0YxIiIhL0Y2RlE3I0Yu</Equation></Text-field>
</Output>
</Group>
<Group labelreference="L339" drawlabel="true" applyint="true" applyrational="true" applyexponent="false">
<Input><Text-field prompt="&gt; " style="Maple Input" layout="Normal"><Equation executable="true" style="2D Input" input-equation="" display="LUklbXJvd0c2Iy9JK21vZHVsZW5hbWVHNiJJLFR5cGVzZXR0aW5nR0koX3N5c2xpYkdGJzYlLUkjbW9HRiQ2LVEifkYnLyUsbWF0aHZhcmlhbnRHUSdub3JtYWxGJy8lJmZlbmNlR1EmZmFsc2VGJy8lKnNlcGFyYXRvckdGNC8lKXN0cmV0Y2h5R0Y0LyUqc3ltbWV0cmljR0Y0LyUobGFyZ2VvcEdGNC8lLm1vdmFibGVsaW1pdHNHRjQvJSdhY2NlbnRHRjQvJSdsc3BhY2VHUSYwLjBlbUYnLyUncnNwYWNlR0ZDLyUrZXhlY3V0YWJsZUdGNEYv">LUklbXJvd0c2Iy9JK21vZHVsZW5hbWVHNiJJLFR5cGVzZXR0aW5nR0koX3N5c2xpYkdGJzYlLUkjbW9HRiQ2LVEifkYnLyUsbWF0aHZhcmlhbnRHUSdub3JtYWxGJy8lJmZlbmNlR1EmZmFsc2VGJy8lKnNlcGFyYXRvckdGNC8lKXN0cmV0Y2h5R0Y0LyUqc3ltbWV0cmljR0Y0LyUobGFyZ2VvcEdGNC8lLm1vdmFibGVsaW1pdHNHRjQvJSdhY2NlbnRHRjQvJSdsc3BhY2VHUSYwLjBlbUYnLyUncnNwYWNlR0ZDLyUrZXhlY3V0YWJsZUdGNEYv</Equation></Text-field>
</Input>
</Group>
<Group labelreference="L340" drawlabel="true" applyint="true" applyrational="true" applyexponent="false">
<Input><Text-field prompt="&gt; " style="Maple Input" layout="Normal"><Equation executable="true" style="2D Input" input-equation="" display="LUklbXJvd0c2Iy9JK21vZHVsZW5hbWVHNiJJLFR5cGVzZXR0aW5nR0koX3N5c2xpYkdGJzYlLUkjbWlHRiQ2I1EhRicvJStleGVjdXRhYmxlR1EmZmFsc2VGJy8lLG1hdGh2YXJpYW50R1Enbm9ybWFsRic=">JSFH</Equation></Text-field>
</Input>
</Group>
<Group labelreference="L411" drawlabel="true" applyint="true" applyrational="true" applyexponent="false">
<Input><Text-field prompt="&gt; " style="Maple Input" layout="Normal"><Equation executable="true" style="2D Input" input-equation="" display="LUklbXJvd0c2Iy9JK21vZHVsZW5hbWVHNiJJLFR5cGVzZXR0aW5nR0koX3N5c2xpYkdGJzYlLUkjbW9HRiQ2LVEifkYnLyUsbWF0aHZhcmlhbnRHUSdub3JtYWxGJy8lJmZlbmNlR1EmZmFsc2VGJy8lKnNlcGFyYXRvckdGNC8lKXN0cmV0Y2h5R0Y0LyUqc3ltbWV0cmljR0Y0LyUobGFyZ2VvcEdGNC8lLm1vdmFibGVsaW1pdHNHRjQvJSdhY2NlbnRHRjQvJSdsc3BhY2VHUSYwLjBlbUYnLyUncnNwYWNlR0ZDLyUrZXhlY3V0YWJsZUdGNEYv">LUklbXJvd0c2Iy9JK21vZHVsZW5hbWVHNiJJLFR5cGVzZXR0aW5nR0koX3N5c2xpYkdGJzYlLUkjbW9HRiQ2LVEifkYnLyUsbWF0aHZhcmlhbnRHUSdub3JtYWxGJy8lJmZlbmNlR1EmZmFsc2VGJy8lKnNlcGFyYXRvckdGNC8lKXN0cmV0Y2h5R0Y0LyUqc3ltbWV0cmljR0Y0LyUobGFyZ2VvcEdGNC8lLm1vdmFibGVsaW1pdHNHRjQvJSdhY2NlbnRHRjQvJSdsc3BhY2VHUSYwLjBlbUYnLyUncnNwYWNlR0ZDLyUrZXhlY3V0YWJsZUdGNEYv</Equation></Text-field>
</Input>
</Group>
<Group labelreference="L337" drawlabel="true" applyint="true" applyrational="true" applyexponent="false">
<Input><Text-field prompt="&gt; " style="Maple Input" layout="Normal"><Equation executable="true" style="2D Input" input-equation="" display="LUklbXJvd0c2Iy9JK21vZHVsZW5hbWVHNiJJLFR5cGVzZXR0aW5nR0koX3N5c2xpYkdGJzYlLUkjbW9HRiQ2LVEifkYnLyUsbWF0aHZhcmlhbnRHUSdub3JtYWxGJy8lJmZlbmNlR1EmZmFsc2VGJy8lKnNlcGFyYXRvckdGNC8lKXN0cmV0Y2h5R0Y0LyUqc3ltbWV0cmljR0Y0LyUobGFyZ2VvcEdGNC8lLm1vdmFibGVsaW1pdHNHRjQvJSdhY2NlbnRHRjQvJSdsc3BhY2VHUSYwLjBlbUYnLyUncnNwYWNlR0ZDLyUrZXhlY3V0YWJsZUdGNEYv">LUklbXJvd0c2Iy9JK21vZHVsZW5hbWVHNiJJLFR5cGVzZXR0aW5nR0koX3N5c2xpYkdGJzYlLUkjbW9HRiQ2LVEifkYnLyUsbWF0aHZhcmlhbnRHUSdub3JtYWxGJy8lJmZlbmNlR1EmZmFsc2VGJy8lKnNlcGFyYXRvckdGNC8lKXN0cmV0Y2h5R0Y0LyUqc3ltbWV0cmljR0Y0LyUobGFyZ2VvcEdGNC8lLm1vdmFibGVsaW1pdHNHRjQvJSdhY2NlbnRHRjQvJSdsc3BhY2VHUSYwLjBlbUYnLyUncnNwYWNlR0ZDLyUrZXhlY3V0YWJsZUdGNEYv</Equation></Text-field>
</Input>
</Group>
<Group hide-input="false" labelreference="L87" drawlabel="true" applyint="true" applyrational="true" applyexponent="false">
<Input><Text-field prompt="&gt; " style="Maple Input" layout="Normal"><Equation executable="true" style="2D Input" input-equation="" display="LUklbXJvd0c2Iy9JK21vZHVsZW5hbWVHNiJJLFR5cGVzZXR0aW5nR0koX3N5c2xpYkdGJzYpLUkjbWlHRiQ2JVEiSkYnLyUnaXRhbGljR1EldHJ1ZUYnLyUsbWF0aHZhcmlhbnRHUSdpdGFsaWNGJy1JI21vR0YkNi1RKiZjb2xvbmVxO0YnL0YzUSdub3JtYWxGJy8lJmZlbmNlR1EmZmFsc2VGJy8lKnNlcGFyYXRvckdGPS8lKXN0cmV0Y2h5R0Y9LyUqc3ltbWV0cmljR0Y9LyUobGFyZ2VvcEdGPS8lLm1vdmFibGVsaW1pdHNHRj0vJSdhY2NlbnRHRj0vJSdsc3BhY2VHUSwwLjI3Nzc3NzhlbUYnLyUncnNwYWNlR0ZMLUYsNiVRKXNpbXBsaWZ5RidGL0YyLUkobWZlbmNlZEdGJDYkLUYjNiYtRiw2JVEpSmFjb2JpYW5GJ0YvRjItRlM2JC1GIzYnLUZTNiYtRiM2Jy1GLDYlUSNwMUYnRi9GMi1GNjYtUSIsRidGOUY7L0Y/RjFGQEZCRkRGRkZIL0ZLUSYwLjBlbUYnL0ZOUSwwLjMzMzMzMzNlbUYnLUYsNiVRI3AyRidGL0YyLyUrZXhlY3V0YWJsZUdGPUY5RjkvJSVvcGVuR1EiW0YnLyUmY2xvc2VHUSJdRidGX28tRlM2Ji1GIzYnLUYsNiVRInhGJ0YvRjJGX28tRiw2JVEieUYnRi9GMkZqb0Y5RjlGXHBGX3BGam9GOUY5RmpvRjlGOS1GNjYtUSI7RidGOUY7RmJvRkBGQkZERkZGSEZjb0ZNRmpvRjk=">LUklbXJvd0c2Iy9JK21vZHVsZW5hbWVHNiJJLFR5cGVzZXR0aW5nR0koX3N5c2xpYkdGJzYpLUkjbWlHRiQ2JVEiSkYnLyUnaXRhbGljR1EldHJ1ZUYnLyUsbWF0aHZhcmlhbnRHUSdpdGFsaWNGJy1JI21vR0YkNi1RKiZjb2xvbmVxO0YnL0YzUSdub3JtYWxGJy8lJmZlbmNlR1EmZmFsc2VGJy8lKnNlcGFyYXRvckdGPS8lKXN0cmV0Y2h5R0Y9LyUqc3ltbWV0cmljR0Y9LyUobGFyZ2VvcEdGPS8lLm1vdmFibGVsaW1pdHNHRj0vJSdhY2NlbnRHRj0vJSdsc3BhY2VHUSwwLjI3Nzc3NzhlbUYnLyUncnNwYWNlR0ZMLUYsNiVRKXNpbXBsaWZ5RidGL0YyLUkobWZlbmNlZEdGJDYkLUYjNiYtRiw2JVEpSmFjb2JpYW5GJ0YvRjItRlM2JC1GIzYnLUZTNiYtRiM2Jy1GLDYlUSNwMUYnRi9GMi1GNjYtUSIsRidGOUY7L0Y/RjFGQEZCRkRGRkZIL0ZLUSYwLjBlbUYnL0ZOUSwwLjMzMzMzMzNlbUYnLUYsNiVRI3AyRidGL0YyLyUrZXhlY3V0YWJsZUdGPUY5RjkvJSVvcGVuR1EiW0YnLyUmY2xvc2VHUSJdRidGX28tRlM2Ji1GIzYnLUYsNiVRInhGJ0YvRjJGX28tRiw2JVEieUYnRi9GMkZqb0Y5RjlGXHBGX3BGam9GOUY5RmpvRjlGOS1GNjYtUSI7RidGOUY7RmJvRkBGQkZERkZGSEZjb0ZNRmpvRjk=</Equation></Text-field>
</Input>
<Output><Text-field style="2D Output" layout="Maple Output"><Equation executable="false" style="2D Output" display="LUkqbWNvbXBsZXRlRzYjL0krbW9kdWxlbmFtZUc2IkksVHlwZXNldHRpbmdHSShfc3lzbGliR0YnNiQtSSVtcm93R0YkNiYtSSNtaUdGJDYlUSJKRicvJSdpdGFsaWNHUSV0cnVlRicvJSxtYXRodmFyaWFudEdRJ2l0YWxpY0YnLUkjbW9HRiQ2LVEpJkFzc2lnbjtGJy9GNlEnbm9ybWFsRicvJSZmZW5jZUdRJmZhbHNlRicvJSpzZXBhcmF0b3JHRkAvJSlzdHJldGNoeUdGQC8lKnN5bW1ldHJpY0dGQC8lKGxhcmdlb3BHRkAvJS5tb3ZhYmxlbGltaXRzR0ZALyUnYWNjZW50R0ZALyUnbHNwYWNlR1EsMC4yNzc3Nzc4ZW1GJy8lJ3JzcGFjZUdGTy1JKG1mZW5jZWRHRiQ2KC1GLDYmLUknbXRhYmxlR0YkNjgtSSRtdHJHRiQ2KS1JJG10ZEdGJDYqLUkmbWZyYWNHRiQ2KC1GLDYrLUY5Ni1RKiZ1bWludXMwO0YnRjxGPkZBRkNGRUZHRklGSy9GTlEsMC4yMjIyMjIyZW1GJy9GUUZjby1GLDYoLUYvNiVRInhGJ0YyRjUtRjk2LVExJkludmlzaWJsZVRpbWVzO0YnRjxGPkZBRkNGRUZHRklGSy9GTlEmMC4wZW1GJy9GUUZecC1GUzYkLUYsNiZGZ28tRjk2LVEnJnBsdXM7RidGPEY+RkFGQ0ZFRkdGSUZLRmJvRmRvLUYvNiVRInlGJ0YyRjVGPEY8RmpvLUYvNiVRI2QxRidGMkY1RjwtRjk2LVEoJm1pbnVzO0YnRjxGPkZBRkNGRUZHRklGS0Zib0Zkby1GLDYmLUYvNiVRI2MxRidGMkY1RmpvRmdvRjxGXXEtRiw2JkZicUZqb0ZncEY8RmRwLUkjbW5HRiQ2JFEiMUYnRjxGPC1JJW1zdXBHRiQ2JS1GUzYkLUYsNiYtRiw2JkZqcEZqby1GXHI2JUZgcC1GaHE2JFEiMkYnRjwvJTFzdXBlcnNjcmlwdHNoaWZ0R1EiMEYnRjxGZHBGZ3FGPEY8RmZyRmlyLyUubGluZXRoaWNrbmVzc0dGanEvJStkZW5vbWFsaWduR1EnY2VudGVyRicvJSludW1hbGlnbkdGYHMvJSliZXZlbGxlZEdGQC8lK2ZvcmVncm91bmRHUShbMCwwLDBdRicvJSlyZWFkb25seUdGQC8lKXJvd2FsaWduR1EhRicvJSxjb2x1bW5hbGlnbkdGXHQvJStncm91cGFsaWduR0ZcdC8lKHJvd3NwYW5HRmpxLyUrY29sdW1uc3BhbkdGanEtRmhuNiotRltvNigtRiw2Ki1GLDYmLUZTNiQtRiw2KUZfby1GLDYmLUZocTYkUSIzRidGPEZqby1GXHI2JUZnb0ZmckZpckY8Rl1xLUYsNigtRmhxNiRRIjRGJ0Y8RmpvRmdvRmpvRmdwRjxGXXEtRlxyNiVGZ3BGZnJGaXJGPEY8RmpvRmpwRjxGXXEtRiw2KEZmckZqb0ZicUZqb0Znb0Y8Rl1xLUYsNihGZnJGam9GYnFGam9GZ3BGPEZkcEZncUY8LUYsNiZGZnJGam9GW3JGPEZcc0Zec0Zhc0Zjc0Zlc0Zoc0Zqc0ZddEZfdEZhdEZjdEZlc0Zoc0Zqc0ZddEZfdC1GZW42KS1GaG42Ki1GW282KC1GLDYrRl9vLUYsNigtRlM2JC1GLDYmRmdvRmRwLUYsNiZGY3VGam9GZ3BGPEY8RjxGam9GYHBGam8tRi82JVEjZDJGJ0YyRjVGPEZdcS1GLDYoRmZyRmpvLUYvNiVRI2MyRidGMkY1RmpvRmdvRjxGXXEtRiw2KEZmckZqb0Zqd0Zqb0ZncEY8RmRwRmdxRjwtRiw2JkZmckZqby1GXHI2JS1GUzYkLUYsNiYtRiw2JkZld0Zqb0ZkckY8RmRwRmdxRjxGPEZmckZpckY8RlxzRl5zRmFzRmNzRmVzRmhzRmpzRl10Rl90RmF0RmN0LUZobjYqLUZbbzYoLUYsNitGX28tRiw2KEZncEZqb0ZgcEZqb0Zld0Y8Rl1xLUYsNiZGandGam9GZ29GPEZdcS1GLDYmRmp3RmpvRmdwRjxGZHBGZ3FGPEZheEZcc0Zec0Zhc0Zjc0Zlc0Zoc0Zqc0ZddEZfdEZhdEZjdEZlc0Zoc0Zqc0ZddEZfdEZlc0Zocy8lJmFsaWduR1ElYXhpc0YnL0ZbdFEpYmFzZWxpbmVGJy9GXnRGYHMvRmB0USd8ZnJsZWZ0fGhyRicvJS9hbGlnbm1lbnRzY29wZUdGNC8lLGNvbHVtbndpZHRoR1ElYXV0b0YnLyUmd2lkdGhHRmF6LyUrcm93c3BhY2luZ0dRJjEuMGV4RicvJS5jb2x1bW5zcGFjaW5nR1EmMC44ZW1GJy8lKXJvd2xpbmVzR1Elbm9uZUYnLyUsY29sdW1ubGluZXNHRlxbbC8lJmZyYW1lR0ZcW2wvJS1mcmFtZXNwYWNpbmdHUSwwLjRlbX4wLjVleEYnLyUqZXF1YWxyb3dzR0ZALyUtZXF1YWxjb2x1bW5zR0ZALyUtZGlzcGxheXN0eWxlR0ZALyUlc2lkZUdRJnJpZ2h0RicvJTBtaW5sYWJlbHNwYWNpbmdHRml6RmVzRmhzRjxGPC9JK21zZW1hbnRpY3NHRiRRJ01hdHJpeEYnLyUlb3BlbkdRJyZsc3FiO0YnLyUmY2xvc2VHUScmcnNxYjtGJ0ZfXGxGPC1GUzYoLUYsNiYtRlg2OC1GZW42KS1GaG42Ki1GW282KS1GLDYmLUYsNi0tRjk2L0Zhb0Zlc0Zoc0Y8Rj5GQUZDRkVGR0ZJRktGYm9GZG8tRiw2Ki1GLzYnRmlvRjJGZXNGaHNGNUZqby1GUzYmLUYsNihGXF5sLUY5Ni9RIitGJ0Zlc0Zoc0Y8Rj5GQUZDRkVGR0ZJRktGYm9GZG8tRi82J0ZpcEYyRmVzRmhzRjVGZXNGaHNGPEZlc0Zoc0Y8RmpvLUYvNidGXHFGMkZlc0Zoc0Y1RmVzRmhzRjwtRjk2L0ZfcUZlc0Zoc0Y8Rj5GQUZDRkVGR0ZJRktGYm9GZG8tRiw2KC1GLzYnRmRxRjJGZXNGaHNGNUZqb0ZcXmxGZXNGaHNGPEZpXmwtRiw2KEZdX2xGam9GZV5sRmVzRmhzRjxGYl5sLUZocTYmRmpxRmVzRmhzRjxGZXNGaHNGPEZlc0Zoc0Y8LUYsNiYtRlxyNiUtRlM2Ji1GLDYoLUYsNihGZ15sRmpvLUZccjYlRl5ebC1GaHE2JkZockZlc0Zoc0Y8RmlyRmVzRmhzRjxGYl5sRmFfbEZlc0Zoc0Y8RmVzRmhzRjxGX2BsRmlyRmVzRmhzRjxGXHNGXnNGYXNGY3NGZXNGZXNGaHNGanNGXXRGX3RGYXRGY3QtRmhuNiotRiw2KC1GW282KUZhX2xGX2BsRlxzRl5zRmFzRmNzRmVzRmpvLUZbbzYpLUYsNiYtRiw2LC1GLDYoLUZTNiYtRiw2K0ZoXWwtRiw2KC1GaHE2JkZldUZlc0Zoc0Y8RmpvLUZccjYlRlxebEZfYGxGaXJGZXNGaHNGPEZpXmwtRiw2Ki1GaHE2JkZcdkZlc0Zoc0Y8RmpvRlxebEZqb0ZlXmxGZXNGaHNGPEZpXmwtRiw2Ji1GXHI2JUZlXmxGX2BsRmlyRmVzRmhzRjxGZXNGaHNGPEZlc0Zoc0Y8RmpvRmdebEZlc0Zoc0Y8RmlebC1GLDYqRl9gbEZqb0ZdX2xGam9GXF5sRmVzRmhzRjxGaV5sLUYsNipGX2BsRmpvRl1fbEZqb0ZlXmxGZXNGaHNGPEZiXmxGYV9sRmVzRmhzRjxGZXNGaHNGPEZjX2xGXHNGXnNGYXNGY3NGZXNGZXNGaHNGPEZlc0Zoc0Zqc0ZddEZfdEZhdEZjdEZlc0Zoc0Zqc0ZddEZfdC1GZW42KS1GaG42Ki1GLDYoRmVgbEZqby1GW282KS1GLDYmLUYsNi1GaF1sLUYsNiotRlM2Ji1GLDYoRlxebEZiXmwtRiw2KEZlYWxGam9GZV5sRmVzRmhzRjxGZXNGaHNGPEZlc0Zoc0Y8RmpvRl5ebEZqby1GLzYnRmd3RjJGZXNGaHNGNUZlc0Zoc0Y8RmlebC1GLDYqRl9gbEZqby1GLzYnRlx4RjJGZXNGaHNGNUZqb0ZcXmxGZXNGaHNGPEZpXmwtRiw2KkZfYGxGam9GXWRsRmpvRmVebEZlc0Zoc0Y8RmJebEZhX2xGZXNGaHNGPEZlc0Zoc0Y8LUYsNiYtRlxyNiUtRlM2Ji1GLDYoLUYsNihGaWNsRmpvRl1gbEZlc0Zoc0Y8RmJebEZhX2xGZXNGaHNGPEZlc0Zoc0Y8Rl9gbEZpckZlc0Zoc0Y8RlxzRl5zRmFzRmNzRmVzRmVzRmhzRjxGZXNGaHNGanNGXXRGX3RGYXRGY3QtRmhuNiotRltvNiktRiw2Ji1GLDYtRmhdbC1GLDYqRmVebEZqb0ZeXmxGam9GaWNsRmVzRmhzRjxGaV5sLUYsNihGXWRsRmpvRlxebEZlc0Zoc0Y8RmlebC1GLDYoRl1kbEZqb0ZlXmxGZXNGaHNGPEZiXmxGYV9sRmVzRmhzRjxGZXNGaHNGPEZhZGxGXHNGXnNGYXNGY3NGZXNGZXNGaHNGanNGXXRGX3RGYXRGY3RGZXNGaHNGanNGXXRGX3RGZXNGaHNGZXlGaHlGanlGW3pGXXpGX3pGYnpGZHpGZ3pGanpGXVtsRl9bbEZhW2xGZFtsRmZbbEZoW2xGaltsRl1cbEZlc0Zoc0Y8RmVzRmhzRjwvRmNcbFEiW0YnL0ZmXGxRIl1GJw==">LV9JLFR5cGVzZXR0aW5nRzYkJSpwcm90ZWN0ZWRHSShfc3lzbGliRzYiSSxtcHJpbnRzbGFzaEdGKDYkNyM+SSJKR0YoWCwlIUdGKEYoW2dsISIlISEhIyUiIyIjLUkmbWZyYWNHNiRGJi9JK21vZHVsZW5hbWVHRihGJDYkLUklbXJvd0dGMjYqLUkjbW9HRjI2I1EqJnVtaW51czA7RigtRjc2Jy1JI21pR0YyNiNRInhGKC1GOjYjUTEmSW52aXNpYmxlVGltZXM7RigtSShtZmVuY2VkR0YyNiMtRjc2JUY/LUY6NiNRJyZwbHVzO0YoLUZANiNRInlGKEZDLUZANiNRI2QxRigtRjo2I1EoJm1pbnVzO0YoLUY3NiUtRkA2I1EjYzFGKEZDRj9GVC1GNzYlRllGQ0ZORkstSSNtbkdGMjYjUSIxRigtSSVtc3VwR0YyNiQtRkc2Iy1GNzYlLUY3NiVGUUZDLUZdbzYkRkYtRmluNiNRIjJGKEZLRmhuRmdvLUYxNiQtRjc2KkY5LUY3NictRkc2Iy1GNzYlRj9GSy1GNzYlLUZpbjYjUSIzRihGQ0ZORkNGRkZDLUZANiNRI2QyRihGVC1GNzYnRmdvRkMtRkA2I1EjYzJGKEZDRj9GVC1GNzYnRmdvRkNGXnFGQ0ZORktGaG4tRjc2JUZnb0ZDLUZdbzYkLUZHNiMtRjc2JS1GNzYlRmlwRkNGZW9GS0ZobkZnby1GMTYkLUY3NiktRjc2JS1GRzYjLUY3NihGOS1GNzYlRmZwRkMtRl1vNiRGP0Znb0ZULUY3NictRmluNiNRIjRGKEZDRj9GQ0ZORlQtRl1vNiRGTkZnb0ZDRlFGVC1GNzYnRmdvRkNGWUZDRj9GVC1GNzYnRmdvRkNGWUZDRk5GS0Zobi1GNzYlRmdvRkNGXG8tRjE2JC1GNzYqRjktRjc2J0ZORkNGRkZDRmlwRlQtRjc2JUZecUZDRj9GVC1GNzYlRl5xRkNGTkZLRmhuRmVxNyMtSSdNYXRyaXhHRiU2Iy9JJCVpZEdGKCI1a0InUiU+OilbJCpvJA==</Equation></Text-field>
</Output>
</Group>
<Group hide-input="false" labelreference="L409" drawlabel="true" applyint="true" applyrational="true" applyexponent="false">
<Input><Text-field prompt="&gt; " style="Maple Input" layout="Normal"><Equation executable="true" style="2D Input" input-equation="" display="LUklbXJvd0c2Iy9JK21vZHVsZW5hbWVHNiJJLFR5cGVzZXR0aW5nR0koX3N5c2xpYkdGJzYsLUkjbWlHRiQ2JVEjSjBGJy8lJ2l0YWxpY0dRJXRydWVGJy8lLG1hdGh2YXJpYW50R1EnaXRhbGljRictSSNtb0dGJDYtUSomY29sb25lcTtGJy9GM1Enbm9ybWFsRicvJSZmZW5jZUdRJmZhbHNlRicvJSpzZXBhcmF0b3JHRj0vJSlzdHJldGNoeUdGPS8lKnN5bW1ldHJpY0dGPS8lKGxhcmdlb3BHRj0vJS5tb3ZhYmxlbGltaXRzR0Y9LyUnYWNjZW50R0Y9LyUnbHNwYWNlR1EsMC4yNzc3Nzc4ZW1GJy8lJ3JzcGFjZUdGTC1GLDYlUSVzdWJzRidGL0YyLUkobWZlbmNlZEdGJDYkLUYjNi0tRiw2JVEieEYnRi9GMi1GNjYtUSI9RidGOUY7Rj5GQEZCRkRGRkZIRkpGTS1JI21uR0YkNiRRIjBGJ0Y5LUY2Ni1RIixGJ0Y5RjsvRj9GMUZARkJGREZGRkgvRktRJjAuMGVtRicvRk5RLDAuMzMzMzMzM2VtRictRjY2LVEifkYnRjlGO0Y+RkBGQkZERkZGSEZfby9GTkZgby1GLDYlUSJ5RidGL0YyRlpGZ25GW28tRiw2JVEiSkYnRi9GMkY5RjktRjY2LVEiO0YnRjlGO0Zeb0ZARkJGREZGRkhGX29GTS1GLDYlUSxFaWdlbnZhbHVlc0YnRi9GMi1GUzYkLUYjNiVGKy8lK2V4ZWN1dGFibGVHRj1GOUY5Rl1wRmdwRjk=">LUklbXJvd0c2Iy9JK21vZHVsZW5hbWVHNiJJLFR5cGVzZXR0aW5nR0koX3N5c2xpYkdGJzYsLUkjbWlHRiQ2JVEjSjBGJy8lJ2l0YWxpY0dRJXRydWVGJy8lLG1hdGh2YXJpYW50R1EnaXRhbGljRictSSNtb0dGJDYtUSomY29sb25lcTtGJy9GM1Enbm9ybWFsRicvJSZmZW5jZUdRJmZhbHNlRicvJSpzZXBhcmF0b3JHRj0vJSlzdHJldGNoeUdGPS8lKnN5bW1ldHJpY0dGPS8lKGxhcmdlb3BHRj0vJS5tb3ZhYmxlbGltaXRzR0Y9LyUnYWNjZW50R0Y9LyUnbHNwYWNlR1EsMC4yNzc3Nzc4ZW1GJy8lJ3JzcGFjZUdGTC1GLDYlUSVzdWJzRidGL0YyLUkobWZlbmNlZEdGJDYkLUYjNi0tRiw2JVEieEYnRi9GMi1GNjYtUSI9RidGOUY7Rj5GQEZCRkRGRkZIRkpGTS1JI21uR0YkNiRRIjBGJ0Y5LUY2Ni1RIixGJ0Y5RjsvRj9GMUZARkJGREZGRkgvRktRJjAuMGVtRicvRk5RLDAuMzMzMzMzM2VtRictRjY2LVEifkYnRjlGO0Y+RkBGQkZERkZGSEZfby9GTkZgby1GLDYlUSJ5RidGL0YyRlpGZ25GW28tRiw2JVEiSkYnRi9GMkY5RjktRjY2LVEiO0YnRjlGO0Zeb0ZARkJGREZGRkhGX29GTS1GLDYlUSxFaWdlbnZhbHVlc0YnRi9GMi1GUzYkLUYjNiVGKy8lK2V4ZWN1dGFibGVHRj1GOUY5Rl1wRmdwRjk=</Equation></Text-field>
</Input>
<Output><Text-field style="2D Output" layout="Maple Output"><Equation executable="false" style="2D Output" display="LUkqbWNvbXBsZXRlRzYjL0krbW9kdWxlbmFtZUc2IkksVHlwZXNldHRpbmdHSShfc3lzbGliR0YnNiQtSSVtcm93R0YkNiYtSSNtaUdGJDYlUSNKMEYnLyUnaXRhbGljR1EldHJ1ZUYnLyUsbWF0aHZhcmlhbnRHUSdpdGFsaWNGJy1JI21vR0YkNi1RKSZBc3NpZ247RicvRjZRJ25vcm1hbEYnLyUmZmVuY2VHUSZmYWxzZUYnLyUqc2VwYXJhdG9yR0ZALyUpc3RyZXRjaHlHRkAvJSpzeW1tZXRyaWNHRkAvJShsYXJnZW9wR0ZALyUubW92YWJsZWxpbWl0c0dGQC8lJ2FjY2VudEdGQC8lJ2xzcGFjZUdRLDAuMjc3Nzc3OGVtRicvJSdyc3BhY2VHRk8tSShtZmVuY2VkR0YkNigtRiw2Ji1JJ210YWJsZUdGJDY4LUkkbXRyR0YkNiktSSRtdGRHRiQ2Ki1JI21uR0YkNiRRIjFGJ0Y8LyUrZm9yZWdyb3VuZEdRKFswLDAsMF1GJy8lKXJlYWRvbmx5R0ZALyUpcm93YWxpZ25HUSFGJy8lLGNvbHVtbmFsaWduR0Zlby8lK2dyb3VwYWxpZ25HRmVvLyUocm93c3BhbkdGXW8vJStjb2x1bW5zcGFuR0Zdby1GaG42Ki1JJm1mcmFjR0YkNihGam4tRltvNiRRIjJGJ0Y8LyUubGluZXRoaWNrbmVzc0dGXW8vJStkZW5vbWFsaWduR1EnY2VudGVyRicvJSludW1hbGlnbkdGanAvJSliZXZlbGxlZEdGQEZeb0Zhb0Zjb0Zmb0Zob0Zqb0ZccEZeb0Zhb0Zjb0Zmb0Zoby1GZW42KUZecEZnbkZeb0Zhb0Zjb0Zmb0Zob0Zeb0Zhby8lJmFsaWduR1ElYXhpc0YnL0Zkb1EpYmFzZWxpbmVGJy9GZ29GanAvRmlvUSd8ZnJsZWZ0fGhyRicvJS9hbGlnbm1lbnRzY29wZUdGNC8lLGNvbHVtbndpZHRoR1ElYXV0b0YnLyUmd2lkdGhHRl1yLyUrcm93c3BhY2luZ0dRJjEuMGV4RicvJS5jb2x1bW5zcGFjaW5nR1EmMC44ZW1GJy8lKXJvd2xpbmVzR1Elbm9uZUYnLyUsY29sdW1ubGluZXNHRmhyLyUmZnJhbWVHRmhyLyUtZnJhbWVzcGFjaW5nR1EsMC40ZW1+MC41ZXhGJy8lKmVxdWFscm93c0dGQC8lLWVxdWFsY29sdW1uc0dGQC8lLWRpc3BsYXlzdHlsZUdGQC8lJXNpZGVHUSZyaWdodEYnLyUwbWlubGFiZWxzcGFjaW5nR0ZlckZeb0Zhb0Y8RjwvSSttc2VtYW50aWNzR0YkUSdNYXRyaXhGJy8lJW9wZW5HUScmbHNxYjtGJy8lJmNsb3NlR1EnJnJzcWI7RidGW3RGPC1GUzYoLUYsNiYtRlg2OC1GZW42KS1GaG42Ki1GW282JkZdb0Zeb0Zhb0Y8Rl5vRmFvRmNvRmZvRmhvRmpvRlxwLUZobjYqLUZhcDYpRl51LUZbbzYmRmVwRl5vRmFvRjxGZnBGaHBGW3FGXXFGXm9GXm9GYW9GY29GZm9GaG9Gam9GXHBGXm9GYW9GY29GZm9GaG8tRmVuNilGYHVGXHVGXm9GYW9GY29GZm9GaG9GXm9GYW9GYXFGZHFGZnFGZ3FGaXFGW3JGXnJGYHJGY3JGZnJGaXJGW3NGXXNGYHNGYnNGZHNGZnNGaXNGXm9GYW9GPEZeb0Zhb0Y8L0ZfdFEiW0YnL0ZidFEiXUYn">LV9JLFR5cGVzZXR0aW5nRzYkJSpwcm90ZWN0ZWRHSShfc3lzbGliRzYiSSxtcHJpbnRzbGFzaEdGKDYkNyM+SSNKMEdGKC1JJ1JUQUJMRUdGKDYlIjVfN2c+STopWyQqbyQtSSdNQVRSSVhHRig2IzckNyQtSSNtbkc2JEYmL0krbW9kdWxlbmFtZUdGKEYkNiNRIjFGKC1JJm1mcmFjR0Y5NiRGNy1GODYjUSIyRig3JEY+RjdJJ01hdHJpeEdGJTcjLUZFNiMvSSQlaWRHRihGMQ==</Equation></Text-field>
</Output>
<Output><Text-field style="2D Output" layout="Maple Output"><Equation executable="false" style="2D Output" display="LUkqbWNvbXBsZXRlRzYjL0krbW9kdWxlbmFtZUc2IkksVHlwZXNldHRpbmdHSShfc3lzbGliR0YnNiQtSShtZmVuY2VkR0YkNigtSSVtcm93R0YkNiYtSSdtdGFibGVHRiQ2OC1JJG10ckdGJDYoLUkkbXRkR0YkNiotSSZtZnJhY0dGJDYoLUkjbW5HRiQ2JFEiM0YnLyUsbWF0aHZhcmlhbnRHUSdub3JtYWxGJy1GPjYkUSIyRidGQS8lLmxpbmV0aGlja25lc3NHUSIxRicvJStkZW5vbWFsaWduR1EnY2VudGVyRicvJSludW1hbGlnbkdGTC8lKWJldmVsbGVkR1EmZmFsc2VGJy8lK2ZvcmVncm91bmRHUShbMCwwLDBdRicvJSlyZWFkb25seUdGUS8lKXJvd2FsaWduR1EhRicvJSxjb2x1bW5hbGlnbkdGWS8lK2dyb3VwYWxpZ25HRlkvJShyb3dzcGFuR0ZJLyUrY29sdW1uc3BhbkdGSUZSRlVGV0ZaRmZuLUY1NigtRjg2Ki1GOzYoLUY+NiRGSUZBRkRGR0ZKRk1GT0ZSRlVGV0ZaRmZuRmhuRmpuRlJGVUZXRlpGZm5GUkZVLyUmYWxpZ25HUSVheGlzRicvRlhRKWJhc2VsaW5lRicvRmVuRkwvRmduUSd8ZnJsZWZ0fGhyRicvJS9hbGlnbm1lbnRzY29wZUdRJXRydWVGJy8lLGNvbHVtbndpZHRoR1ElYXV0b0YnLyUmd2lkdGhHRmFwLyUrcm93c3BhY2luZ0dRJjEuMGV4RicvJS5jb2x1bW5zcGFjaW5nR1EmMC44ZW1GJy8lKXJvd2xpbmVzR1Elbm9uZUYnLyUsY29sdW1ubGluZXNHRlxxLyUmZnJhbWVHRlxxLyUtZnJhbWVzcGFjaW5nR1EsMC40ZW1+MC41ZXhGJy8lKmVxdWFscm93c0dGUS8lLWVxdWFsY29sdW1uc0dGUS8lLWRpc3BsYXlzdHlsZUdGUS8lJXNpZGVHUSZyaWdodEYnLyUwbWlubGFiZWxzcGFjaW5nR0ZpcEZSRlVGQUZBL0krbXNlbWFudGljc0dGJFEqQ29sVmVjdG9yRicvJSVvcGVuR1EnJmxzcWI7RicvJSZjbG9zZUdRJyZyc3FiO0YnRl9yLUYsNigtRi82Ji1GMjY4LUY1NigtRjg2Ki1GOzYpLUY+NiZGQEZSRlVGQS1GPjYmRkZGUkZVRkFGR0ZKRk1GT0ZSRlJGVUZXRlpGZm5GaG5Gam5GUkZVRldGWkZmbi1GNTYoLUY4NiotRjs2KS1GPjYmRklGUkZVRkFGZnNGR0ZKRk1GT0ZSRlJGVUZXRlpGZm5GaG5Gam5GUkZVRldGWkZmbkZSRlVGZG9GZ29GaW9Gam9GXHBGX3BGYnBGZHBGZ3BGanBGXXFGX3FGYXFGZHFGZnFGaHFGanFGXXJGUkZVRkFGUkZVRkEvRmNyUSJbRicvRmZyUSJdRic=">LV9JLFR5cGVzZXR0aW5nRzYkJSpwcm90ZWN0ZWRHSShfc3lzbGliRzYiSSxtcHJpbnRzbGFzaEdGKDYkNyMtSSdSVEFCTEVHRig2JSI1dyssVz46KVskKm8kLUknTUFUUklYR0YoNiM3JDcjLUkmbWZyYWNHNiRGJi9JK21vZHVsZW5hbWVHRihGJDYkLUkjbW5HRjc2I1EiM0YoLUY8NiNRIjJGKDcjLUY2NiQtRjw2I1EiMUYoRj8mSSdWZWN0b3JHRiU2I0knY29sdW1uR0YoNyMtRkg2Iy9JJCVpZEdGKEYv</Equation></Text-field>
</Output>
</Group>
<Group hide-input="false" labelreference="L88" drawlabel="true" applyint="true" applyrational="true" applyexponent="false">
<Input><Text-field prompt="&gt; " style="Maple Input" layout="Normal"><Equation executable="true" style="2D Input" input-equation="" display="LUklbXJvd0c2Iy9JK21vZHVsZW5hbWVHNiJJLFR5cGVzZXR0aW5nR0koX3N5c2xpYkdGJzYoLUkjbWlHRiQ2JVEjSnNGJy8lJ2l0YWxpY0dRJXRydWVGJy8lLG1hdGh2YXJpYW50R1EnaXRhbGljRictSSNtb0dGJDYtUSomY29sb25lcTtGJy9GM1Enbm9ybWFsRicvJSZmZW5jZUdRJmZhbHNlRicvJSpzZXBhcmF0b3JHRj0vJSlzdHJldGNoeUdGPS8lKnN5bW1ldHJpY0dGPS8lKGxhcmdlb3BHRj0vJS5tb3ZhYmxlbGltaXRzR0Y9LyUnYWNjZW50R0Y9LyUnbHNwYWNlR1EsMC4yNzc3Nzc4ZW1GJy8lJ3JzcGFjZUdGTC1GLDYlUSVzdWJzRidGL0YyLUkobWZlbmNlZEdGJDYkLUYjNjwtRiw2JVEjYzFGJ0YvRjItRjY2LVEiPUYnRjlGO0Y+RkBGQkZERkZGSEZKRk0tSSNtbkdGJDYkUSIxRidGOS1GNjYtUSIsRidGOUY7L0Y/RjFGQEZCRkRGRkZIL0ZLUSYwLjBlbUYnL0ZOUSwwLjMzMzMzMzNlbUYnLUYsNiVRI2MyRidGL0YyRlpGZ25GW28tRiw2JVEjZDFGJ0YvRjJGWi1GNjYtUSomdW1pbnVzMDtGJ0Y5RjtGPkZARkJGREZGRkgvRktRLDAuMjIyMjIyMmVtRicvRk5GXXBGZ24tRjY2LVEiL0YnRjlGO0Y+L0ZBRjFGQkZERkZGSC9GS1EsMC4xNjY2NjY3ZW1GJy9GTkZkcC1GaG42JFEiOEYnRjlGW28tRjY2LVEifkYnRjlGO0Y+RkBGQkZERkZGSEZfby9GTkZgby1GLDYlUSNkMkYnRi9GMkZaRmlvLUZobjYkUSI5RidGOUZfcC1GaG42JFEjMTZGJ0Y5RltvLUYsNiVRIkpGJ0YvRjIvJStleGVjdXRhYmxlR0Y9RjlGOUZpcUY5">LUklbXJvd0c2Iy9JK21vZHVsZW5hbWVHNiJJLFR5cGVzZXR0aW5nR0koX3N5c2xpYkdGJzYoLUkjbWlHRiQ2JVEjSnNGJy8lJ2l0YWxpY0dRJXRydWVGJy8lLG1hdGh2YXJpYW50R1EnaXRhbGljRictSSNtb0dGJDYtUSomY29sb25lcTtGJy9GM1Enbm9ybWFsRicvJSZmZW5jZUdRJmZhbHNlRicvJSpzZXBhcmF0b3JHRj0vJSlzdHJldGNoeUdGPS8lKnN5bW1ldHJpY0dGPS8lKGxhcmdlb3BHRj0vJS5tb3ZhYmxlbGltaXRzR0Y9LyUnYWNjZW50R0Y9LyUnbHNwYWNlR1EsMC4yNzc3Nzc4ZW1GJy8lJ3JzcGFjZUdGTC1GLDYlUSVzdWJzRidGL0YyLUkobWZlbmNlZEdGJDYkLUYjNjwtRiw2JVEjYzFGJ0YvRjItRjY2LVEiPUYnRjlGO0Y+RkBGQkZERkZGSEZKRk0tSSNtbkdGJDYkUSIxRidGOS1GNjYtUSIsRidGOUY7L0Y/RjFGQEZCRkRGRkZIL0ZLUSYwLjBlbUYnL0ZOUSwwLjMzMzMzMzNlbUYnLUYsNiVRI2MyRidGL0YyRlpGZ25GW28tRiw2JVEjZDFGJ0YvRjJGWi1GNjYtUSomdW1pbnVzMDtGJ0Y5RjtGPkZARkJGREZGRkgvRktRLDAuMjIyMjIyMmVtRicvRk5GXXBGZ24tRjY2LVEiL0YnRjlGO0Y+L0ZBRjFGQkZERkZGSC9GS1EsMC4xNjY2NjY3ZW1GJy9GTkZkcC1GaG42JFEiOEYnRjlGW28tRjY2LVEifkYnRjlGO0Y+RkBGQkZERkZGSEZfby9GTkZgby1GLDYlUSNkMkYnRi9GMkZaRmlvLUZobjYkUSI5RidGOUZfcC1GaG42JFEjMTZGJ0Y5RltvLUYsNiVRIkpGJ0YvRjIvJStleGVjdXRhYmxlR0Y9RjlGOUZpcUY5</Equation></Text-field>
</Input>
<Output><Text-field style="2D Output" layout="Maple Output"><Equation executable="false" style="2D Output" display="LUkqbWNvbXBsZXRlRzYjL0krbW9kdWxlbmFtZUc2IkksVHlwZXNldHRpbmdHSShfc3lzbGliR0YnNiQtSSVtcm93R0YkNiYtSSNtaUdGJDYlUSNKc0YnLyUnaXRhbGljR1EldHJ1ZUYnLyUsbWF0aHZhcmlhbnRHUSdpdGFsaWNGJy1JI21vR0YkNi1RKSZBc3NpZ247RicvRjZRJ25vcm1hbEYnLyUmZmVuY2VHUSZmYWxzZUYnLyUqc2VwYXJhdG9yR0ZALyUpc3RyZXRjaHlHRkAvJSpzeW1tZXRyaWNHRkAvJShsYXJnZW9wR0ZALyUubW92YWJsZWxpbWl0c0dGQC8lJ2FjY2VudEdGQC8lJ2xzcGFjZUdRLDAuMjc3Nzc3OGVtRicvJSdyc3BhY2VHRk8tSShtZmVuY2VkR0YkNigtRiw2Ji1JJ210YWJsZUdGJDY4LUkkbXRyR0YkNiktSSRtdGRHRiQ2Ki1JJm1mcmFjR0YkNigtRiw2Ki1GW282KC1GLDYmLUYvNiVRInhGJ0YyRjUtRjk2LVExJkludmlzaWJsZVRpbWVzO0YnRjxGPkZBRkNGRUZHRklGSy9GTlEmMC4wZW1GJy9GUUZqby1GUzYkLUYsNiZGY28tRjk2LVEnJnBsdXM7RidGPEY+RkFGQ0ZFRkdGSUZLL0ZOUSwwLjIyMjIyMjJlbUYnL0ZRRmRwLUYvNiVRInlGJ0YyRjVGPEY8RjwtSSNtbkdGJDYkUSI4RidGPC8lLmxpbmV0aGlja25lc3NHUSIxRicvJStkZW5vbWFsaWduR1EnY2VudGVyRicvJSludW1hbGlnbkdGYnEvJSliZXZlbGxlZEdGQC1GOTYtUSgmbWludXM7RidGPEY+RkFGQ0ZFRkdGSUZLRmNwRmVwRmNvRmdxRmZwRmBwLUZqcDYkRl9xRjxGPC1JJW1zdXBHRiQ2JS1GUzYkLUYsNictRjk2LVEqJnVtaW51czA7RidGPEY+RkFGQ0ZFRkdGSUZLRmNwRmVwLUZbbzYoLUZdcjYlRlxwLUZqcDYkUSIyRidGPC8lMXN1cGVyc2NyaXB0c2hpZnRHUSIwRidGaXBGXXFGYHFGY3FGZXFGYHBGanFGPEY8RmpyRl1zRl1xRmBxRmNxRmVxLyUrZm9yZWdyb3VuZEdRKFswLDAsMF1GJy8lKXJlYWRvbmx5R0ZALyUpcm93YWxpZ25HUSFGJy8lLGNvbHVtbmFsaWduR0Zncy8lK2dyb3VwYWxpZ25HRmdzLyUocm93c3BhbkdGX3EvJStjb2x1bW5zcGFuR0ZfcS1GaG42Ki1GW282KC1GLDYuLUYsNiYtRltvNigtRmpwNiRRIjNGJ0Y8RmlwRl1xRmBxRmNxRmVxRmZvLUZdcjYlRmNvRmpyRl1zRjxGYHAtRiw2Ji1GW282KEZqcUZqckZdcUZgcUZjcUZlcUZmby1GLDYmRmNvRmZvRmZwRjxGPEZgcC1GLDYmLUZbbzYoRmpxRmlwRl1xRmBxRmNxRmVxRmZvLUZdcjYlRmZwRmpyRl1zRjxGZ3EtRiw2JkZqckZmb0Zjb0Y8RmdxLUYsNiZGanJGZm9GZnBGPEZgcEZqcUY8LUYsNiZGanJGZm9GXHJGPEZdcUZgcUZjcUZlcUZgc0Zjc0Zlc0Zoc0Zqc0ZcdEZedEZgc0Zjc0Zlc0Zoc0Zqcy1GZW42KS1GaG42Ki1GW282KC1GLDYqLUZbbzYoLUYsNigtRmpwNiRRIjlGJ0Y8RmZvLUZTNiQtRiw2JkZjb0ZgcC1GLDYmRmp0RmZvRmZwRjxGPEY8RmZvRlxwRjwtRmpwNiRRIzE2RidGPEZdcUZgcUZjcUZlcUZncUZbdkZncUZddkZgcEZqcUY8LUYsNiZGanJGZm8tRl1yNiUtRlM2JC1GLDYnRmNyLUZbbzYoLUYsNiZGXXdGZm9GaHJGPEZmd0ZdcUZgcUZjcUZlcUZgcEZqcUY8RjxGanJGXXNGPEZdcUZgcUZjcUZlcUZgc0Zjc0Zlc0Zoc0Zqc0ZcdEZedC1GaG42Ki1GW282KC1GLDYqLUZbbzYoLUYsNihGXXdGZm9GZnBGZm9GXHBGPEZmd0ZdcUZgcUZjcUZlcUZncUZjb0ZncUZmcEZgcEZqcUY8Rlt4Rl1xRmBxRmNxRmVxRmBzRmNzRmVzRmhzRmpzRlx0Rl50RmBzRmNzRmVzRmhzRmpzRmBzRmNzLyUmYWxpZ25HUSVheGlzRicvRmZzUSliYXNlbGluZUYnL0Zpc0ZicS9GW3RRJ3xmcmxlZnR8aHJGJy8lL2FsaWdubWVudHNjb3BlR0Y0LyUsY29sdW1ud2lkdGhHUSVhdXRvRicvJSZ3aWR0aEdGW3ovJStyb3dzcGFjaW5nR1EmMS4wZXhGJy8lLmNvbHVtbnNwYWNpbmdHUSYwLjhlbUYnLyUpcm93bGluZXNHUSVub25lRicvJSxjb2x1bW5saW5lc0dGZnovJSZmcmFtZUdGZnovJS1mcmFtZXNwYWNpbmdHUSwwLjRlbX4wLjVleEYnLyUqZXF1YWxyb3dzR0ZALyUtZXF1YWxjb2x1bW5zR0ZALyUtZGlzcGxheXN0eWxlR0ZALyUlc2lkZUdRJnJpZ2h0RicvJTBtaW5sYWJlbHNwYWNpbmdHRmN6RmBzRmNzRjxGPC9JK21zZW1hbnRpY3NHRiRRJ01hdHJpeEYnLyUlb3BlbkdRJyZsc3FiO0YnLyUmY2xvc2VHUScmcnNxYjtGJ0ZpW2xGPC1GUzYoLUYsNiYtRlg2OC1GZW42KS1GaG42Ki1GW282KS1GLDYmLUYsNiwtRiw2KC1GW282KS1GanA2JkZfcUZgc0Zjc0Y8LUZqcDYmRlxxRmBzRmNzRjxGXXFGYHFGY3FGZXFGYHNGZm8tRiw2KC1GLzYnRmVvRjJGYHNGY3NGNUZmby1GUzYmLUYsNihGXF5sLUY5Ni9RIitGJ0Zgc0Zjc0Y8Rj5GQUZDRkVGR0ZJRktGY3BGZXAtRi82J0ZocEYyRmBzRmNzRjVGYHNGY3NGPEZgc0Zjc0Y8RmBzRmNzRjxGYHNGY3NGPC1GOTYvRmlxRmBzRmNzRjxGPkZBRkNGRUZHRklGS0ZjcEZlcEZcXmxGZ15sRmVebEZiXmxGZl1sRmBzRmNzRjxGYHNGY3NGPC1GLDYmLUZdcjYlLUZTNiYtRiw2KS1GOTYvRmVyRmBzRmNzRjxGPkZBRkNGRUZHRklGS0ZjcEZlcC1GLDYoRmRdbEZmby1GLDYmLUZdcjYlRl5ebC1GanA2JkZcc0Zgc0Zjc0Y8Rl1zRmBzRmNzRjxGYHNGY3NGPEZiXmxGZl1sRmBzRmNzRjxGYHNGY3NGPEZpX2xGXXNGYHNGY3NGPEZdcUZgcUZjcUZlcUZgc0Zgc0Zjc0Zlc0Zoc0Zqc0ZcdEZedC1GaG42Ki1GLDYoLUZbbzYpRmZdbEZpX2xGXXFGYHFGY3FGZXFGYHNGZm8tRltvNiktRiw2Ji1GLDYwLUYsNigtRltvNiktRmpwNiZGXHVGYHNGY3NGPEZoXWxGXXFGYHFGY3FGZXFGYHNGZm8tRiw2Ji1GXXI2JUZcXmxGaV9sRl1zRmBzRmNzRjxGYHNGY3NGPEZiXmwtRiw2KEZfYGxGZm8tRiw2KEZcXmxGZm9GZV5sRmBzRmNzRjxGYHNGY3NGPEZiXmwtRiw2KEZkXWxGZm8tRiw2Ji1GXXI2JUZlXmxGaV9sRl1zRmBzRmNzRjxGYHNGY3NGPEZnXmwtRiw2KEZpX2xGZm9GXF5sRmBzRmNzRjxGZ15sLUYsNihGaV9sRmZvRmVebEZgc0Zjc0Y8RmJebEZmXWxGYHNGY3NGPEZgc0Zjc0Y8RmlebEZdcUZgcUZjcUZlcUZgc0Zgc0Zjc0Y8RmBzRmNzRmVzRmhzRmpzRlx0Rl50RmBzRmNzRmVzRmhzRmpzLUZlbjYpLUZobjYqLUYsNihGX2BsRmZvLUZbbzYpLUYsNiYtRiw2LC1GLDYoLUZbbzYpLUZqcDYmRl93RmBzRmNzRjwtRmpwNiZGaHdGYHNGY3NGPEZdcUZgcUZjcUZlcUZgc0Zmby1GLDYoLUZTNiYtRiw2KEZcXmxGYl5sLUYsNihGW2FsRmZvRmVebEZgc0Zjc0Y8RmBzRmNzRjxGYHNGY3NGPEZmb0ZeXmxGYHNGY3NGPEZgc0Zjc0Y8RmdebEZbYmxGZ15sRl1ibEZiXmxGZl1sRmBzRmNzRjxGYHNGY3NGPC1GLDYmLUZdcjYlLUZTNiYtRiw2KUZhX2wtRiw2KEZdY2xGZm9GZV9sRmBzRmNzRjxGYl5sRmZdbEZgc0Zjc0Y8RmBzRmNzRjxGaV9sRl1zRmBzRmNzRjxGXXFGYHFGY3FGZXFGYHNGYHNGY3NGPEZgc0Zjc0Zlc0Zoc0Zqc0ZcdEZedC1GaG42Ki1GW282KS1GLDYmLUYsNiwtRiw2KEZdY2xGZm8tRiw2KEZlXmxGZm9GXl5sRmBzRmNzRjxGYHNGY3NGPEZnXmxGXF5sRmdebEZlXmxGYl5sRmZdbEZgc0Zjc0Y8RmBzRmNzRjxGW2RsRl1xRmBxRmNxRmVxRmBzRmBzRmNzRmVzRmhzRmpzRlx0Rl50RmBzRmNzRmVzRmhzRmpzRmBzRmNzRl95RmJ5RmR5RmV5Rmd5Rml5Rlx6Rl56RmF6RmR6Rmd6Rml6RltbbEZeW2xGYFtsRmJbbEZkW2xGZ1tsRmBzRmNzRjxGYHNGY3NGPC9GXVxsUSJbRicvRmBcbFEiXUYn">LV9JLFR5cGVzZXR0aW5nRzYkJSpwcm90ZWN0ZWRHSShfc3lzbGliRzYiSSxtcHJpbnRzbGFzaEdGKDYkNyM+SSNKc0dGKFgsJSFHRihGKFtnbCEiJSEhISMlIiMiIy1JJm1mcmFjRzYkRiYvSSttb2R1bGVuYW1lR0YoRiQ2JC1JJW1yb3dHRjI2KS1GMTYkLUY3NiUtSSNtaUdGMjYjUSJ4RigtSSNtb0dGMjYjUTEmSW52aXNpYmxlVGltZXM7RigtSShtZmVuY2VkR0YyNiMtRjc2JUY9LUZCNiNRJyZwbHVzO0YoLUY+NiNRInlGKC1JI21uR0YyNiNRIjhGKC1GQjYjUSgmbWludXM7RihGPUZURk1GSi1GUTYjUSIxRigtSSVtc3VwR0YyNiQtRkY2Iy1GNzYmLUZCNiNRKiZ1bWludXMwO0YoLUYxNiQtRmVuNiRGRS1GUTYjUSIyRihGUEZKRldGYm8tRjE2JC1GNzYpLUYxNiQtRjc2Jy1GUTYjUSI5RihGQS1GRjYjLUY3NiVGPUZKLUY3NiUtRlE2I1EiM0YoRkFGTUZBRkUtRlE2I1EjMTZGKEZULUY3NiVGYm9GQUY9RlQtRjc2JUZib0ZBRk1GSkZXLUY3NiVGYm9GQS1GZW42JC1GRjYjLUY3NiZGW28tRjE2JC1GNzYlRl1wRkFGYG9GaXBGSkZXRmJvLUYxNiQtRjc2LS1GNzYlLUYxNiRGZnBGUEZBLUZlbjYkRj1GYm9GSi1GNzYlLUYxNiRGV0Zib0ZBLUY3NiVGPUZBRk1GSi1GNzYlLUYxNiRGV0ZQRkEtRmVuNiRGTUZib0ZURlxxRlRGXnFGSkZXLUY3NiVGYm9GQUZaLUYxNiQtRjc2KS1GMTYkLUY3NidGXXBGQUZNRkFGRUZpcEZURj1GVEZNRkpGV0ZicTcjLUknTWF0cml4R0YlNiMvSSQlaWRHRigiNSVHLCUpKUg6KVskKm8k</Equation></Text-field>
</Output>
</Group>
<Group hide-input="false" labelreference="L341" drawlabel="true" applyint="true" applyrational="true" applyexponent="false">
<Input><Text-field prompt="&gt; " style="Maple Input" layout="Normal"><Equation executable="true" style="2D Input" input-equation="" display="LUklbXJvd0c2Iy9JK21vZHVsZW5hbWVHNiJJLFR5cGVzZXR0aW5nR0koX3N5c2xpYkdGJzYsLUkjbWlHRiQ2JVEkSnMxRicvJSdpdGFsaWNHUSV0cnVlRicvJSxtYXRodmFyaWFudEdRJ2l0YWxpY0YnLUkjbW9HRiQ2LVEqJmNvbG9uZXE7RicvRjNRJ25vcm1hbEYnLyUmZmVuY2VHUSZmYWxzZUYnLyUqc2VwYXJhdG9yR0Y9LyUpc3RyZXRjaHlHRj0vJSpzeW1tZXRyaWNHRj0vJShsYXJnZW9wR0Y9LyUubW92YWJsZWxpbWl0c0dGPS8lJ2FjY2VudEdGPS8lJ2xzcGFjZUdRLDAuMjc3Nzc3OGVtRicvJSdyc3BhY2VHRkwtRiw2JVElc3Vic0YnRi9GMi1JKG1mZW5jZWRHRiQ2JC1GIzYoLUYsNiVRJHh5c0YnRi9GMi1GUzYmLUYjNiUtSSNtbkdGJDYkUSI1RidGOS8lK2V4ZWN1dGFibGVHRj1GOUY5LyUlb3BlbkdRIltGJy8lJmNsb3NlR1EiXUYnLUY2Ni1RIixGJ0Y5RjsvRj9GMUZARkJGREZGRkgvRktRJjAuMGVtRicvRk5RLDAuMzMzMzMzM2VtRictRiw2JVEjSnNGJ0YvRjJGXG9GOUY5LUY2Ni1RIjtGJ0Y5RjtGZ29GQEZCRkRGRkZIRmhvRk0tRiw2JVEsRWlnZW52YWx1ZXNGJ0YvRjItRlM2JC1GIzYlRitGXG9GOUY5Rl9wRlxvRjk=">LUklbXJvd0c2Iy9JK21vZHVsZW5hbWVHNiJJLFR5cGVzZXR0aW5nR0koX3N5c2xpYkdGJzYsLUkjbWlHRiQ2JVEkSnMxRicvJSdpdGFsaWNHUSV0cnVlRicvJSxtYXRodmFyaWFudEdRJ2l0YWxpY0YnLUkjbW9HRiQ2LVEqJmNvbG9uZXE7RicvRjNRJ25vcm1hbEYnLyUmZmVuY2VHUSZmYWxzZUYnLyUqc2VwYXJhdG9yR0Y9LyUpc3RyZXRjaHlHRj0vJSpzeW1tZXRyaWNHRj0vJShsYXJnZW9wR0Y9LyUubW92YWJsZWxpbWl0c0dGPS8lJ2FjY2VudEdGPS8lJ2xzcGFjZUdRLDAuMjc3Nzc3OGVtRicvJSdyc3BhY2VHRkwtRiw2JVElc3Vic0YnRi9GMi1JKG1mZW5jZWRHRiQ2JC1GIzYoLUYsNiVRJHh5c0YnRi9GMi1GUzYmLUYjNiUtSSNtbkdGJDYkUSI1RidGOS8lK2V4ZWN1dGFibGVHRj1GOUY5LyUlb3BlbkdRIltGJy8lJmNsb3NlR1EiXUYnLUY2Ni1RIixGJ0Y5RjsvRj9GMUZARkJGREZGRkgvRktRJjAuMGVtRicvRk5RLDAuMzMzMzMzM2VtRictRiw2JVEjSnNGJ0YvRjJGXG9GOUY5LUY2Ni1RIjtGJ0Y5RjtGZ29GQEZCRkRGRkZIRmhvRk0tRiw2JVEsRWlnZW52YWx1ZXNGJ0YvRjItRlM2JC1GIzYlRitGXG9GOUY5Rl9wRlxvRjk=</Equation></Text-field>
</Input>
<Output><Text-field style="2D Output" layout="Maple Output"><Equation executable="false" style="2D Output" display="LUkqbWNvbXBsZXRlRzYjL0krbW9kdWxlbmFtZUc2IkksVHlwZXNldHRpbmdHSShfc3lzbGliR0YnNiQtSSVtcm93R0YkNiYtSSNtaUdGJDYlUSRKczFGJy8lJ2l0YWxpY0dRJXRydWVGJy8lLG1hdGh2YXJpYW50R1EnaXRhbGljRictSSNtb0dGJDYtUSkmQXNzaWduO0YnL0Y2USdub3JtYWxGJy8lJmZlbmNlR1EmZmFsc2VGJy8lKnNlcGFyYXRvckdGQC8lKXN0cmV0Y2h5R0ZALyUqc3ltbWV0cmljR0ZALyUobGFyZ2VvcEdGQC8lLm1vdmFibGVsaW1pdHNHRkAvJSdhY2NlbnRHRkAvJSdsc3BhY2VHUSwwLjI3Nzc3NzhlbUYnLyUncnNwYWNlR0ZPLUkobWZlbmNlZEdGJDYoLUYsNiYtSSdtdGFibGVHRiQ2OC1JJG10ckdGJDYpLUkkbXRkR0YkNiotSSNtbkdGJDYkUSIxRidGPC8lK2ZvcmVncm91bmRHUShbMCwwLDBdRicvJSlyZWFkb25seUdGQC8lKXJvd2FsaWduR1EhRicvJSxjb2x1bW5hbGlnbkdGZW8vJStncm91cGFsaWduR0Zlby8lKHJvd3NwYW5HRl1vLyUrY29sdW1uc3BhbkdGXW8tRmhuNiotSSZtZnJhY0dGJDYoRmpuLUZbbzYkUSIyRidGPC8lLmxpbmV0aGlja25lc3NHRl1vLyUrZGVub21hbGlnbkdRJ2NlbnRlckYnLyUpbnVtYWxpZ25HRmpwLyUpYmV2ZWxsZWRHRkBGXm9GYW9GY29GZm9GaG9Gam9GXHBGXm9GYW9GY29GZm9GaG8tRmVuNilGXnBGZ25GXm9GYW9GY29GZm9GaG9GXm9GYW8vJSZhbGlnbkdRJWF4aXNGJy9GZG9RKWJhc2VsaW5lRicvRmdvRmpwL0Zpb1EnfGZybGVmdHxockYnLyUvYWxpZ25tZW50c2NvcGVHRjQvJSxjb2x1bW53aWR0aEdRJWF1dG9GJy8lJndpZHRoR0Zdci8lK3Jvd3NwYWNpbmdHUSYxLjBleEYnLyUuY29sdW1uc3BhY2luZ0dRJjAuOGVtRicvJSlyb3dsaW5lc0dRJW5vbmVGJy8lLGNvbHVtbmxpbmVzR0Zoci8lJmZyYW1lR0Zoci8lLWZyYW1lc3BhY2luZ0dRLDAuNGVtfjAuNWV4RicvJSplcXVhbHJvd3NHRkAvJS1lcXVhbGNvbHVtbnNHRkAvJS1kaXNwbGF5c3R5bGVHRkAvJSVzaWRlR1EmcmlnaHRGJy8lMG1pbmxhYmVsc3BhY2luZ0dGZXJGXm9GYW9GPEY8L0krbXNlbWFudGljc0dGJFEnTWF0cml4RicvJSVvcGVuR1EnJmxzcWI7RicvJSZjbG9zZUdRJyZyc3FiO0YnRlt0RjwtRlM2KC1GLDYmLUZYNjgtRmVuNiktRmhuNiotRltvNiZGXW9GXm9GYW9GPEZeb0Zhb0Zjb0Zmb0Zob0Zqb0ZccC1GaG42Ki1GYXA2KUZedS1GW282JkZlcEZeb0Zhb0Y8RmZwRmhwRltxRl1xRl5vRl5vRmFvRmNvRmZvRmhvRmpvRlxwRl5vRmFvRmNvRmZvRmhvLUZlbjYpRmB1Rlx1Rl5vRmFvRmNvRmZvRmhvRl5vRmFvRmFxRmRxRmZxRmdxRmlxRltyRl5yRmByRmNyRmZyRmlyRltzRl1zRmBzRmJzRmRzRmZzRmlzRl5vRmFvRjxGXm9GYW9GPC9GX3RRIltGJy9GYnRRIl1GJw==">LV9JLFR5cGVzZXR0aW5nRzYkJSpwcm90ZWN0ZWRHSShfc3lzbGliRzYiSSxtcHJpbnRzbGFzaEdGKDYkNyM+SSRKczFHRigtSSdSVEFCTEVHRig2JSI1T0tPcUg6KVskKm8kLUknTUFUUklYR0YoNiM3JDckLUkjbW5HNiRGJi9JK21vZHVsZW5hbWVHRihGJDYjUSIxRigtSSZtZnJhY0dGOTYkRjctRjg2I1EiMkYoNyRGPkY3SSdNYXRyaXhHRiU3Iy1GRTYjL0kkJWlkR0YoRjE=</Equation></Text-field>
</Output>
<Output><Text-field style="2D Output" layout="Maple Output"><Equation executable="false" style="2D Output" display="LUkqbWNvbXBsZXRlRzYjL0krbW9kdWxlbmFtZUc2IkksVHlwZXNldHRpbmdHSShfc3lzbGliR0YnNiQtSShtZmVuY2VkR0YkNigtSSVtcm93R0YkNiYtSSdtdGFibGVHRiQ2OC1JJG10ckdGJDYoLUkkbXRkR0YkNiotSSZtZnJhY0dGJDYoLUkjbW5HRiQ2JFEiM0YnLyUsbWF0aHZhcmlhbnRHUSdub3JtYWxGJy1GPjYkUSIyRidGQS8lLmxpbmV0aGlja25lc3NHUSIxRicvJStkZW5vbWFsaWduR1EnY2VudGVyRicvJSludW1hbGlnbkdGTC8lKWJldmVsbGVkR1EmZmFsc2VGJy8lK2ZvcmVncm91bmRHUShbMCwwLDBdRicvJSlyZWFkb25seUdGUS8lKXJvd2FsaWduR1EhRicvJSxjb2x1bW5hbGlnbkdGWS8lK2dyb3VwYWxpZ25HRlkvJShyb3dzcGFuR0ZJLyUrY29sdW1uc3BhbkdGSUZSRlVGV0ZaRmZuLUY1NigtRjg2Ki1GOzYoLUY+NiRGSUZBRkRGR0ZKRk1GT0ZSRlVGV0ZaRmZuRmhuRmpuRlJGVUZXRlpGZm5GUkZVLyUmYWxpZ25HUSVheGlzRicvRlhRKWJhc2VsaW5lRicvRmVuRkwvRmduUSd8ZnJsZWZ0fGhyRicvJS9hbGlnbm1lbnRzY29wZUdRJXRydWVGJy8lLGNvbHVtbndpZHRoR1ElYXV0b0YnLyUmd2lkdGhHRmFwLyUrcm93c3BhY2luZ0dRJjEuMGV4RicvJS5jb2x1bW5zcGFjaW5nR1EmMC44ZW1GJy8lKXJvd2xpbmVzR1Elbm9uZUYnLyUsY29sdW1ubGluZXNHRlxxLyUmZnJhbWVHRlxxLyUtZnJhbWVzcGFjaW5nR1EsMC40ZW1+MC41ZXhGJy8lKmVxdWFscm93c0dGUS8lLWVxdWFsY29sdW1uc0dGUS8lLWRpc3BsYXlzdHlsZUdGUS8lJXNpZGVHUSZyaWdodEYnLyUwbWlubGFiZWxzcGFjaW5nR0ZpcEZSRlVGQUZBL0krbXNlbWFudGljc0dGJFEqQ29sVmVjdG9yRicvJSVvcGVuR1EnJmxzcWI7RicvJSZjbG9zZUdRJyZyc3FiO0YnRl9yLUYsNigtRi82Ji1GMjY4LUY1NigtRjg2Ki1GOzYpLUY+NiZGQEZSRlVGQS1GPjYmRkZGUkZVRkFGR0ZKRk1GT0ZSRlJGVUZXRlpGZm5GaG5Gam5GUkZVRldGWkZmbi1GNTYoLUY4NiotRjs2KS1GPjYmRklGUkZVRkFGZnNGR0ZKRk1GT0ZSRlJGVUZXRlpGZm5GaG5Gam5GUkZVRldGWkZmbkZSRlVGZG9GZ29GaW9Gam9GXHBGX3BGYnBGZHBGZ3BGanBGXXFGX3FGYXFGZHFGZnFGaHFGanFGXXJGUkZVRkFGUkZVRkEvRmNyUSJbRicvRmZyUSJdRic=">LV9JLFR5cGVzZXR0aW5nRzYkJSpwcm90ZWN0ZWRHSShfc3lzbGliRzYiSSxtcHJpbnRzbGFzaEdGKDYkNyMtSSdSVEFCTEVHRig2JSI1T29PcUg6KVskKm8kLUknTUFUUklYR0YoNiM3JDcjLUkmbWZyYWNHNiRGJi9JK21vZHVsZW5hbWVHRihGJDYkLUkjbW5HRjc2I1EiM0YoLUY8NiNRIjJGKDcjLUY2NiQtRjw2I1EiMUYoRj8mSSdWZWN0b3JHRiU2I0knY29sdW1uR0YoNyMtRkg2Iy9JJCVpZEdGKEYv</Equation></Text-field>
</Output>
</Group>
<Group labelreference="L342" drawlabel="true" applyint="true" applyrational="true" applyexponent="false">
<Input><Text-field prompt="&gt; " style="Maple Input" layout="Normal"><Equation executable="true" style="2D Input" input-equation="" display="LUklbXJvd0c2Iy9JK21vZHVsZW5hbWVHNiJJLFR5cGVzZXR0aW5nR0koX3N5c2xpYkdGJzYlLUkjbW9HRiQ2LVEifkYnLyUsbWF0aHZhcmlhbnRHUSdub3JtYWxGJy8lJmZlbmNlR1EmZmFsc2VGJy8lKnNlcGFyYXRvckdGNC8lKXN0cmV0Y2h5R0Y0LyUqc3ltbWV0cmljR0Y0LyUobGFyZ2VvcEdGNC8lLm1vdmFibGVsaW1pdHNHRjQvJSdhY2NlbnRHRjQvJSdsc3BhY2VHUSYwLjBlbUYnLyUncnNwYWNlR0ZDLyUrZXhlY3V0YWJsZUdGNEYv">LUklbXJvd0c2Iy9JK21vZHVsZW5hbWVHNiJJLFR5cGVzZXR0aW5nR0koX3N5c2xpYkdGJzYlLUkjbW9HRiQ2LVEifkYnLyUsbWF0aHZhcmlhbnRHUSdub3JtYWxGJy8lJmZlbmNlR1EmZmFsc2VGJy8lKnNlcGFyYXRvckdGNC8lKXN0cmV0Y2h5R0Y0LyUqc3ltbWV0cmljR0Y0LyUobGFyZ2VvcEdGNC8lLm1vdmFibGVsaW1pdHNHRjQvJSdhY2NlbnRHRjQvJSdsc3BhY2VHUSYwLjBlbUYnLyUncnNwYWNlR0ZDLyUrZXhlY3V0YWJsZUdGNEYv</Equation></Text-field>
</Input>
</Group>
<Group labelreference="L343" drawlabel="true" applyint="true" applyrational="true" applyexponent="false">
<Input><Text-field prompt="&gt; " style="Maple Input" layout="Normal"><Equation executable="true" style="2D Input" input-equation="" display="LUklbXJvd0c2Iy9JK21vZHVsZW5hbWVHNiJJLFR5cGVzZXR0aW5nR0koX3N5c2xpYkdGJzYlLUkjbW9HRiQ2LVEifkYnLyUsbWF0aHZhcmlhbnRHUSdub3JtYWxGJy8lJmZlbmNlR1EmZmFsc2VGJy8lKnNlcGFyYXRvckdGNC8lKXN0cmV0Y2h5R0Y0LyUqc3ltbWV0cmljR0Y0LyUobGFyZ2VvcEdGNC8lLm1vdmFibGVsaW1pdHNHRjQvJSdhY2NlbnRHRjQvJSdsc3BhY2VHUSYwLjBlbUYnLyUncnNwYWNlR0ZDLyUrZXhlY3V0YWJsZUdGNEYv">LUklbXJvd0c2Iy9JK21vZHVsZW5hbWVHNiJJLFR5cGVzZXR0aW5nR0koX3N5c2xpYkdGJzYlLUkjbW9HRiQ2LVEifkYnLyUsbWF0aHZhcmlhbnRHUSdub3JtYWxGJy8lJmZlbmNlR1EmZmFsc2VGJy8lKnNlcGFyYXRvckdGNC8lKXN0cmV0Y2h5R0Y0LyUqc3ltbWV0cmljR0Y0LyUobGFyZ2VvcEdGNC8lLm1vdmFibGVsaW1pdHNHRjQvJSdhY2NlbnRHRjQvJSdsc3BhY2VHUSYwLjBlbUYnLyUncnNwYWNlR0ZDLyUrZXhlY3V0YWJsZUdGNEYv</Equation></Text-field>
</Input>
</Group>
<Group hide-input="false" labelreference="L90" drawlabel="true" applyint="true" applyrational="true" applyexponent="false">
<Output><Text-field style="2D Output" layout="Maple Output"><Equation executable="false" style="2D Output" display="LUklbXJvd0c2Iy9JK21vZHVsZW5hbWVHNiJJLFR5cGVzZXR0aW5nR0koX3N5c2xpYkdGJzYmLUkjbWlHRiQ2I1EhRicvJStmb3JlZ3JvdW5kR1EoWzAsMCwwXUYnLyUpcmVhZG9ubHlHUSZmYWxzZUYnLyUsbWF0aHZhcmlhbnRHUSdub3JtYWxGJw==">JSFH</Equation></Text-field>
</Output>
</Group>
<Group labelreference="L296" drawlabel="true" applyint="true" applyrational="true" applyexponent="false">
<Input><Text-field prompt="&gt; " style="Maple Input" layout="Normal"><Equation executable="true" style="2D Input" input-equation="" display="LUklbXJvd0c2Iy9JK21vZHVsZW5hbWVHNiJJLFR5cGVzZXR0aW5nR0koX3N5c2xpYkdGJzZoXmwtSSNtb0dGJDYtUSIjRicvJSxtYXRodmFyaWFudEdRJ25vcm1hbEYnLyUmZmVuY2VHUSZmYWxzZUYnLyUqc2VwYXJhdG9yR0Y0LyUpc3RyZXRjaHlHRjQvJSpzeW1tZXRyaWNHRjQvJShsYXJnZW9wR0Y0LyUubW92YWJsZWxpbWl0c0dGNC8lJ2FjY2VudEdGNC8lJ2xzcGFjZUdRJjAuMGVtRicvJSdyc3BhY2VHRkMtSSNtaUdGJDYlUU1+JiMyNTkxODsmIzIxMDQwOzAwLXRlbXAubXBsJiMzNjgxNjsmIzM0ODkyO0YnLyUnaXRhbGljR1EldHJ1ZUYnL0YwUSdpdGFsaWNGJy1JJ21zcGFjZUdGJDYmLyUnaGVpZ2h0R1EmMC4wZXhGJy8lJndpZHRoR0ZDLyUmZGVwdGhHRlQvJSpsaW5lYnJlYWtHUShuZXdsaW5lRictRlA2JkZSRlVGVy9GWlElYXV0b0YnRistRkc2JVE3fmR1b3BvbHk6fnBhcjp+ZDEsfmQyfkYnRkpGTUZPRmZuLUZHNiVRI2MxRidGSkZNLUYsNi1RIn5GJ0YvRjJGNUY3RjlGO0Y9Rj9GQUZELUYsNi1RKiZjb2xvbmVxO0YnRi9GMkY1RjdGOUY7Rj1GPy9GQlEsMC4yNzc3Nzc4ZW1GJy9GRUZnb0Zgby1JI21uR0YkNiRRIjFGJ0YvLUYsNi1RIjtGJ0YvRjIvRjZGTEY3RjlGO0Y9Rj9GQUZob0Zgby1GRzYlUSNjMkYnRkpGTUZgb0Zjb0Zgb0Zpb0ZdcEZPRmZuLUZHNiVRIlFGJ0ZKRk1GYG9GY29GYG8tRkc2JVEieEYnRkpGTUZgby1GLDYtUSIrRidGL0YyRjVGN0Y5RjtGPUY/L0ZCUSwwLjIyMjIyMjJlbUYnL0ZFRl5xRmBvLUZHNiVRInlGJ0ZKRk1GXXBGYG9GT0Zmbi1GRzYlUSNwMUYnRkpGTUZgb0Zjb0Zgb0Zpby1GLDYtUSIvRidGL0YyRjUvRjhGTEY5RjtGPUY/L0ZCUSwwLjE2NjY2NjdlbUYnL0ZFRltyLUZqbzYkUSIyRidGLy1GLDYtUSIqRidGL0YyRjVGN0Y5RjtGPUY/RmpxRlxyLUkobWZlbmNlZEdGJDYkLUYjNjItRiw2LVEqJnVtaW51czA7RidGL0YyRjVGN0Y5RjtGPUY/Rl1xRl9xRmRwLUYsNi1RIl5GJ0YvRjJGNUY3RjlGO0Y9Rj8vRkJRLDAuMTExMTExMWVtRicvRkVGX3NGXXJGYHJGXW9GYG9GanBGYG9GZHBGYG9GanBGYG9GZ3AvJStleGVjdXRhYmxlR0Y0Ri9GL0ZmcS1GZHI2JC1GIzYtRmRwRltzRl1yRmByLUZHNiVRI2QxRidGSkZNRmBvRmpwRmBvRmlvRmFzRi9GL0ZdcEZPRmZuLUZHNiVRI3AyRidGSkZNRmBvRmNvRmBvRmlvRmZxRl1yRmByLUZkcjYkLUYjNjJGaHJGZHBGW3NGXXJGYHJGYXBGYG9GanBGYG9GZHBGYG9GanBGYG9GYHFGYXNGL0YvRmZxLUZkcjYkLUYjNi1GZHBGW3NGXXJGYHItRkc2JVEjZDJGJ0ZKRk1GYG9GanBGYG9GaW9GYXNGL0YvRl1wRk9GZm5GT0Zmbi1GRzYlUSNmMUYnRkpGTUZgb0Zjb0Zgb0ZjcUZgb0ZockZgb0ZncEZdcEZPRmZuLUZHNiVRI2YyRidGSkZNRmBvRmNvRmBvRmpzRmBvRmhyRmBvRmBxRl1wRk9GZm5GT0Zmbi1GRzYlUSNmc0YnRkpGTUZgb0Zjb0Zgby1GZHI2Ji1GIzYoRmh0LUYsNi1RIixGJ0YvRjJGYHBGN0Y5RjtGPUY/RkEvRkVRLDAuMzMzMzMzM2VtRidGYG9GW3VGYXNGL0YvLyUlb3BlbkdRIltGJy8lJmNsb3NlR1EiXUYnLUYsNi1RIjpGJ0YvRjJGNUY3RjlGO0Y9Rj9GZm9GaG9GT0ZmbkZedUZgb0Zjb0Zgby1GRzYlUSRtYXBGJ0ZKRk0tRmRyNiQtRiM2Jy1GRzYlUSZudW1lckYnRkpGTUZldUZedUZhc0YvRi9GXXBGT0Zmbi1GRzYlUSJSRidGSkZNRmBvRmNvRmBvLUZHNiVRL1BvbHlub21pYWxSaW5nRidGSkZNLUZkcjYkLUYjNictRmRyNiYtRiM2J0ZncEZldUZgcUZhc0YvRi9GanVGXXZGZXUtRmRyNiYtRiM2J0Znc0ZldUZldEZhc0YvRi8vRlt2USJ8ZnJGJy9GXnZRInxockYnRmFzRi9GL0ZdcEZPRmZuLUZHNiVRJGRlY0YnRkpGTUZgb0Zjb0Zgby1GRzYlUS5Ucmlhbmd1bGFyaXplRidGSkZNLUZkcjYkLUYjNi1GXnVGZXVGYG9GXXdGZXVGYG8tRkc2JVErbm9ybWFsaXplZEYnRkpGTS1GLDYtUSI9RidGL0YyRjVGN0Y5RjtGPUY/RmZvRmhvLUZHNiVRI25vRidGSkZNRmFzRi9GL0ZdcEZPRmZuLUZHNiVRI3JzRidGSkZNRmBvRmNvRmBvRmN2LUZkcjYkLUYjNiktRkc2JVEqRXF1YXRpb25zRidGSkZNRmV1RmN4RmV1Rl13RmFzRi9GL0ZdcEZPRmZuRmN2LUZkcjYkLUYjNigtRkc2JVElbm9wc0YnRkpGTUZldUZgb0ZmeUZhc0YvRi9GXXBGT0ZmbkZPRmZuLUZHNiVRIk1GJ0ZKRk1GYG9GY29GYG8tRkc2JVEpSmFjb2JpYW5GJ0ZKRk0tRmRyNiQtRiM2KC1GZHI2Ji1GIzYnRmNxRmV1RmpzRmFzRi9GL0ZqdUZddkZldUZgb0Znd0Zhc0YvRi9GXXBGT0Zmbi1GRzYlUSJwRidGSkZNRmBvRmNvRmBvRmd6LUZkcjYkLUYjNihGaW9GZXVGYG9GaW9GYXNGL0YvRmpwRmd6LUZkcjYkLUYjNihGXXJGZXVGYG9GXXJGYXNGL0YvRl1wRk9GZm4tRkc2JVEicUYnRkpGTUZgb0Zjb0Zgby1GRzYlUSRkZXRGJ0ZKRk0tRmRyNiQtRiM2JUZnekZhc0YvRi9GXXBGT0ZmbkZdb0Zgb0Zjb0Zgb0Zpb0ZockZlW2xGanBGYFxsRl1wRk9GZm5GYXBGYG9GY29GYG9GaW9GanBGZVtsRmpwRmBcbEZdcEZPRmZuLUZHNiVRI2MzRidGSkZNRmBvRmNvRmBvRmlvRmhyRmBcbEZdcEZPRmZuLUZHNiVRJGNkMUYnRkpGTUZgb0Zjb0Zgb0Zqdi1GZHI2JC1GIzYlRl1vRmFzRi9GL0Zgci1GRzYlUSZkZW5vbUYnRkpGTUZgXWxGXXBGT0Zmbi1GRzYlUSRjZDJGJ0ZKRk1GYG9GY29GYG9GanYtRmRyNiQtRiM2JUZhcEZhc0YvRi9GYHJGZF1sRmpdbEZdcEZPRmZuLUZHNiVRJGNkM0YnRkpGTUZgb0Zjb0Zgb0Zqdi1GZHI2JC1GIzYlRmpcbEZhc0YvRi9GYHJGZF1sRmFebEZdcEZPRmZuRk9GZm5GXnVGYG9GY29GYG9GYXVGYHZGT0ZmbkZedUZgb0Zjb0Zgb0Zjdi1GZHI2JC1GIzYoRmp2RmV1RmBvRl51RmFzRi9GL0ZdcEZPRmZuLUZHNiVRJGdzMUYnRkpGTUZgb0Zjb0Zgby1GZHI2Ji1GIzYlLUZHNiNRIUYnRmFzRi9GL0ZqdUZddkZgdkZPRmZuLUZHNiVRJGdzMkYnRkpGTUZgb0Zjb0Zgby1GZHI2Ji1GIzYpRl1dbEZldUZnXWxGZXVGXl5sRmFzRi9GL0ZqdUZddkZgdkZPRmZuRmNfbEZgb0Zjb0Zgby1GZHI2Ji1GIzYoRmdwRmV1RmBvRmBxRmFzRi9GL0ZqdUZddkZgdkZPRmZuLUZHNiVRI2hzRidGSkZNRmBvRmNvRmBvRlxfbEZgdkZPRmZuLUZHNiVRJXZhcnNGJ0ZKRk1GYG9GY29GYG9Gal9sRmB2Rk9GZm4tRkc2JVEmcHZhcnNGJ0ZKRk1GYG9GY29GYG8tRmRyNiYtRiM2KEZnc0ZldUZgb0ZldEZhc0YvRi9GanVGXXZGYHZGT0Zgb0YrLUZHNiVRJ3RvZmluZEYnRkpGTS1GZHI2JC1GIzY3Rl51RmV1RmBvRmlebEZldUZgb0ZjX2xGZXVGYG9GXmBsRmV1RmBvRmFgbEZldUZgb0ZkYGxGZXVGYG9GXXJGYXNGL0YvRl1wRmFzRi8=">LUklbXJvd0c2Iy9JK21vZHVsZW5hbWVHNiJJLFR5cGVzZXR0aW5nR0koX3N5c2xpYkdGJzZoXmwtSSNtb0dGJDYtUSIjRicvJSxtYXRodmFyaWFudEdRJ25vcm1hbEYnLyUmZmVuY2VHUSZmYWxzZUYnLyUqc2VwYXJhdG9yR0Y0LyUpc3RyZXRjaHlHRjQvJSpzeW1tZXRyaWNHRjQvJShsYXJnZW9wR0Y0LyUubW92YWJsZWxpbWl0c0dGNC8lJ2FjY2VudEdGNC8lJ2xzcGFjZUdRJjAuMGVtRicvJSdyc3BhY2VHRkMtSSNtaUdGJDYlUU1+JiMyNTkxODsmIzIxMDQwOzAwLXRlbXAubXBsJiMzNjgxNjsmIzM0ODkyO0YnLyUnaXRhbGljR1EldHJ1ZUYnL0YwUSdpdGFsaWNGJy1JJ21zcGFjZUdGJDYmLyUnaGVpZ2h0R1EmMC4wZXhGJy8lJndpZHRoR0ZDLyUmZGVwdGhHRlQvJSpsaW5lYnJlYWtHUShuZXdsaW5lRictRlA2JkZSRlVGVy9GWlElYXV0b0YnRistRkc2JVE3fmR1b3BvbHk6fnBhcjp+ZDEsfmQyfkYnRkpGTUZPRmZuLUZHNiVRI2MxRidGSkZNLUYsNi1RIn5GJ0YvRjJGNUY3RjlGO0Y9Rj9GQUZELUYsNi1RKiZjb2xvbmVxO0YnRi9GMkY1RjdGOUY7Rj1GPy9GQlEsMC4yNzc3Nzc4ZW1GJy9GRUZnb0Zgby1JI21uR0YkNiRRIjFGJ0YvLUYsNi1RIjtGJ0YvRjIvRjZGTEY3RjlGO0Y9Rj9GQUZob0Zgby1GRzYlUSNjMkYnRkpGTUZgb0Zjb0Zgb0Zpb0ZdcEZPRmZuLUZHNiVRIlFGJ0ZKRk1GYG9GY29GYG8tRkc2JVEieEYnRkpGTUZgby1GLDYtUSIrRidGL0YyRjVGN0Y5RjtGPUY/L0ZCUSwwLjIyMjIyMjJlbUYnL0ZFRl5xRmBvLUZHNiVRInlGJ0ZKRk1GXXBGYG9GT0Zmbi1GRzYlUSNwMUYnRkpGTUZgb0Zjb0Zgb0Zpby1GLDYtUSIvRidGL0YyRjUvRjhGTEY5RjtGPUY/L0ZCUSwwLjE2NjY2NjdlbUYnL0ZFRltyLUZqbzYkUSIyRidGLy1GLDYtUSIqRidGL0YyRjVGN0Y5RjtGPUY/RmpxRlxyLUkobWZlbmNlZEdGJDYkLUYjNjItRiw2LVEqJnVtaW51czA7RidGL0YyRjVGN0Y5RjtGPUY/Rl1xRl9xRmRwLUYsNi1RIl5GJ0YvRjJGNUY3RjlGO0Y9Rj8vRkJRLDAuMTExMTExMWVtRicvRkVGX3NGXXJGYHJGXW9GYG9GanBGYG9GZHBGYG9GanBGYG9GZ3AvJStleGVjdXRhYmxlR0Y0Ri9GL0ZmcS1GZHI2JC1GIzYtRmRwRltzRl1yRmByLUZHNiVRI2QxRidGSkZNRmBvRmpwRmBvRmlvRmFzRi9GL0ZdcEZPRmZuLUZHNiVRI3AyRidGSkZNRmBvRmNvRmBvRmlvRmZxRl1yRmByLUZkcjYkLUYjNjJGaHJGZHBGW3NGXXJGYHJGYXBGYG9GanBGYG9GZHBGYG9GanBGYG9GYHFGYXNGL0YvRmZxLUZkcjYkLUYjNi1GZHBGW3NGXXJGYHItRkc2JVEjZDJGJ0ZKRk1GYG9GanBGYG9GaW9GYXNGL0YvRl1wRk9GZm5GT0Zmbi1GRzYlUSNmMUYnRkpGTUZgb0Zjb0Zgb0ZjcUZgb0ZockZgb0ZncEZdcEZPRmZuLUZHNiVRI2YyRidGSkZNRmBvRmNvRmBvRmpzRmBvRmhyRmBvRmBxRl1wRk9GZm5GT0Zmbi1GRzYlUSNmc0YnRkpGTUZgb0Zjb0Zgby1GZHI2Ji1GIzYoRmh0LUYsNi1RIixGJ0YvRjJGYHBGN0Y5RjtGPUY/RkEvRkVRLDAuMzMzMzMzM2VtRidGYG9GW3VGYXNGL0YvLyUlb3BlbkdRIltGJy8lJmNsb3NlR1EiXUYnLUYsNi1RIjpGJ0YvRjJGNUY3RjlGO0Y9Rj9GZm9GaG9GT0ZmbkZedUZgb0Zjb0Zgby1GRzYlUSRtYXBGJ0ZKRk0tRmRyNiQtRiM2Jy1GRzYlUSZudW1lckYnRkpGTUZldUZedUZhc0YvRi9GXXBGT0Zmbi1GRzYlUSJSRidGSkZNRmBvRmNvRmBvLUZHNiVRL1BvbHlub21pYWxSaW5nRidGSkZNLUZkcjYkLUYjNictRmRyNiYtRiM2J0ZncEZldUZgcUZhc0YvRi9GanVGXXZGZXUtRmRyNiYtRiM2J0Znc0ZldUZldEZhc0YvRi8vRlt2USJ8ZnJGJy9GXnZRInxockYnRmFzRi9GL0ZdcEZPRmZuLUZHNiVRJGRlY0YnRkpGTUZgb0Zjb0Zgby1GRzYlUS5Ucmlhbmd1bGFyaXplRidGSkZNLUZkcjYkLUYjNi1GXnVGZXVGYG9GXXdGZXVGYG8tRkc2JVErbm9ybWFsaXplZEYnRkpGTS1GLDYtUSI9RidGL0YyRjVGN0Y5RjtGPUY/RmZvRmhvLUZHNiVRI25vRidGSkZNRmFzRi9GL0ZdcEZPRmZuLUZHNiVRI3JzRidGSkZNRmBvRmNvRmBvRmN2LUZkcjYkLUYjNiktRkc2JVEqRXF1YXRpb25zRidGSkZNRmV1RmN4RmV1Rl13RmFzRi9GL0ZdcEZPRmZuRmN2LUZkcjYkLUYjNigtRkc2JVElbm9wc0YnRkpGTUZldUZgb0ZmeUZhc0YvRi9GXXBGT0ZmbkZPRmZuLUZHNiVRIk1GJ0ZKRk1GYG9GY29GYG8tRkc2JVEpSmFjb2JpYW5GJ0ZKRk0tRmRyNiQtRiM2KC1GZHI2Ji1GIzYnRmNxRmV1RmpzRmFzRi9GL0ZqdUZddkZldUZgb0Znd0Zhc0YvRi9GXXBGT0Zmbi1GRzYlUSJwRidGSkZNRmBvRmNvRmBvRmd6LUZkcjYkLUYjNihGaW9GZXVGYG9GaW9GYXNGL0YvRmpwRmd6LUZkcjYkLUYjNihGXXJGZXVGYG9GXXJGYXNGL0YvRl1wRk9GZm4tRkc2JVEicUYnRkpGTUZgb0Zjb0Zgby1GRzYlUSRkZXRGJ0ZKRk0tRmRyNiQtRiM2JUZnekZhc0YvRi9GXXBGT0ZmbkZdb0Zgb0Zjb0Zgb0Zpb0ZockZlW2xGanBGYFxsRl1wRk9GZm5GYXBGYG9GY29GYG9GaW9GanBGZVtsRmpwRmBcbEZdcEZPRmZuLUZHNiVRI2MzRidGSkZNRmBvRmNvRmBvRmlvRmhyRmBcbEZdcEZPRmZuLUZHNiVRJGNkMUYnRkpGTUZgb0Zjb0Zgb0Zqdi1GZHI2JC1GIzYlRl1vRmFzRi9GL0Zgci1GRzYlUSZkZW5vbUYnRkpGTUZgXWxGXXBGT0Zmbi1GRzYlUSRjZDJGJ0ZKRk1GYG9GY29GYG9GanYtRmRyNiQtRiM2JUZhcEZhc0YvRi9GYHJGZF1sRmpdbEZdcEZPRmZuLUZHNiVRJGNkM0YnRkpGTUZgb0Zjb0Zgb0Zqdi1GZHI2JC1GIzYlRmpcbEZhc0YvRi9GYHJGZF1sRmFebEZdcEZPRmZuRk9GZm5GXnVGYG9GY29GYG9GYXVGYHZGT0ZmbkZedUZgb0Zjb0Zgb0Zjdi1GZHI2JC1GIzYoRmp2RmV1RmBvRl51RmFzRi9GL0ZdcEZPRmZuLUZHNiVRJGdzMUYnRkpGTUZgb0Zjb0Zgby1GZHI2Ji1GIzYlLUZHNiNRIUYnRmFzRi9GL0ZqdUZddkZgdkZPRmZuLUZHNiVRJGdzMkYnRkpGTUZgb0Zjb0Zgby1GZHI2Ji1GIzYpRl1dbEZldUZnXWxGZXVGXl5sRmFzRi9GL0ZqdUZddkZgdkZPRmZuRmNfbEZgb0Zjb0Zgby1GZHI2Ji1GIzYoRmdwRmV1RmBvRmBxRmFzRi9GL0ZqdUZddkZgdkZPRmZuLUZHNiVRI2hzRidGSkZNRmBvRmNvRmBvRlxfbEZgdkZPRmZuLUZHNiVRJXZhcnNGJ0ZKRk1GYG9GY29GYG9Gal9sRmB2Rk9GZm4tRkc2JVEmcHZhcnNGJ0ZKRk1GYG9GY29GYG8tRmRyNiYtRiM2KEZnc0ZldUZgb0ZldEZhc0YvRi9GanVGXXZGYHZGT0Zgb0YrLUZHNiVRJ3RvZmluZEYnRkpGTS1GZHI2JC1GIzY3Rl51RmV1RmBvRmlebEZldUZgb0ZjX2xGZXVGYG9GXmBsRmV1RmBvRmFgbEZldUZgb0ZkYGxGZXVGYG9GXXJGYXNGL0YvRl1wRmFzRi8=</Equation></Text-field>
</Input>
</Group>
<Group labelreference="L297" drawlabel="true" applyint="true" applyrational="true" applyexponent="false">
<Input><Text-field prompt="&gt; " style="Maple Input" layout="Normal"><Equation executable="true" style="2D Input" input-equation="" display="LUklbXJvd0c2Iy9JK21vZHVsZW5hbWVHNiJJLFR5cGVzZXR0aW5nR0koX3N5c2xpYkdGJzYlLUkjbW9HRiQ2LVEifkYnLyUsbWF0aHZhcmlhbnRHUSdub3JtYWxGJy8lJmZlbmNlR1EmZmFsc2VGJy8lKnNlcGFyYXRvckdGNC8lKXN0cmV0Y2h5R0Y0LyUqc3ltbWV0cmljR0Y0LyUobGFyZ2VvcEdGNC8lLm1vdmFibGVsaW1pdHNHRjQvJSdhY2NlbnRHRjQvJSdsc3BhY2VHUSYwLjBlbUYnLyUncnNwYWNlR0ZDLyUrZXhlY3V0YWJsZUdGNEYv">LUklbXJvd0c2Iy9JK21vZHVsZW5hbWVHNiJJLFR5cGVzZXR0aW5nR0koX3N5c2xpYkdGJzYlLUkjbW9HRiQ2LVEifkYnLyUsbWF0aHZhcmlhbnRHUSdub3JtYWxGJy8lJmZlbmNlR1EmZmFsc2VGJy8lKnNlcGFyYXRvckdGNC8lKXN0cmV0Y2h5R0Y0LyUqc3ltbWV0cmljR0Y0LyUobGFyZ2VvcEdGNC8lLm1vdmFibGVsaW1pdHNHRjQvJSdhY2NlbnRHRjQvJSdsc3BhY2VHUSYwLjBlbUYnLyUncnNwYWNlR0ZDLyUrZXhlY3V0YWJsZUdGNEYv</Equation></Text-field>
</Input>
</Group>
<Group hide-input="false" labelreference="L118" drawlabel="true" applyint="true" applyrational="true" applyexponent="false">
<Input><Text-field prompt="&gt; " style="Maple Input" layout="Normal"><Equation executable="true" style="2D Input" input-equation="" display="LUklbXJvd0c2Iy9JK21vZHVsZW5hbWVHNiJJLFR5cGVzZXR0aW5nR0koX3N5c2xpYkdGJzY4LUkjbW9HRiQ2LVEiI0YnLyUsbWF0aHZhcmlhbnRHUSdub3JtYWxGJy8lJmZlbmNlR1EmZmFsc2VGJy8lKnNlcGFyYXRvckdGNC8lKXN0cmV0Y2h5R0Y0LyUqc3ltbWV0cmljR0Y0LyUobGFyZ2VvcEdGNC8lLm1vdmFibGVsaW1pdHNHRjQvJSdhY2NlbnRHRjQvJSdsc3BhY2VHUSYwLjBlbUYnLyUncnNwYWNlR0ZDLUkjbWlHRiQ2JVE0fmNkMT4wLH5jZDI+MCxjZDM+MEYnLyUnaXRhbGljR1EldHJ1ZUYnL0YwUSdpdGFsaWNGJy1JJ21zcGFjZUdGJDYmLyUnaGVpZ2h0R1EmMC4wZXhGJy8lJndpZHRoR0ZDLyUmZGVwdGhHRlQvJSpsaW5lYnJlYWtHUShuZXdsaW5lRictRlA2JkZSRlVGVy9GWlElYXV0b0YnLUZHNiVRI0JQRidGSkZNLUYsNi1RKiZjb2xvbmVxO0YnRi9GMkY1RjdGOUY7Rj1GPy9GQlEsMC4yNzc3Nzc4ZW1GJy9GRUZhby1GLDYtUSJ+RidGL0YyRjVGN0Y5RjtGPUY/RkFGRC1GRzYlUSNkMkYnRkpGTS1GLDYtUSIqRidGL0YyRjVGN0Y5RjtGPUY/L0ZCUSwwLjE2NjY2NjdlbUYnL0ZFRl1wLUZHNiVRI2QxRidGSkZNRmlvLUkobWZlbmNlZEdGJDYkLUYjNidGX3AtRiw2LVEqJnVtaW51czA7RidGL0YyRjVGN0Y5RjtGPUY/L0ZCUSwwLjIyMjIyMjJlbUYnL0ZFRltxRmZvLyUrZXhlY3V0YWJsZUdGNEYvRi9GaW8tRmNwNiQtRiM2KUZfcC1GLDYtUSIrRidGL0YyRjVGN0Y5RjtGPUY/RmpwRlxxLUkjbW5HRiQ2JFEiMUYnRi8tRiw2LVEiL0YnRi9GMkY1L0Y4RkxGOUY7Rj1GP0ZccEZecC1GZ3E2JFEiMkYnRi9GXXFGL0YvRmlvLUZjcDYkLUYjNilGZm9GY3FGZnFGanFGXnJGXXFGL0YvRmlvLUZjcDYkLUYjNj1GX3AtRiw2LVEiXkYnRi9GMkY1RjdGOUY7Rj1GPy9GQlEsMC4xMTExMTExZW1GJy9GRUZdc0ZeckZjcUZeckZpb0Zmb0Zpb0ZfcEZjcUZmb0ZpckZeckZjcUZmcUZqcUZeckZpb0ZfcEZjcS1GZ3E2JFEiM0YnRi9GanFGXnJGaW9GZm9GXXFGL0YvRmlvLUZjcDYkLUYjNl1yLUZncTYkUSUxMDI0RidGL0ZqcS1GZ3E2JFEjMjdGJ0YvRmlvRmZvRmlyRl9zRmlvRl9wRmlyRl9zRmNxLUZncTYkUSQyNTZGJ0YvRmpxLUZncTYkUSI5RidGL0Zpb0ZfcEZpckZfc0Zpb0Zmb0ZpckZeckZjcUZcdEZqcUZfdEZpb0ZfcEZpckZeckZpb0Zmb0ZpckZfc0ZjcUZfcEZpci1GZ3E2JFEiNEYnRi9GY3EtRmdxNiRRIzI4RidGL0ZqcUZfdEZpb0ZfcEZpckZfc0Zpb0Zmb0ZjcS1GZ3E2JFEkMTgyRidGL0ZqcUZfdEZpb0ZfcEZpckZeckZpb0Zmb0ZpckZeckZjcUZldEZqcUZfdEZpb0ZfcEZpb0Zmb0ZpckZfc0ZjcUZmb0ZpckZidEZjcS1GZ3E2JFEjMTZGJ0YvRmpxRmlzRmlvRl9wRmlyRl9zRmNxRlt1RmpxRl90RmlvRl9wRmlyRl5yRmlvRmZvRmNxRlt1RmpxRl90RmlvRl9wRmlvRmZvRmlyRl5yRmNxRlt1RmpxRmlzRmlvRmZvRmlyRl9zRl1xRi9GL0ZdcUYv">LUklbXJvd0c2Iy9JK21vZHVsZW5hbWVHNiJJLFR5cGVzZXR0aW5nR0koX3N5c2xpYkdGJzY4LUkjbW9HRiQ2LVEiI0YnLyUsbWF0aHZhcmlhbnRHUSdub3JtYWxGJy8lJmZlbmNlR1EmZmFsc2VGJy8lKnNlcGFyYXRvckdGNC8lKXN0cmV0Y2h5R0Y0LyUqc3ltbWV0cmljR0Y0LyUobGFyZ2VvcEdGNC8lLm1vdmFibGVsaW1pdHNHRjQvJSdhY2NlbnRHRjQvJSdsc3BhY2VHUSYwLjBlbUYnLyUncnNwYWNlR0ZDLUkjbWlHRiQ2JVE0fmNkMT4wLH5jZDI+MCxjZDM+MEYnLyUnaXRhbGljR1EldHJ1ZUYnL0YwUSdpdGFsaWNGJy1JJ21zcGFjZUdGJDYmLyUnaGVpZ2h0R1EmMC4wZXhGJy8lJndpZHRoR0ZDLyUmZGVwdGhHRlQvJSpsaW5lYnJlYWtHUShuZXdsaW5lRictRlA2JkZSRlVGVy9GWlElYXV0b0YnLUZHNiVRI0JQRidGSkZNLUYsNi1RKiZjb2xvbmVxO0YnRi9GMkY1RjdGOUY7Rj1GPy9GQlEsMC4yNzc3Nzc4ZW1GJy9GRUZhby1GLDYtUSJ+RidGL0YyRjVGN0Y5RjtGPUY/RkFGRC1GRzYlUSNkMkYnRkpGTS1GLDYtUSIqRidGL0YyRjVGN0Y5RjtGPUY/L0ZCUSwwLjE2NjY2NjdlbUYnL0ZFRl1wLUZHNiVRI2QxRidGSkZNRmlvLUkobWZlbmNlZEdGJDYkLUYjNidGX3AtRiw2LVEqJnVtaW51czA7RidGL0YyRjVGN0Y5RjtGPUY/L0ZCUSwwLjIyMjIyMjJlbUYnL0ZFRltxRmZvLyUrZXhlY3V0YWJsZUdGNEYvRi9GaW8tRmNwNiQtRiM2KUZfcC1GLDYtUSIrRidGL0YyRjVGN0Y5RjtGPUY/RmpwRlxxLUkjbW5HRiQ2JFEiMUYnRi8tRiw2LVEiL0YnRi9GMkY1L0Y4RkxGOUY7Rj1GP0ZccEZecC1GZ3E2JFEiMkYnRi9GXXFGL0YvRmlvLUZjcDYkLUYjNilGZm9GY3FGZnFGanFGXnJGXXFGL0YvRmlvLUZjcDYkLUYjNj1GX3AtRiw2LVEiXkYnRi9GMkY1RjdGOUY7Rj1GPy9GQlEsMC4xMTExMTExZW1GJy9GRUZdc0ZeckZjcUZeckZpb0Zmb0Zpb0ZfcEZjcUZmb0ZpckZeckZjcUZmcUZqcUZeckZpb0ZfcEZjcS1GZ3E2JFEiM0YnRi9GanFGXnJGaW9GZm9GXXFGL0YvRmlvLUZjcDYkLUYjNl1yLUZncTYkUSUxMDI0RidGL0ZqcS1GZ3E2JFEjMjdGJ0YvRmlvRmZvRmlyRl9zRmlvRl9wRmlyRl9zRmNxLUZncTYkUSQyNTZGJ0YvRmpxLUZncTYkUSI5RidGL0Zpb0ZfcEZpckZfc0Zpb0Zmb0ZpckZeckZjcUZcdEZqcUZfdEZpb0ZfcEZpckZeckZpb0Zmb0ZpckZfc0ZjcUZfcEZpci1GZ3E2JFEiNEYnRi9GY3EtRmdxNiRRIzI4RidGL0ZqcUZfdEZpb0ZfcEZpckZfc0Zpb0Zmb0ZjcS1GZ3E2JFEkMTgyRidGL0ZqcUZfdEZpb0ZfcEZpckZeckZpb0Zmb0ZpckZeckZjcUZldEZqcUZfdEZpb0ZfcEZpb0Zmb0ZpckZfc0ZjcUZmb0ZpckZidEZjcS1GZ3E2JFEjMTZGJ0YvRmpxRmlzRmlvRl9wRmlyRl9zRmNxRlt1RmpxRl90RmlvRl9wRmlyRl5yRmlvRmZvRmNxRlt1RmpxRl90RmlvRl9wRmlvRmZvRmlyRl5yRmNxRlt1RmpxRmlzRmlvRmZvRmlyRl9zRl1xRi9GL0ZdcUYv</Equation></Text-field>
</Input>
<Output><Text-field style="2D Output" layout="Maple Output"><Equation executable="false" style="2D Output" display="LUklbXJvd0c2Iy9JK21vZHVsZW5hbWVHNiJJLFR5cGVzZXR0aW5nR0koX3N5c2xpYkdGJzYyLUkjbWlHRiQ2JVEjQlBGJy8lJ2l0YWxpY0dRJXRydWVGJy8lLG1hdGh2YXJpYW50R1EnaXRhbGljRictSSNtb0dGJDYtUSkmQXNzaWduO0YnL0YzUSdub3JtYWxGJy8lJmZlbmNlR1EmZmFsc2VGJy8lKnNlcGFyYXRvckdGPS8lKXN0cmV0Y2h5R0Y9LyUqc3ltbWV0cmljR0Y9LyUobGFyZ2VvcEdGPS8lLm1vdmFibGVsaW1pdHNHRj0vJSdhY2NlbnRHRj0vJSdsc3BhY2VHUSwwLjI3Nzc3NzhlbUYnLyUncnNwYWNlR0ZMLUYsNiVRI2QxRidGL0YyLUY2Ni1RMSZJbnZpc2libGVUaW1lcztGJ0Y5RjtGPkZARkJGREZGRkgvRktRJjAuMGVtRicvRk5GVi1GLDYlUSNkMkYnRi9GMkZSLUkobWZlbmNlZEdGJDYkLUYjNiZGTy1GNjYtUSgmbWludXM7RidGOUY7Rj5GQEZCRkRGRkZIL0ZLUSwwLjIyMjIyMjJlbUYnL0ZORl5vRlhGOUY5RlItRmZuNiQtRiM2JkZYLUY2Ni1RJyZwbHVzO0YnRjlGO0Y+RkBGQkZERkZGSEZdb0Zfby1JJm1mcmFjR0YkNigtSSNtbkdGJDYkUSIxRidGOS1GW3A2JFEiMkYnRjkvJS5saW5ldGhpY2tuZXNzR0ZdcC8lK2Rlbm9tYWxpZ25HUSdjZW50ZXJGJy8lKW51bWFsaWduR0ZlcC8lKWJldmVsbGVkR0Y9RjlGOUZSLUZmbjYkLUYjNiZGT0Zkb0Znb0Y5RjlGUi1GZm42JC1GIzYsLUklbXN1cEdGJDYlRk9GXnAvJTFzdXBlcnNjcmlwdHNoaWZ0R1EiMEYnRmRvLUYjNiZGXnBGUi1GIzYmRk9GUkZYRjlGOUZkby1GY3E2JUZYRl5wRmVxRmRvLUYjNiZGZ29GUkZPRjlGZG8tRiM2Ji1GaG82KC1GW3A2JFEiM0YnRjlGXnBGYXBGY3BGZnBGaHBGUkZYRjlGOUY5RlItRmZuNiQtRiM2Oi1GIzYmLUZobzYoLUZbcDYkUSUxMDI0RidGOS1GW3A2JFEjMjdGJ0Y5RmFwRmNwRmZwRmhwRlItRiM2Ji1GY3E2JUZYRmRyRmVxRlItRmNxNiVGT0ZkckZlcUY5RjlGZG8tRiM2Ji1GaG82KC1GW3A2JFEkMjU2RidGOS1GW3A2JFEiOUYnRjlGYXBGY3BGZnBGaHBGUi1GIzYmRmlzRlJGXHJGOUY5RmRvLUYjNiZGXXRGUi1GIzYmRmJxRlJGZ3NGOUY5RmRvLUZjcTYlRk8tRltwNiRRIjRGJ0Y5RmVxRmRvLUYjNiYtRmhvNigtRltwNiRRIzI4RidGOUZidEZhcEZjcEZmcEZocEZSLUYjNiZGaXNGUkZYRjlGOUZkby1GIzYmLUZobzYoLUZbcDYkUSQxODJGJ0Y5RmJ0RmFwRmNwRmZwRmhwRlItRiM2JkZicUZSRlxyRjlGOUZkby1GIzYmRmJ1RlItRiM2JkZPRlJGZ3NGOUY5RmRvLUZjcTYlRlhGXXVGZXFGZG8tRiM2Ji1GaG82KC1GW3A2JFEjMTZGJ0Y5RmJzRmFwRmNwRmZwRmhwRlJGaXNGOUZkby1GIzYmLUZobzYoRlx3RmJ0RmFwRmNwRmZwRmhwRlItRiM2JkZicUZSRlhGOUY5RmRvLUYjNiZGYXdGUi1GIzYmRk9GUkZcckY5RjlGZG8tRiM2JkZqdkZSRmdzRjlGOUY5Rjk=">LV9JLFR5cGVzZXR0aW5nRzYkJSpwcm90ZWN0ZWRHSShfc3lzbGliRzYiSSxtcHJpbnRzbGFzaEdGKDYkNyM+SSNCUEdGKCowSSNkMUdGKCIiIkkjZDJHRihGMCwmRi9GMEYxISIiRjAsJkYxRjAjRjAiIiNGMEYwLCZGL0YwRjVGMEYwLCwqJEYvRjZGMComRi9GMEYxRjBGNiokRjFGNkYwRi9GNUYxIyIiJEY2RjAsOiomRjFGPUYvRj0jIiVDNSIjRiomRi9GPUYxRjYjIiRjIyIiKiomRi9GNkYxRj1GRCokRi8iIiVGMComRi9GPUYxRjAjIiNHRkYqJkYvRjZGMUY2IyIkIz1GRiomRi9GMEYxRj1GSyokRjFGSUYwKiRGL0Y9IyIjO0ZCKiZGL0Y2RjFGMCNGVEZGKiZGL0YwRjFGNkZWKiRGMUY9RlNGMDcjRi4=</Equation></Text-field>
</Output>
</Group>
<Group hide-input="false" labelreference="L141" drawlabel="true" applyint="true" applyrational="true" applyexponent="false">
<Input><Text-field prompt="&gt; " style="Maple Input" layout="Normal"><Equation executable="true" style="2D Input" input-equation="" display="LUklbXJvd0c2Iy9JK21vZHVsZW5hbWVHNiJJLFR5cGVzZXR0aW5nR0koX3N5c2xpYkdGJzZELUkjbWlHRiQ2JVElTnVtMEYnLyUnaXRhbGljR1EldHJ1ZUYnLyUsbWF0aHZhcmlhbnRHUSdpdGFsaWNGJy1JI21vR0YkNi1RKiZjb2xvbmVxO0YnL0YzUSdub3JtYWxGJy8lJmZlbmNlR1EmZmFsc2VGJy8lKnNlcGFyYXRvckdGPS8lKXN0cmV0Y2h5R0Y9LyUqc3ltbWV0cmljR0Y9LyUobGFyZ2VvcEdGPS8lLm1vdmFibGVsaW1pdHNHRj0vJSdhY2NlbnRHRj0vJSdsc3BhY2VHUSwwLjI3Nzc3NzhlbUYnLyUncnNwYWNlR0ZMLUY2Ni1RIn5GJ0Y5RjtGPkZARkJGREZGRkgvRktRJjAuMGVtRicvRk5GUy1JKG1mZW5jZWRHRiQ2Ji1GIzZkby1GLDYjUSFGJy1JJ21zcGFjZUdGJDYmLyUnaGVpZ2h0R1EmMC4wZXhGJy8lJndpZHRoR0ZTLyUmZGVwdGhHRlxvLyUqbGluZWJyZWFrR1EobmV3bGluZUYnLUZobjYmRmpuRl1vRl9vL0Zib1ElYXV0b0YnLUZWNiYtRiM2Ki1GNjYtUSomdW1pbnVzMDtGJ0Y5RjtGPkZARkJGREZGRkgvRktRLDAuMjIyMjIyMmVtRicvRk5GYHAtSSNtbkdGJDYkUSIxRidGOS1GNjYtUSIsRidGOUY7L0Y/RjFGQEZCRkRGRkZIRlIvRk5RLDAuMzMzMzMzM2VtRidGT0ZccC1GY3A2JFEiMkYnRjkvJStleGVjdXRhYmxlR0Y9RjlGOS8lJW9wZW5HUSJbRicvJSZjbG9zZUdRIl1GJ0ZmcC1GVjYmLUYjNixGXHBGYnBGZnBGT0ZccC1GY3A2JFEiM0YnRjktRjY2LVEiL0YnRjlGO0Y+L0ZBRjFGQkZERkZGSC9GS1EsMC4xNjY2NjY3ZW1GJy9GTkZjci1GY3A2JFEiNEYnRjlGX3FGOUY5RmFxRmRxRmZwLUZWNiYtRiM2K0ZccEZicEZmcEZPRmJwRl5yLUZjcDYkUSI4RidGOUZfcUY5RjlGYXFGZHFGZnAtRlY2Ji1GIzYpRlxwRmJwRmZwRk9GYnBGX3FGOUY5RmFxRmRxRmZwLUZWNiYtRiM2LEZccC1GY3A2JFEjMTlGJ0Y5Rl5yLUZjcDYkUSMzMkYnRjlGZnBGT0ZccEZicEZfcUY5RjlGYXFGZHFGZnAtRlY2Ji1GIzYuRlxwRmdzRl5yRmpzRmZwRk9GXHAtRmNwNiRRIjlGJ0Y5Rl5yLUZjcDYkUSMxNkYnRjlGX3FGOUY5RmFxRmRxRmZwLUZWNiYtRiM2LUZccEZnc0ZeckZqc0ZmcEZPRmJwRl5yLUZjcDYkUSQxMjhGJ0Y5Rl9xRjlGOUZhcUZkcUZmcC1GVjYmLUYjNixGXHAtRmNwNiRRIzM3RidGOUZeci1GY3A2JFEjNjRGJ0Y5RmZwRk9GXHBGYnBGX3FGOUY5RmFxRmRxRmZwLUZWNiYtRiM2LkZccEZidUZeckZldUZmcEZPRlxwRmF0Rl5yRmR0Rl9xRjlGOUZhcUZkcUZmcC1GVjYmLUYjNixGXHAtRmNwNiRRIzcxRidGOUZeckZbdUZmcEZPRlxwRmJwRl9xRjlGOUZhcUZkcUZmcEZnbkZkby1GVjYmLUYjNi5GXHBGYHZGXnJGW3VGZnBGT0ZccC1GY3A2JFEjMTdGJ0Y5Rl5yRmpzRl9xRjlGOUZhcUZkcUZmcC1GVjYmLUYjNixGXHBGZ3ZGXnJGanNGZnBGT0ZccEZicEZfcUY5RjlGYXFGZHFGZnAtRlY2Ji1GIzYuRlxwRmd2Rl5yRmpzRmZwRk9GXHAtRmNwNiRRIzMzRidGOUZeckZldUZfcUY5RjlGYXFGZHFGZnAtRlY2Ji1GIzYrRmJwRl5yRmR0RmZwRk9GXHBGXHFGX3FGOUY5RmFxRmRxRmZwLUZWNiYtRiM2K0ZicEZeckZkdEZmcEZPRlxwRmJwRl9xRjlGOUZhcUZkcUZmcC1GVjYmLUYjNitGW3JGXnJGanNGZnBGT0ZccEZccUZfcUY5RjlGYXFGZHFGZnAtRlY2Ji1GIzYrRltyRl5yRmpzRmZwRk9GXHBGYnBGX3FGOUY5RmFxRmRxRmZwLUZWNiYtRiM2K0ZicEZeckZcc0ZmcEZPRlxwRlxxRl9xRjlGOUZhcUZkcUZmcC1GVjYmLUYjNitGYnBGXnJGXHNGZnBGT0ZccEZicEZfcUY5RjlGYXFGZHFGZnAtRlY2Ji1GIzYtRmJwRl5yRlxzRmZwRk9GXHAtRmNwNiRRIjVGJ0Y5Rl5yRlxzRl9xRjlGOUZhcUZkcUZmcEZnbkZkby1GVjYmLUYjNitGYnBGXnJGXHFGZnBGT0ZccC1GY3A2JFEjMTRGJ0Y5Rl9xRjlGOUZhcUZkcUZmcC1GVjYmLUYjNitGYnBGXnJGXHFGZnBGT0ZccEZbckZfcUY5RjlGYXFGZHFGZnAtRlY2Ji1GIzYrRmJwRl5yRlxxRmZwRk9GXHBGYnBGX3FGOUY5RmFxRmRxRmZwLUZWNiYtRiM2K0ZheUZeckZlckZmcEZPRlxwLUZjcDYkUSQxMjNGJ0Y5Rl9xRjlGOUZhcUZkcUZmcC1GVjYmLUYjNitGYXlGXnJGZXJGZnBGT0ZccEZlckZfcUY5RjlGYXFGZHFGZnAtRlY2Ji1GIzYrRmF5Rl5yRmVyRmZwRk9GXHBGYnBGX3FGOUY5RmFxRmRxRmZwLUZWNiYtRiM2KUZccUZmcEZPRlxwLUZjcDYkUSQ0MjRGJ0Y5Rl9xRjlGOUZhcUZkcUZmcC1GVjYmLUYjNilGXHFGZnBGT0ZccEZheUZfcUY5RjlGYXFGZHFGZnAtRlY2Ji1GIzYpRlxxRmZwRk9GXHBGXHFGX3FGOUY5RmFxRmRxRmZwLUZWNiYtRiM2K0ZccUZmcEZPRlxwRltyRl5yRmVyRl9xRjlGOUZhcUZkcUZaRmduRmRvRlpGX3FGOUY5RmFxRmRxLUY2Ni1RIjtGJ0Y5RjtGaXBGQEZCRkRGRkZIRlJGTUZnbkZkb0ZnbkZkby1GLDYlUSVOdW0xRidGL0YyRjVGTy1GVjYmLUYjNmZwRlpGZ25GZG8tRlY2Ji1GIzYsRlxwRmJwRmZwRk9GXHBGYnBGXnJGZXJGX3FGOUY5RmFxRmRxRmZwLUZWNiYtRiM2LkZccEZnc0ZeckZqc0ZmcEZPRlxwRmJwRl5yRmVyRl9xRjlGOUZhcUZkcUZmcC1GVjYmLUYjNi5GXHBGYnVGXnJGZXVGZnBGT0ZccEZicEZeckZlckZfcUY5RjlGYXFGZHFGZnAtRlY2Ji1GIzYuRlxwRmB2Rl5yRlt1RmZwRk9GXHBGW3JGXnJGXHNGX3FGOUY5RmFxRmRxRmZwLUZWNiYtRiM2LkZccEZndkZeckZqc0ZmcEZPRlxwLUZjcDYkUSI3RidGOUZeckZkdEZfcUY5RjlGYXFGZHFGZnAtRlY2Ji1GIzYsRlxwRmJwRl5yRmVyRmZwRk9GXHBGXHFGX3FGOUY5RmFxRmRxRmZwLUZWNiYtRiM2LkZccEZicEZeckZlckZmcEZPRlxwRltyRl5yRmVyRl9xRjlGOUZhcUZkcUZmcC1GVjYmLUYjNi1GXHBGYnBGXnJGZXJGZnBGT0ZicEZeckZqc0ZfcUY5RjlGYXFGZHFGZnAtRlY2Ji1GIzYtRlxwRmJwRl5yRmVyRmZwRk8tRmNwNiRRIzYxRidGOUZeci1GY3A2JFElMTAyNEYnRjlGX3FGOUY5RmFxRmRxRmZwRmduRmRvLUZWNiYtRiM2K0ZccEZicEZeckZlckZmcEZPRmJwRl9xRjlGOUZhcUZkcUZmcC1GVjYmLUYjNixGXHBGYnBGXnJGXHNGZnBGT0ZccEZccUZfcUY5RjlGYXFGZHFGZnAtRlY2Ji1GIzYsRlxwRmJwRl5yRlxzRmZwRk9GXHBGYnBGX3FGOUY5RmFxRmRxRmZwLUZWNiYtRiM2LUZccEZicEZeckZcc0ZmcEZPRmJwRl5yRmpzRl9xRjlGOUZhcUZkcUZmcC1GVjYmLUYjNi1GXHBGYnBGXnJGXHNGZnBGT0Znc0Zeci1GY3A2JFEkNTEyRidGOUZfcUY5RjlGYXFGZHFGZnAtRlY2Ji1GIzYrRlxwRmJwRl5yRlxzRmZwRk9GYnBGX3FGOUY5RmFxRmRxRmZwLUZWNiYtRiM2LUZicEZeckZkdEZmcEZPRlxwRltyRl5yRlxzRl9xRjlGOUZhcUZkcUZmcC1GVjYmLUYjNi1GYnBGXnJGZHRGZnBGT0ZccEZicEZeckZcc0ZfcUY5RjlGYXFGZHFGZnAtRlY2Ji1GIzYtRmJwRl5yRmR0RmZwRk9GXHBGYnBGXnJGZXVGX3FGOUY5RmFxRmRxRmZwLUZWNiYtRiM2LEZicEZeckZkdEZmcEZPRmJwRl5yRmpzRl9xRjlGOUZhcUZkcUZmcEZnbkZkby1GVjYmLUYjNipGYnBGXnJGZHRGZnBGT0ZicEZfcUY5RjlGYXFGZHFGZnAtRlY2Ji1GIzYtRltyRl5yRmpzRmZwRk9GXHBGYnBGXnJGZXJGX3FGOUY5RmFxRmRxRmZwLUZWNiYtRiM2LUZbckZeckZqc0ZmcEZPRlxwRmJwRl5yRmpzRl9xRjlGOUZhcUZkcUZmcC1GVjYmLUYjNixGW3JGXnJGanNGZnBGT0ZicEZeckZkdEZfcUY5RjlGYXFGZHFGZnAtRlY2Ji1GIzYqRltyRl5yRmpzRmZwRk9GYnBGX3FGOUY5RmFxRmRxRmZwLUZWNiYtRiM2LUZicEZeckZcc0ZmcEZPRlxwRmJwRl5yRmVyRl9xRjlGOUZhcUZkcUZmcC1GVjYmLUYjNi1GYnBGXnJGXHNGZnBGT0ZccEZicEZeckZqc0ZfcUY5RjlGYXFGZHFGZnAtRlY2Ji1GIzYsRmJwRl5yRlxzRmZwRk9GYnBGXnJGZHRGX3FGOUY5RmFxRmRxRmZwLUZWNiYtRiM2KkZicEZeckZcc0ZmcEZPRmJwRl9xRjlGOUZhcUZkcUZmcC1GVjYmLUYjNi1GYnBGXnJGXHFGZnBGT0ZccEZicEZeckZlckZfcUY5RjlGYXFGZHFGZnBGZ25GZG8tRlY2Ji1GIzYtRmJwRl5yRlxxRmZwRk9GXHBGYnBGXnJGXHNGX3FGOUY5RmFxRmRxRmZwLUZWNiYtRiM2LEZicEZeckZccUZmcEZPRmJwRl5yRmVyRl9xRjlGOUZhcUZkcUZmcC1GVjYmLUYjNipGYnBGXnJGXHFGZnBGT0ZicEZfcUY5RjlGYXFGZHFGZnAtRlY2Ji1GIzYtRmF5Rl5yRmVyRmZwRk9GXHBGYnBGXnJGZXJGX3FGOUY5RmFxRmRxRmZwLUZWNiYtRiM2KkZheUZeckZlckZmcEZPRmJwRl9xRjlGOUZhcUZkcUZmcC1GVjYmLUYjNipGYXlGXnJGZXJGZnBGT0ZccUZfcUY5RjlGYXFGZHFGZnAtRlY2Ji1GIzYrRlxxRmZwRk9GXHBGYnBGXnJGZXJGX3FGOUY5RmFxRmRxRmZwLUZWNiYtRiM2KEZccUZmcEZPRmJwRl9xRjlGOUZhcUZkcUZmcC1GVjYmLUYjNihGXHFGZnBGT0ZbckZfcUY5RjlGYXFGZHFGWkZnbkZkb0ZaRl9xRjlGOUZhcUZkcUZlXGxGZ25GZG9GZ25GZG8tRiw2JVElTnVtMkYnRi9GMkY1Rk8tRlY2Ji1GIzZYRlpGZ25GZG8tRlY2Ji1GIzYpRlxwRmJwRmZwRk8tRmNwNiRRIzEzRidGOUZfcUY5RjlGYXFGZHFGZnAtRlY2Ji1GIzYtRlxwRmdzRl5yRmpzRmZwRk9GYnBGXnJGZHRGX3FGOUY5RmFxRmRxRmZwLUZWNiYtRiM2K0ZccEZnc0ZeckZqc0ZmcEZPRmJwRl9xRjlGOUZhcUZkcUZmcC1GVjYmLUYjNi1GXHBGYnVGXnJGZXVGZnBGT0ZicEZeckZkdEZfcUY5RjlGYXFGZHFGZnAtRlY2Ji1GIzYrRlxwRmJ1Rl5yRmV1RmZwRk9GYnBGX3FGOUY5RmFxRmRxRmZwLUZWNiYtRiM2LUZccEZgdkZeckZbdUZmcEZPRmJwRl5yRmR0Rl9xRjlGOUZhcUZkcUZmcC1GVjYmLUYjNitGXHBGYHZGXnJGW3VGZnBGT0ZicEZfcUY5RjlGYXFGZHFGZnAtRlY2Ji1GIzYtRlxwRmd2Rl5yRmpzRmZwRk9GYnBGXnJGZHRGX3FGOUY5RmFxRmRxRmZwLUZWNiYtRiM2K0ZccEZndkZeckZqc0ZmcEZPRmJwRl9xRjlGOUZhcUZkcUZmcEZnbkZkby1GVjYmLUYjNi5GXHBGYnBGXnJGZXJGZnBGT0ZccEZbckZeckZcc0ZfcUY5RjlGYXFGZHFGZnAtRlY2Ji1GIzYuRlxwRmJwRl5yRmVyRmZwRk9GXHBGYnBGXnJGXHNGX3FGOUY5RmFxRmRxRmZwLUZWNiYtRiM2LkZccEZicEZeckZcc0ZmcEZPRlxwRmJwRl5yRmVyRl9xRjlGOUZhcUZkcUZmcC1GVjYmLUYjNi5GXHBGYnBGXnJGXHNGZnBGT0ZccEZicEZeckZkdEZfcUY5RjlGYXFGZHFGZnAtRlY2Ji1GIzYtRmJwRl5yRmR0RmZwRk9GXHBGYXRGXnJGZHRGX3FGOUY5RmFxRmRxRmZwLUZWNiYtRiM2LUZbckZeckZqc0ZmcEZPRlxwRmF0Rl5yRmR0Rl9xRjlGOUZhcUZkcUZmcC1GVjYmLUYjNi1GW3JGXnJGanNGZnBGT0ZccC1GY3A2JFEjNjVGJ0Y5Rl5yRlt1Rl9xRjlGOUZhcUZkcUZmcC1GVjYmLUYjNi1GYnBGXnJGXHNGZnBGT0ZccEZhdEZeckZkdEZfcUY5RjlGYXFGZHFGZnAtRlY2Ji1GIzYtRmJwRl5yRlxxRmZwRk9GXHBGYXlGXnJGXHNGX3FGOUY5RmFxRmRxRmZwRmduRmRvLUZWNiYtRiM2LUZheUZeckZlckZmcEZPRlxwLUZjcDYkUSMyMUYnRjlGXnJGanNGX3FGOUY5RmFxRmRxRmZwLUZWNiYtRiM2LUZheUZeckZlckZmcEZPRlxwRmF5Rl5yRlxzRl9xRjlGOUZhcUZkcUZmcC1GVjYmLUYjNitGXHFGZnBGT0ZccEZheUZeckZcc0ZfcUY5RjlGYXFGZHFGWkZnbkZkb0ZaRl9xRjlGOUZhcUZkcUZlXGxGZ25GZG9GZ25GZG8tRiw2JVElTnVtM0YnRi9GMkY1Rk8tRlY2Ji1GIzY+RlpGZ25GZG8tRlY2Ji1GIzYuRlxwRmJ1Rl5yRmV1RmZwRk9GXHBGYnBGXnJGZHRGX3FGOUY5RmFxRmRxRmZwLUZWNiYtRiM2LkZccEZgdkZeckZbdUZmcEZPRlxwLUZjcDYkUSQyOTFGJ0Y5Rl5yRmlfbEZfcUY5RjlGYXFGZHFGZnAtRlY2Ji1GIzYuRlxwRmB2Rl5yRlt1RmZwRk9GXHBGYnBGXnJGXHNGX3FGOUY5RmFxRmRxRmZwLUZWNiYtRiM2LkZccEZgdkZeckZbdUZmcEZPRlxwRmJwRl5yRmR0Rl9xRjlGOUZhcUZkcUZmcC1GVjYmLUYjNi5GXHBGZ3ZGXnJGanNGZnBGT0ZccC1GY3A2JFEjNTFGJ0Y5Rl5yRlt1Rl9xRjlGOUZhcUZkcUZmcC1GVjYmLUYjNi5GXHBGZ3ZGXnJGanNGZnBGT0ZccEZicEZeckZlckZfcUY5RjlGYXFGZHFGZnAtRlY2Ji1GIzYuRlxwRmd2Rl5yRmpzRmZwRk9GXHBGYnBGXnJGanNGX3FGOUY5RmFxRmRxRmZwRmduRmRvLUZWNiYtRiM2LkZccEZicEZeckZlckZmcEZPRlxwRmd2Rl5yRmpzRl9xRjlGOUZhcUZkcUZmcC1GVjYmLUYjNi5GXHBGYnBGXnJGXHNGZnBGT0ZccEZhdEZeckZkdEZfcUY5RjlGYXFGZHFGWkZnbkZkb0ZaRl9xRjlGOUZhcUZkcUZlXGxGX3FGOQ==">LUklbXJvd0c2Iy9JK21vZHVsZW5hbWVHNiJJLFR5cGVzZXR0aW5nR0koX3N5c2xpYkdGJzZELUkjbWlHRiQ2JVElTnVtMEYnLyUnaXRhbGljR1EldHJ1ZUYnLyUsbWF0aHZhcmlhbnRHUSdpdGFsaWNGJy1JI21vR0YkNi1RKiZjb2xvbmVxO0YnL0YzUSdub3JtYWxGJy8lJmZlbmNlR1EmZmFsc2VGJy8lKnNlcGFyYXRvckdGPS8lKXN0cmV0Y2h5R0Y9LyUqc3ltbWV0cmljR0Y9LyUobGFyZ2VvcEdGPS8lLm1vdmFibGVsaW1pdHNHRj0vJSdhY2NlbnRHRj0vJSdsc3BhY2VHUSwwLjI3Nzc3NzhlbUYnLyUncnNwYWNlR0ZMLUY2Ni1RIn5GJ0Y5RjtGPkZARkJGREZGRkgvRktRJjAuMGVtRicvRk5GUy1JKG1mZW5jZWRHRiQ2Ji1GIzZkby1GLDYjUSFGJy1JJ21zcGFjZUdGJDYmLyUnaGVpZ2h0R1EmMC4wZXhGJy8lJndpZHRoR0ZTLyUmZGVwdGhHRlxvLyUqbGluZWJyZWFrR1EobmV3bGluZUYnLUZobjYmRmpuRl1vRl9vL0Zib1ElYXV0b0YnLUZWNiYtRiM2Ki1GNjYtUSomdW1pbnVzMDtGJ0Y5RjtGPkZARkJGREZGRkgvRktRLDAuMjIyMjIyMmVtRicvRk5GYHAtSSNtbkdGJDYkUSIxRidGOS1GNjYtUSIsRidGOUY7L0Y/RjFGQEZCRkRGRkZIRlIvRk5RLDAuMzMzMzMzM2VtRidGT0ZccC1GY3A2JFEiMkYnRjkvJStleGVjdXRhYmxlR0Y9RjlGOS8lJW9wZW5HUSJbRicvJSZjbG9zZUdRIl1GJ0ZmcC1GVjYmLUYjNixGXHBGYnBGZnBGT0ZccC1GY3A2JFEiM0YnRjktRjY2LVEiL0YnRjlGO0Y+L0ZBRjFGQkZERkZGSC9GS1EsMC4xNjY2NjY3ZW1GJy9GTkZjci1GY3A2JFEiNEYnRjlGX3FGOUY5RmFxRmRxRmZwLUZWNiYtRiM2K0ZccEZicEZmcEZPRmJwRl5yLUZjcDYkUSI4RidGOUZfcUY5RjlGYXFGZHFGZnAtRlY2Ji1GIzYpRlxwRmJwRmZwRk9GYnBGX3FGOUY5RmFxRmRxRmZwLUZWNiYtRiM2LEZccC1GY3A2JFEjMTlGJ0Y5Rl5yLUZjcDYkUSMzMkYnRjlGZnBGT0ZccEZicEZfcUY5RjlGYXFGZHFGZnAtRlY2Ji1GIzYuRlxwRmdzRl5yRmpzRmZwRk9GXHAtRmNwNiRRIjlGJ0Y5Rl5yLUZjcDYkUSMxNkYnRjlGX3FGOUY5RmFxRmRxRmZwLUZWNiYtRiM2LUZccEZnc0ZeckZqc0ZmcEZPRmJwRl5yLUZjcDYkUSQxMjhGJ0Y5Rl9xRjlGOUZhcUZkcUZmcC1GVjYmLUYjNixGXHAtRmNwNiRRIzM3RidGOUZeci1GY3A2JFEjNjRGJ0Y5RmZwRk9GXHBGYnBGX3FGOUY5RmFxRmRxRmZwLUZWNiYtRiM2LkZccEZidUZeckZldUZmcEZPRlxwRmF0Rl5yRmR0Rl9xRjlGOUZhcUZkcUZmcC1GVjYmLUYjNixGXHAtRmNwNiRRIzcxRidGOUZeckZbdUZmcEZPRlxwRmJwRl9xRjlGOUZhcUZkcUZmcEZnbkZkby1GVjYmLUYjNi5GXHBGYHZGXnJGW3VGZnBGT0ZccC1GY3A2JFEjMTdGJ0Y5Rl5yRmpzRl9xRjlGOUZhcUZkcUZmcC1GVjYmLUYjNixGXHBGZ3ZGXnJGanNGZnBGT0ZccEZicEZfcUY5RjlGYXFGZHFGZnAtRlY2Ji1GIzYuRlxwRmd2Rl5yRmpzRmZwRk9GXHAtRmNwNiRRIzMzRidGOUZeckZldUZfcUY5RjlGYXFGZHFGZnAtRlY2Ji1GIzYrRmJwRl5yRmR0RmZwRk9GXHBGXHFGX3FGOUY5RmFxRmRxRmZwLUZWNiYtRiM2K0ZicEZeckZkdEZmcEZPRlxwRmJwRl9xRjlGOUZhcUZkcUZmcC1GVjYmLUYjNitGW3JGXnJGanNGZnBGT0ZccEZccUZfcUY5RjlGYXFGZHFGZnAtRlY2Ji1GIzYrRltyRl5yRmpzRmZwRk9GXHBGYnBGX3FGOUY5RmFxRmRxRmZwLUZWNiYtRiM2K0ZicEZeckZcc0ZmcEZPRlxwRlxxRl9xRjlGOUZhcUZkcUZmcC1GVjYmLUYjNitGYnBGXnJGXHNGZnBGT0ZccEZicEZfcUY5RjlGYXFGZHFGZnAtRlY2Ji1GIzYtRmJwRl5yRlxzRmZwRk9GXHAtRmNwNiRRIjVGJ0Y5Rl5yRlxzRl9xRjlGOUZhcUZkcUZmcEZnbkZkby1GVjYmLUYjNitGYnBGXnJGXHFGZnBGT0ZccC1GY3A2JFEjMTRGJ0Y5Rl9xRjlGOUZhcUZkcUZmcC1GVjYmLUYjNitGYnBGXnJGXHFGZnBGT0ZccEZbckZfcUY5RjlGYXFGZHFGZnAtRlY2Ji1GIzYrRmJwRl5yRlxxRmZwRk9GXHBGYnBGX3FGOUY5RmFxRmRxRmZwLUZWNiYtRiM2K0ZheUZeckZlckZmcEZPRlxwLUZjcDYkUSQxMjNGJ0Y5Rl9xRjlGOUZhcUZkcUZmcC1GVjYmLUYjNitGYXlGXnJGZXJGZnBGT0ZccEZlckZfcUY5RjlGYXFGZHFGZnAtRlY2Ji1GIzYrRmF5Rl5yRmVyRmZwRk9GXHBGYnBGX3FGOUY5RmFxRmRxRmZwLUZWNiYtRiM2KUZccUZmcEZPRlxwLUZjcDYkUSQ0MjRGJ0Y5Rl9xRjlGOUZhcUZkcUZmcC1GVjYmLUYjNilGXHFGZnBGT0ZccEZheUZfcUY5RjlGYXFGZHFGZnAtRlY2Ji1GIzYpRlxxRmZwRk9GXHBGXHFGX3FGOUY5RmFxRmRxRmZwLUZWNiYtRiM2K0ZccUZmcEZPRlxwRltyRl5yRmVyRl9xRjlGOUZhcUZkcUZaRmduRmRvRlpGX3FGOUY5RmFxRmRxLUY2Ni1RIjtGJ0Y5RjtGaXBGQEZCRkRGRkZIRlJGTUZnbkZkb0ZnbkZkby1GLDYlUSVOdW0xRidGL0YyRjVGTy1GVjYmLUYjNmZwRlpGZ25GZG8tRlY2Ji1GIzYsRlxwRmJwRmZwRk9GXHBGYnBGXnJGZXJGX3FGOUY5RmFxRmRxRmZwLUZWNiYtRiM2LkZccEZnc0ZeckZqc0ZmcEZPRlxwRmJwRl5yRmVyRl9xRjlGOUZhcUZkcUZmcC1GVjYmLUYjNi5GXHBGYnVGXnJGZXVGZnBGT0ZccEZicEZeckZlckZfcUY5RjlGYXFGZHFGZnAtRlY2Ji1GIzYuRlxwRmB2Rl5yRlt1RmZwRk9GXHBGW3JGXnJGXHNGX3FGOUY5RmFxRmRxRmZwLUZWNiYtRiM2LkZccEZndkZeckZqc0ZmcEZPRlxwLUZjcDYkUSI3RidGOUZeckZkdEZfcUY5RjlGYXFGZHFGZnAtRlY2Ji1GIzYsRlxwRmJwRl5yRmVyRmZwRk9GXHBGXHFGX3FGOUY5RmFxRmRxRmZwLUZWNiYtRiM2LkZccEZicEZeckZlckZmcEZPRlxwRltyRl5yRmVyRl9xRjlGOUZhcUZkcUZmcC1GVjYmLUYjNi1GXHBGYnBGXnJGZXJGZnBGT0ZicEZeckZqc0ZfcUY5RjlGYXFGZHFGZnAtRlY2Ji1GIzYtRlxwRmJwRl5yRmVyRmZwRk8tRmNwNiRRIzYxRidGOUZeci1GY3A2JFElMTAyNEYnRjlGX3FGOUY5RmFxRmRxRmZwRmduRmRvLUZWNiYtRiM2K0ZccEZicEZeckZlckZmcEZPRmJwRl9xRjlGOUZhcUZkcUZmcC1GVjYmLUYjNixGXHBGYnBGXnJGXHNGZnBGT0ZccEZccUZfcUY5RjlGYXFGZHFGZnAtRlY2Ji1GIzYsRlxwRmJwRl5yRlxzRmZwRk9GXHBGYnBGX3FGOUY5RmFxRmRxRmZwLUZWNiYtRiM2LUZccEZicEZeckZcc0ZmcEZPRmJwRl5yRmpzRl9xRjlGOUZhcUZkcUZmcC1GVjYmLUYjNi1GXHBGYnBGXnJGXHNGZnBGT0Znc0Zeci1GY3A2JFEkNTEyRidGOUZfcUY5RjlGYXFGZHFGZnAtRlY2Ji1GIzYrRlxwRmJwRl5yRlxzRmZwRk9GYnBGX3FGOUY5RmFxRmRxRmZwLUZWNiYtRiM2LUZicEZeckZkdEZmcEZPRlxwRltyRl5yRlxzRl9xRjlGOUZhcUZkcUZmcC1GVjYmLUYjNi1GYnBGXnJGZHRGZnBGT0ZccEZicEZeckZcc0ZfcUY5RjlGYXFGZHFGZnAtRlY2Ji1GIzYtRmJwRl5yRmR0RmZwRk9GXHBGYnBGXnJGZXVGX3FGOUY5RmFxRmRxRmZwLUZWNiYtRiM2LEZicEZeckZkdEZmcEZPRmJwRl5yRmpzRl9xRjlGOUZhcUZkcUZmcEZnbkZkby1GVjYmLUYjNipGYnBGXnJGZHRGZnBGT0ZicEZfcUY5RjlGYXFGZHFGZnAtRlY2Ji1GIzYtRltyRl5yRmpzRmZwRk9GXHBGYnBGXnJGZXJGX3FGOUY5RmFxRmRxRmZwLUZWNiYtRiM2LUZbckZeckZqc0ZmcEZPRlxwRmJwRl5yRmpzRl9xRjlGOUZhcUZkcUZmcC1GVjYmLUYjNixGW3JGXnJGanNGZnBGT0ZicEZeckZkdEZfcUY5RjlGYXFGZHFGZnAtRlY2Ji1GIzYqRltyRl5yRmpzRmZwRk9GYnBGX3FGOUY5RmFxRmRxRmZwLUZWNiYtRiM2LUZicEZeckZcc0ZmcEZPRlxwRmJwRl5yRmVyRl9xRjlGOUZhcUZkcUZmcC1GVjYmLUYjNi1GYnBGXnJGXHNGZnBGT0ZccEZicEZeckZqc0ZfcUY5RjlGYXFGZHFGZnAtRlY2Ji1GIzYsRmJwRl5yRlxzRmZwRk9GYnBGXnJGZHRGX3FGOUY5RmFxRmRxRmZwLUZWNiYtRiM2KkZicEZeckZcc0ZmcEZPRmJwRl9xRjlGOUZhcUZkcUZmcC1GVjYmLUYjNi1GYnBGXnJGXHFGZnBGT0ZccEZicEZeckZlckZfcUY5RjlGYXFGZHFGZnBGZ25GZG8tRlY2Ji1GIzYtRmJwRl5yRlxxRmZwRk9GXHBGYnBGXnJGXHNGX3FGOUY5RmFxRmRxRmZwLUZWNiYtRiM2LEZicEZeckZccUZmcEZPRmJwRl5yRmVyRl9xRjlGOUZhcUZkcUZmcC1GVjYmLUYjNipGYnBGXnJGXHFGZnBGT0ZicEZfcUY5RjlGYXFGZHFGZnAtRlY2Ji1GIzYtRmF5Rl5yRmVyRmZwRk9GXHBGYnBGXnJGZXJGX3FGOUY5RmFxRmRxRmZwLUZWNiYtRiM2KkZheUZeckZlckZmcEZPRmJwRl9xRjlGOUZhcUZkcUZmcC1GVjYmLUYjNipGYXlGXnJGZXJGZnBGT0ZccUZfcUY5RjlGYXFGZHFGZnAtRlY2Ji1GIzYrRlxxRmZwRk9GXHBGYnBGXnJGZXJGX3FGOUY5RmFxRmRxRmZwLUZWNiYtRiM2KEZccUZmcEZPRmJwRl9xRjlGOUZhcUZkcUZmcC1GVjYmLUYjNihGXHFGZnBGT0ZbckZfcUY5RjlGYXFGZHFGWkZnbkZkb0ZaRl9xRjlGOUZhcUZkcUZlXGxGZ25GZG9GZ25GZG8tRiw2JVElTnVtMkYnRi9GMkY1Rk8tRlY2Ji1GIzZYRlpGZ25GZG8tRlY2Ji1GIzYpRlxwRmJwRmZwRk8tRmNwNiRRIzEzRidGOUZfcUY5RjlGYXFGZHFGZnAtRlY2Ji1GIzYtRlxwRmdzRl5yRmpzRmZwRk9GYnBGXnJGZHRGX3FGOUY5RmFxRmRxRmZwLUZWNiYtRiM2K0ZccEZnc0ZeckZqc0ZmcEZPRmJwRl9xRjlGOUZhcUZkcUZmcC1GVjYmLUYjNi1GXHBGYnVGXnJGZXVGZnBGT0ZicEZeckZkdEZfcUY5RjlGYXFGZHFGZnAtRlY2Ji1GIzYrRlxwRmJ1Rl5yRmV1RmZwRk9GYnBGX3FGOUY5RmFxRmRxRmZwLUZWNiYtRiM2LUZccEZgdkZeckZbdUZmcEZPRmJwRl5yRmR0Rl9xRjlGOUZhcUZkcUZmcC1GVjYmLUYjNitGXHBGYHZGXnJGW3VGZnBGT0ZicEZfcUY5RjlGYXFGZHFGZnAtRlY2Ji1GIzYtRlxwRmd2Rl5yRmpzRmZwRk9GYnBGXnJGZHRGX3FGOUY5RmFxRmRxRmZwLUZWNiYtRiM2K0ZccEZndkZeckZqc0ZmcEZPRmJwRl9xRjlGOUZhcUZkcUZmcEZnbkZkby1GVjYmLUYjNi5GXHBGYnBGXnJGZXJGZnBGT0ZccEZbckZeckZcc0ZfcUY5RjlGYXFGZHFGZnAtRlY2Ji1GIzYuRlxwRmJwRl5yRmVyRmZwRk9GXHBGYnBGXnJGXHNGX3FGOUY5RmFxRmRxRmZwLUZWNiYtRiM2LkZccEZicEZeckZcc0ZmcEZPRlxwRmJwRl5yRmVyRl9xRjlGOUZhcUZkcUZmcC1GVjYmLUYjNi5GXHBGYnBGXnJGXHNGZnBGT0ZccEZicEZeckZkdEZfcUY5RjlGYXFGZHFGZnAtRlY2Ji1GIzYtRmJwRl5yRmR0RmZwRk9GXHBGYXRGXnJGZHRGX3FGOUY5RmFxRmRxRmZwLUZWNiYtRiM2LUZbckZeckZqc0ZmcEZPRlxwRmF0Rl5yRmR0Rl9xRjlGOUZhcUZkcUZmcC1GVjYmLUYjNi1GW3JGXnJGanNGZnBGT0ZccC1GY3A2JFEjNjVGJ0Y5Rl5yRlt1Rl9xRjlGOUZhcUZkcUZmcC1GVjYmLUYjNi1GYnBGXnJGXHNGZnBGT0ZccEZhdEZeckZkdEZfcUY5RjlGYXFGZHFGZnAtRlY2Ji1GIzYtRmJwRl5yRlxxRmZwRk9GXHBGYXlGXnJGXHNGX3FGOUY5RmFxRmRxRmZwRmduRmRvLUZWNiYtRiM2LUZheUZeckZlckZmcEZPRlxwLUZjcDYkUSMyMUYnRjlGXnJGanNGX3FGOUY5RmFxRmRxRmZwLUZWNiYtRiM2LUZheUZeckZlckZmcEZPRlxwRmF5Rl5yRlxzRl9xRjlGOUZhcUZkcUZmcC1GVjYmLUYjNitGXHFGZnBGT0ZccEZheUZeckZcc0ZfcUY5RjlGYXFGZHFGWkZnbkZkb0ZaRl9xRjlGOUZhcUZkcUZlXGxGZ25GZG9GZ25GZG8tRiw2JVElTnVtM0YnRi9GMkY1Rk8tRlY2Ji1GIzY+RlpGZ25GZG8tRlY2Ji1GIzYuRlxwRmJ1Rl5yRmV1RmZwRk9GXHBGYnBGXnJGZHRGX3FGOUY5RmFxRmRxRmZwLUZWNiYtRiM2LkZccEZgdkZeckZbdUZmcEZPRlxwLUZjcDYkUSQyOTFGJ0Y5Rl5yRmlfbEZfcUY5RjlGYXFGZHFGZnAtRlY2Ji1GIzYuRlxwRmB2Rl5yRlt1RmZwRk9GXHBGYnBGXnJGXHNGX3FGOUY5RmFxRmRxRmZwLUZWNiYtRiM2LkZccEZgdkZeckZbdUZmcEZPRlxwRmJwRl5yRmR0Rl9xRjlGOUZhcUZkcUZmcC1GVjYmLUYjNi5GXHBGZ3ZGXnJGanNGZnBGT0ZccC1GY3A2JFEjNTFGJ0Y5Rl5yRlt1Rl9xRjlGOUZhcUZkcUZmcC1GVjYmLUYjNi5GXHBGZ3ZGXnJGanNGZnBGT0ZccEZicEZeckZlckZfcUY5RjlGYXFGZHFGZnAtRlY2Ji1GIzYuRlxwRmd2Rl5yRmpzRmZwRk9GXHBGYnBGXnJGanNGX3FGOUY5RmFxRmRxRmZwRmduRmRvLUZWNiYtRiM2LkZccEZicEZeckZlckZmcEZPRlxwRmd2Rl5yRmpzRl9xRjlGOUZhcUZkcUZmcC1GVjYmLUYjNi5GXHBGYnBGXnJGXHNGZnBGT0ZccEZhdEZeckZkdEZfcUY5RjlGYXFGZHFGWkZnbkZkb0ZaRl9xRjlGOUZhcUZkcUZlXGxGX3FGOQ==</Equation></Text-field>
</Input>
<Output><Text-field style="2D Output" layout="Maple Output"><Equation executable="false" style="2D Output" display="LUklbXJvd0c2Iy9JK21vZHVsZW5hbWVHNiJJLFR5cGVzZXR0aW5nR0koX3N5c2xpYkdGJzYmLUkjbWlHRiQ2JVElTnVtMEYnLyUnaXRhbGljR1EldHJ1ZUYnLyUsbWF0aHZhcmlhbnRHUSdpdGFsaWNGJy1JI21vR0YkNi1RKSZBc3NpZ247RicvRjNRJ25vcm1hbEYnLyUmZmVuY2VHUSZmYWxzZUYnLyUqc2VwYXJhdG9yR0Y9LyUpc3RyZXRjaHlHRj0vJSpzeW1tZXRyaWNHRj0vJShsYXJnZW9wR0Y9LyUubW92YWJsZWxpbWl0c0dGPS8lJ2FjY2VudEdGPS8lJ2xzcGFjZUdRLDAuMjc3Nzc3OGVtRicvJSdyc3BhY2VHRkwtSShtZmVuY2VkR0YkNiYtRiM2am4tRlA2Ji1GIzYoLUkjbW5HRiQ2JFErJnVtaW51czA7MUYnRjktRjY2LVEiLEYnRjlGOy9GP0YxRkBGQkZERkZGSC9GS1EmMC4wZW1GJy9GTlEsMC4zMzMzMzMzZW1GJy1GWTYkUSsmdW1pbnVzMDsyRidGOS8lK2ZvcmVncm91bmRHUShbMCwwLDBdRicvJSlyZWFkb25seUdGPUY5RjkvJSVvcGVuR1EnJmxzcWI7RicvJSZjbG9zZUdRJyZyc3FiO0YnRmZuLUZQNiYtRiM2KEZYRmZuLUYjNiUtRjY2LVEqJnVtaW51czA7RidGOUY7Rj5GQEZCRkRGRkZIL0ZLUSwwLjIyMjIyMjJlbUYnL0ZORmZwLUkmbWZyYWNHRiQ2KC1GWTYkUSIzRidGOS1GWTYkUSI0RidGOS8lLmxpbmV0aGlja25lc3NHUSIxRicvJStkZW5vbWFsaWduR1EnY2VudGVyRicvJSludW1hbGlnbkdGZnEvJSliZXZlbGxlZEdGPUY5RmFvRmRvRjlGOUZmb0Zpb0Zmbi1GUDYmLUYjNihGWEZmbi1GaXA2KC1GWTYkRmNxRjktRlk2JFEiOEYnRjlGYXFGZHFGZ3FGaXFGYW9GZG9GOUY5RmZvRmlvRmZuLUZQNiYtRiM2KEZYRmZuRmFyRmFvRmRvRjlGOUZmb0Zpb0Zmbi1GUDYmLUYjNigtRiM2JUZicC1GaXA2KC1GWTYkUSMxOUYnRjktRlk2JFEjMzJGJ0Y5RmFxRmRxRmdxRmlxRjlGZm5GWEZhb0Zkb0Y5RjlGZm9GaW9GZm4tRlA2Ji1GIzYoRl5zRmZuLUYjNiVGYnAtRmlwNigtRlk2JFEiOUYnRjktRlk2JFEjMTZGJ0Y5RmFxRmRxRmdxRmlxRjlGYW9GZG9GOUY5RmZvRmlvRmZuLUZQNiYtRiM2KEZec0Zmbi1GaXA2KEZhci1GWTYkUSQxMjhGJ0Y5RmFxRmRxRmdxRmlxRmFvRmRvRjlGOUZmb0Zpb0Zmbi1GUDYmLUYjNigtRiM2JUZicC1GaXA2KC1GWTYkUSMzN0YnRjktRlk2JFEjNjRGJ0Y5RmFxRmRxRmdxRmlxRjlGZm5GWEZhb0Zkb0Y5RjlGZm9GaW9GZm4tRlA2Ji1GIzYoRmN1RmZuRlx0RmFvRmRvRjlGOUZmb0Zpb0Zmbi1GUDYmLUYjNigtRiM2JUZicC1GaXA2KC1GWTYkUSM3MUYnRjlGXHVGYXFGZHFGZ3FGaXFGOUZmbkZYRmFvRmRvRjlGOUZmb0Zpb0Zmbi1GUDYmLUYjNihGZXZGZm4tRiM2JUZicC1GaXA2KC1GWTYkUSMxN0YnRjlGZXNGYXFGZHFGZ3FGaXFGOUZhb0Zkb0Y5RjlGZm9GaW9GZm4tRlA2Ji1GIzYoRmB3RmZuRlhGYW9GZG9GOUY5RmZvRmlvRmZuLUZQNiYtRiM2KEZgd0Zmbi1GIzYlRmJwLUZpcDYoLUZZNiRRIzMzRidGOUZqdUZhcUZkcUZncUZpcUY5RmFvRmRvRjlGOUZmb0Zpb0Zmbi1GUDYmLUYjNigtRmlwNihGYXJGY3RGYXFGZHFGZ3FGaXFGZm5GXm9GYW9GZG9GOUY5RmZvRmlvRmZuLUZQNiYtRiM2KEZqeEZmbkZYRmFvRmRvRjlGOUZmb0Zpb0Zmbi1GUDYmLUYjNigtRmlwNihGW3FGZXNGYXFGZHFGZ3FGaXFGZm5GXm9GYW9GZG9GOUY5RmZvRmlvRmZuLUZQNiYtRiM2KEZkeUZmbkZYRmFvRmRvRjlGOUZmb0Zpb0Zmbi1GUDYmLUYjNihGX3JGZm5GXm9GYW9GZG9GOUY5RmZvRmlvRmZuLUZQNiYtRiM2KEZfckZmbkZYRmFvRmRvRjlGOUZmb0Zpb0Zmbi1GUDYmLUYjNihGX3JGZm4tRiM2JUZicC1GaXA2KC1GWTYkUSI1RidGOUZjckZhcUZkcUZncUZpcUY5RmFvRmRvRjlGOUZmb0Zpb0Zmbi1GUDYmLUYjNigtRmlwNihGYXItRlk2JFEiMkYnRjlGYXFGZHFGZ3FGaXFGZm4tRlk2JFEsJnVtaW51czA7MTRGJ0Y5RmFvRmRvRjlGOUZmb0Zpb0Zmbi1GUDYmLUYjNihGYVtsRmZuLUZZNiRRKyZ1bWludXMwOzNGJ0Y5RmFvRmRvRjlGOUZmb0Zpb0Zmbi1GUDYmLUYjNihGYVtsRmZuRlhGYW9GZG9GOUY5RmZvRmlvRmZuLUZQNiYtRiM2KC1GaXA2KEZqekZecUZhcUZkcUZncUZpcUZmbi1GWTYkUS0mdW1pbnVzMDsxMjNGJ0Y5RmFvRmRvRjlGOUZmb0Zpb0Zmbi1GUDYmLUYjNihGaFxsRmZuLUZZNiRRKyZ1bWludXMwOzRGJ0Y5RmFvRmRvRjlGOUZmb0Zpb0Zmbi1GUDYmLUYjNihGaFxsRmZuRlhGYW9GZG9GOUY5RmZvRmlvRmZuLUZQNiYtRiM2KEZjW2xGZm4tRlk2JFEtJnVtaW51czA7NDI0RidGOUZhb0Zkb0Y5RjlGZm9GaW9GZm4tRlA2Ji1GIzYoRmNbbEZmbi1GWTYkUSsmdW1pbnVzMDs1RidGOUZhb0Zkb0Y5RjlGZm9GaW9GZm4tRlA2Ji1GIzYoRmNbbEZmbkZeb0Zhb0Zkb0Y5RjlGZm9GaW9GZm4tRlA2Ji1GIzYoRmNbbEZmbkZgcEZhb0Zkb0Y5RjlGZm9GaW9GYW9GZG9GOUY5RmZvRmlvRjk=">LV9JLFR5cGVzZXR0aW5nRzYkJSpwcm90ZWN0ZWRHSShfc3lzbGliRzYiSSxtcHJpbnRzbGFzaEdGKDYkNyM+SSVOdW0wR0YoN0A3JCEiIiEiIzckRjAjISIkIiIlNyRGMCMiIiIiIik3JEYwRjg3JCMhIz4iI0tGMDckRjwjISIqIiM7NyRGPCNGOCIkRyI3JCMhI1AiI2tGMDckRkdGQDckIyEjckZFRjA3JEZMIyEjPEY+NyRGT0YwNyRGTyMhI0xGSTckI0Y4RkJGMTckRlZGMDckIyIiJEY+RjE3JEZZRjA3JEY3RjE3JEY3RjA3JEY3IyEiJkY5NyQjRjgiIiMhIzk3JEZcb0Y0NyRGXG9GMDckIyIiJkY1ISRCIjckRmJvISIlNyRGYm9GMDckRl1vISRDJTckRl1vRmpuNyRGXW9GMTckRl1vRjM3I0Yu</Equation></Text-field>
</Output>
<Output><Text-field style="2D Output" layout="Maple Output"><Equation executable="false" style="2D Output" display="LUklbXJvd0c2Iy9JK21vZHVsZW5hbWVHNiJJLFR5cGVzZXR0aW5nR0koX3N5c2xpYkdGJzYmLUkjbWlHRiQ2JVElTnVtMUYnLyUnaXRhbGljR1EldHJ1ZUYnLyUsbWF0aHZhcmlhbnRHUSdpdGFsaWNGJy1JI21vR0YkNi1RKSZBc3NpZ247RicvRjNRJ25vcm1hbEYnLyUmZmVuY2VHUSZmYWxzZUYnLyUqc2VwYXJhdG9yR0Y9LyUpc3RyZXRjaHlHRj0vJSpzeW1tZXRyaWNHRj0vJShsYXJnZW9wR0Y9LyUubW92YWJsZWxpbWl0c0dGPS8lJ2FjY2VudEdGPS8lJ2xzcGFjZUdRLDAuMjc3Nzc3OGVtRicvJSdyc3BhY2VHRkwtSShtZmVuY2VkR0YkNiYtRiM2am8tRlA2Ji1GIzYoLUkjbW5HRiQ2JFErJnVtaW51czA7MUYnRjktRjY2LVEiLEYnRjlGOy9GP0YxRkBGQkZERkZGSC9GS1EmMC4wZW1GJy9GTlEsMC4zMzMzMzMzZW1GJy1GIzYlLUY2Ni1RKiZ1bWludXMwO0YnRjlGO0Y+RkBGQkZERkZGSC9GS1EsMC4yMjIyMjIyZW1GJy9GTkZkby1JJm1mcmFjR0YkNigtRlk2JFEiMUYnRjktRlk2JFEiNEYnRjkvJS5saW5ldGhpY2tuZXNzR0ZbcC8lK2Rlbm9tYWxpZ25HUSdjZW50ZXJGJy8lKW51bWFsaWduR0ZjcC8lKWJldmVsbGVkR0Y9RjkvJStmb3JlZ3JvdW5kR1EoWzAsMCwwXUYnLyUpcmVhZG9ubHlHRj1GOUY5LyUlb3BlbkdRJyZsc3FiO0YnLyUmY2xvc2VHUScmcnNxYjtGJ0Zmbi1GUDYmLUYjNigtRiM2JUZgby1GZ282KC1GWTYkUSMxOUYnRjktRlk2JFEjMzJGJ0Y5Rl9wRmFwRmRwRmZwRjlGZm5GXm9GaHBGW3FGOUY5Rl1xRmBxRmZuLUZQNiYtRiM2KC1GIzYlRmBvLUZnbzYoLUZZNiRRIzM3RidGOS1GWTYkUSM2NEYnRjlGX3BGYXBGZHBGZnBGOUZmbkZeb0ZocEZbcUY5RjlGXXFGYHFGZm4tRlA2Ji1GIzYoLUYjNiVGYG8tRmdvNigtRlk2JFEjNzFGJ0Y5LUZZNiRRJDEyOEYnRjlGX3BGYXBGZHBGZnBGOUZmbi1GIzYlRmBvLUZnbzYoLUZZNiRRIjNGJ0Y5LUZZNiRRIjhGJ0Y5Rl9wRmFwRmRwRmZwRjlGaHBGW3FGOUY5Rl1xRmBxRmZuLUZQNiYtRiM2KC1GIzYlRmBvLUZnbzYoLUZZNiRRIzE3RidGOUZeckZfcEZhcEZkcEZmcEY5RmZuLUYjNiVGYG8tRmdvNigtRlk2JFEiN0YnRjktRlk2JFEjMTZGJ0Y5Rl9wRmFwRmRwRmZwRjlGaHBGW3FGOUY5Rl1xRmBxRmZuLUZQNiYtRiM2KEZeb0Zmbi1GWTYkUSsmdW1pbnVzMDsyRidGOUZocEZbcUY5RjlGXXFGYHFGZm4tRlA2Ji1GIzYoRl5vRmZuLUYjNiVGYG8tRmdvNihGYXRGXHBGX3BGYXBGZHBGZnBGOUZocEZbcUY5RjlGXXFGYHFGZm4tRlA2Ji1GIzYoRl5vRmZuLUZnbzYoRmlvRl5yRl9wRmFwRmRwRmZwRmhwRltxRjlGOUZdcUZgcUZmbi1GUDYmLUYjNihGXm9GZm4tRmdvNigtRlk2JFEjNjFGJ0Y5LUZZNiRRJTEwMjRGJ0Y5Rl9wRmFwRmRwRmZwRmhwRltxRjlGOUZdcUZgcUZmbi1GUDYmLUYjNihGXm9GZm5GaW9GaHBGW3FGOUY5Rl1xRmBxRmZuLUZQNiYtRiM2KC1GIzYlRmBvLUZnbzYoRmlvRmR0Rl9wRmFwRmRwRmZwRjlGZm5GYHZGaHBGW3FGOUY5Rl1xRmBxRmZuLUZQNiYtRiM2KEZleEZmbkZYRmhwRltxRjlGOUZdcUZgcUZmbi1GUDYmLUYjNihGZXhGZm5GX3dGaHBGW3FGOUY5Rl1xRmBxRmZuLUZQNiYtRiM2KEZleEZmbi1GZ282KEZbci1GWTYkUSQ1MTJGJ0Y5Rl9wRmFwRmRwRmZwRmhwRltxRjlGOUZdcUZgcUZmbi1GUDYmLUYjNihGZXhGZm5GaW9GaHBGW3FGOUY5Rl1xRmBxRmZuLUZQNiYtRiM2KC1GZ282KEZpb0ZpdUZfcEZhcEZkcEZmcEZmbkZddEZocEZbcUY5RjlGXXFGYHFGZm4tRlA2Ji1GIzYoRmJ6RmZuRmV4RmhwRltxRjlGOUZdcUZgcUZmbi1GUDYmLUYjNihGYnpGZm4tRiM2JUZgby1GZ282KEZpb0Zcc0ZfcEZhcEZkcEZmcEY5RmhwRltxRjlGOUZdcUZgcUZmbi1GUDYmLUYjNihGYnpGZm5GX3dGaHBGW3FGOUY5Rl1xRmBxRmZuLUZQNiYtRiM2KEZiekZmbkZpb0ZocEZbcUY5RjlGXXFGYHFGZm4tRlA2Ji1GIzYoLUZnbzYoRmF0Rl5yRl9wRmFwRmRwRmZwRmZuRl5vRmhwRltxRjlGOUZdcUZgcUZmbi1GUDYmLUYjNihGXFxsRmZuLUYjNiVGYG9GX3dGOUZocEZbcUY5RjlGXXFGYHFGZm4tRlA2Ji1GIzYoRlxcbEZmbkZiekZocEZbcUY5RjlGXXFGYHFGZm4tRlA2Ji1GIzYoRlxcbEZmbkZpb0ZocEZbcUY5RjlGXXFGYHFGZm4tRlA2Ji1GIzYoRmd4RmZuRl5vRmhwRltxRjlGOUZdcUZgcUZmbi1GUDYmLUYjNihGZ3hGZm5GYlxsRmhwRltxRjlGOUZdcUZgcUZmbi1GUDYmLUYjNihGZ3hGZm5GYnpGaHBGW3FGOUY5Rl1xRmBxRmZuLUZQNiYtRiM2KEZneEZmbkZpb0ZocEZbcUY5RjlGXXFGYHFGZm4tRlA2Ji1GIzYoLUZnbzYoRmlvLUZZNiRRIjJGJ0Y5Rl9wRmFwRmRwRmZwRmZuRl5vRmhwRltxRjlGOUZdcUZgcUZmbi1GUDYmLUYjNihGYF5sRmZuRmV4RmhwRltxRjlGOUZdcUZgcUZmbi1GUDYmLUYjNihGYF5sRmZuRmZvRmhwRltxRjlGOUZdcUZgcUZmbi1GUDYmLUYjNihGYF5sRmZuRmlvRmhwRltxRjlGOUZdcUZgcUZmbi1GUDYmLUYjNigtRmdvNigtRlk2JFEiNUYnRjlGXHBGX3BGYXBGZHBGZnBGZm5GXm9GaHBGW3FGOUY5Rl1xRmBxRmZuLUZQNiYtRiM2KEZlX2xGZm5GaW9GaHBGW3FGOUY5Rl1xRmBxRmZuLUZQNiYtRiM2KEZlX2xGZm5GYl5sRmhwRltxRjlGOUZdcUZgcUZmbi1GUDYmLUYjNihGYl5sRmZuRl5vRmhwRltxRjlGOUZdcUZgcUZmbi1GUDYmLUYjNihGYl5sRmZuRmlvRmhwRltxRjlGOUZdcUZgcUZmbi1GUDYmLUYjNihGYl5sRmZuRmF0RmhwRltxRjlGOUZdcUZgcUZocEZbcUY5RjlGXXFGYHFGOQ==">LV9JLFR5cGVzZXR0aW5nRzYkJSpwcm90ZWN0ZWRHSShfc3lzbGliRzYiSSxtcHJpbnRzbGFzaEdGKDYkNyM+SSVOdW0xR0YoN0g3JCEiIiNGMCIiJTckIyEjPiIjS0YxNyQjISNQIiNrRjE3JCMhI3IiJEciIyEiJCIiKTckIyEjPEY2IyEiKCIjOzckRjEhIiM3JEYxI0ZARjI3JEYxIyIiIkY2NyRGMSMiI2giJUM1NyRGMUZONyQjRjBGQUZJNyRGVUYwNyRGVUZNNyRGVSMiIz4iJDcmNyRGVUZONyQjRk5GR0Y/NyRGaG5GVTckRmhuI0YwRjo3JEZobkZNNyRGaG5GTjckIyIiJEY2RjE3JEZfbyNGMEY2NyRGX29GaG43JEZfb0ZONyQjRk5GQUYxNyRGZm9GYm83JEZmb0ZobjckRmZvRk43JCNGTiIiI0YxNyRGW3BGVTckRltwI0ZORjI3JEZbcEZONyQjIiImRjJGMTckRmJwRk43JEZicEZccDckRlxwRjE3JEZccEZONyRGXHBGYG83I0Yu</Equation></Text-field>
</Output>
<Output><Text-field style="2D Output" layout="Maple Output"><Equation executable="false" style="2D Output" display="LUklbXJvd0c2Iy9JK21vZHVsZW5hbWVHNiJJLFR5cGVzZXR0aW5nR0koX3N5c2xpYkdGJzYmLUkjbWlHRiQ2JVElTnVtMkYnLyUnaXRhbGljR1EldHJ1ZUYnLyUsbWF0aHZhcmlhbnRHUSdpdGFsaWNGJy1JI21vR0YkNi1RKSZBc3NpZ247RicvRjNRJ25vcm1hbEYnLyUmZmVuY2VHUSZmYWxzZUYnLyUqc2VwYXJhdG9yR0Y9LyUpc3RyZXRjaHlHRj0vJSpzeW1tZXRyaWNHRj0vJShsYXJnZW9wR0Y9LyUubW92YWJsZWxpbWl0c0dGPS8lJ2FjY2VudEdGPS8lJ2xzcGFjZUdRLDAuMjc3Nzc3OGVtRicvJSdyc3BhY2VHRkwtSShtZmVuY2VkR0YkNiYtRiM2Ti1GUDYmLUYjNigtSSNtbkdGJDYkUSsmdW1pbnVzMDsxRidGOS1GNjYtUSIsRidGOUY7L0Y/RjFGQEZCRkRGRkZIL0ZLUSYwLjBlbUYnL0ZOUSwwLjMzMzMzMzNlbUYnLUZZNiRRIzEzRidGOS8lK2ZvcmVncm91bmRHUShbMCwwLDBdRicvJSlyZWFkb25seUdGPUY5RjkvJSVvcGVuR1EnJmxzcWI7RicvJSZjbG9zZUdRJyZyc3FiO0YnRmZuLUZQNiYtRiM2KC1GIzYlLUY2Ni1RKiZ1bWludXMwO0YnRjlGO0Y+RkBGQkZERkZGSC9GS1EsMC4yMjIyMjIyZW1GJy9GTkZmcC1JJm1mcmFjR0YkNigtRlk2JFEjMTlGJ0Y5LUZZNiRRIzMyRidGOS8lLmxpbmV0aGlja25lc3NHUSIxRicvJStkZW5vbWFsaWduR1EnY2VudGVyRicvJSludW1hbGlnbkdGZnEvJSliZXZlbGxlZEdGPUY5RmZuLUZpcDYoLUZZNiRGY3FGOS1GWTYkUSMxNkYnRjlGYXFGZHFGZ3FGaXFGYW9GZG9GOUY5RmZvRmlvRmZuLUZQNiYtRiM2KEZgcEZmbkZdckZhb0Zkb0Y5RjlGZm9GaW9GZm4tRlA2Ji1GIzYoLUYjNiVGYnAtRmlwNigtRlk2JFEjMzdGJ0Y5LUZZNiRRIzY0RidGOUZhcUZkcUZncUZpcUY5RmZuRltyRmFvRmRvRjlGOUZmb0Zpb0Zmbi1GUDYmLUYjNihGanJGZm5GXXJGYW9GZG9GOUY5RmZvRmlvRmZuLUZQNiYtRiM2KC1GIzYlRmJwLUZpcDYoLUZZNiRRIzcxRidGOS1GWTYkUSQxMjhGJ0Y5RmFxRmRxRmdxRmlxRjlGZm5GW3JGYW9GZG9GOUY5RmZvRmlvRmZuLUZQNiYtRiM2KEZcdEZmbkZdckZhb0Zkb0Y5RjlGZm9GaW9GZm4tRlA2Ji1GIzYoLUYjNiVGYnAtRmlwNigtRlk2JFEjMTdGJ0Y5Rl5xRmFxRmRxRmdxRmlxRjlGZm5GW3JGYW9GZG9GOUY5RmZvRmlvRmZuLUZQNiYtRiM2KEZedUZmbkZdckZhb0Zkb0Y5RjlGZm9GaW9GZm4tRlA2Ji1GIzYoLUYjNiVGYnAtRmlwNihGXXItRlk2JFEiNEYnRjlGYXFGZHFGZ3FGaXFGOUZmbi1GIzYlRmJwLUZpcDYoLUZZNiRRIjNGJ0Y5LUZZNiRRIjhGJ0Y5RmFxRmRxRmdxRmlxRjlGYW9GZG9GOUY5RmZvRmlvRmZuLUZQNiYtRiM2KEZddkZmbi1GIzYlRmJwLUZpcDYoRl1yRlt3RmFxRmRxRmdxRmlxRjlGYW9GZG9GOUY5RmZvRmlvRmZuLUZQNiYtRiM2KEZid0ZmbkZddkZhb0Zkb0Y5RjlGZm9GaW9GZm4tRlA2Ji1GIzYoRmJ3RmZuLUYjNiVGYnBGW3JGOUZhb0Zkb0Y5RjlGZm9GaW9GZm4tRlA2Ji1GIzYoRltyRmZuLUYjNiVGYnAtRmlwNigtRlk2JFEiOUYnRjlGX3JGYXFGZHFGZ3FGaXFGOUZhb0Zkb0Y5RjlGZm9GaW9GZm4tRlA2Ji1GIzYoLUZpcDYoRmh2Rl5xRmFxRmRxRmdxRmlxRmZuRmR4RmFvRmRvRjlGOUZmb0Zpb0Zmbi1GUDYmLUYjNihGX3lGZm4tRiM2JUZicC1GaXA2KC1GWTYkUSM2NUYnRjlGY3RGYXFGZHFGZ3FGaXFGOUZhb0Zkb0Y5RjlGZm9GaW9GZm4tRlA2Ji1GIzYoRmR3RmZuRmR4RmFvRmRvRjlGOUZmb0Zpb0Zmbi1GUDYmLUYjNigtRmlwNihGXXItRlk2JFEiMkYnRjlGYXFGZHFGZ3FGaXFGZm4tRiM2JUZicC1GaXA2KC1GWTYkUSI1RidGOUZbd0ZhcUZkcUZncUZpcUY5RmFvRmRvRjlGOUZmb0Zpb0Zmbi1GUDYmLUYjNigtRmlwNihGXVtsRmF2RmFxRmRxRmdxRmlxRmZuLUYjNiVGYnAtRmlwNigtRlk2JFEjMjFGJ0Y5Rl5xRmFxRmRxRmdxRmlxRjlGYW9GZG9GOUY5RmZvRmlvRmZuLUZQNiYtRiM2KEZkW2xGZm5GaXpGYW9GZG9GOUY5RmZvRmlvRmZuLUZQNiYtRiM2KEZmekZmbkZpekZhb0Zkb0Y5RjlGZm9GaW9GYW9GZG9GOUY5RmZvRmlvRjk=">LV9JLFR5cGVzZXR0aW5nRzYkJSpwcm90ZWN0ZWRHSShfc3lzbGliRzYiSSxtcHJpbnRzbGFzaEdGKDYkNyM+SSVOdW0yR0YoNzc3JCEiIiIjODckIyEjPiIjSyMiIiIiIzs3JEYzRjc3JCMhI1AiI2tGNjckRjtGNzckIyEjciIkRyJGNjckRkBGNzckIyEjPEY1RjY3JEZFRjc3JCNGMCIiJSMhIiQiIik3JEZJI0YwRk03JEZPRkk3JEZPI0YwRjg3JEY2IyEiKkY4NyQjIiIkRjVGVDckRlcjISNsRkI3JCNGN0ZNRlQ3JCNGNyIiIyMhIiZGTTckIyIiJkZKIyEjQEY1NyRGXm9GW283JEZqbkZbbzcjRi4=</Equation></Text-field>
</Output>
<Output><Text-field style="2D Output" layout="Maple Output"><Equation executable="false" style="2D Output" display="LUklbXJvd0c2Iy9JK21vZHVsZW5hbWVHNiJJLFR5cGVzZXR0aW5nR0koX3N5c2xpYkdGJzYmLUkjbWlHRiQ2JVElTnVtM0YnLyUnaXRhbGljR1EldHJ1ZUYnLyUsbWF0aHZhcmlhbnRHUSdpdGFsaWNGJy1JI21vR0YkNi1RKSZBc3NpZ247RicvRjNRJ25vcm1hbEYnLyUmZmVuY2VHUSZmYWxzZUYnLyUqc2VwYXJhdG9yR0Y9LyUpc3RyZXRjaHlHRj0vJSpzeW1tZXRyaWNHRj0vJShsYXJnZW9wR0Y9LyUubW92YWJsZWxpbWl0c0dGPS8lJ2FjY2VudEdGPS8lJ2xzcGFjZUdRLDAuMjc3Nzc3OGVtRicvJSdyc3BhY2VHRkwtSShtZmVuY2VkR0YkNiYtRiM2Ni1GUDYmLUYjNigtRiM2JS1GNjYtUSomdW1pbnVzMDtGJ0Y5RjtGPkZARkJGREZGRkgvRktRLDAuMjIyMjIyMmVtRicvRk5GaG4tSSZtZnJhY0dGJDYoLUkjbW5HRiQ2JFEjMzdGJ0Y5LUZebzYkUSM2NEYnRjkvJS5saW5ldGhpY2tuZXNzR1EiMUYnLyUrZGVub21hbGlnbkdRJ2NlbnRlckYnLyUpbnVtYWxpZ25HRmlvLyUpYmV2ZWxsZWRHRj1GOS1GNjYtUSIsRidGOUY7L0Y/RjFGQEZCRkRGRkZIL0ZLUSYwLjBlbUYnL0ZOUSwwLjMzMzMzMzNlbUYnLUYjNiVGWi1GW282KC1GXm82JEZmb0Y5LUZebzYkUSMxNkYnRjlGZG9GZ29Gam9GXHBGOS8lK2ZvcmVncm91bmRHUShbMCwwLDBdRicvJSlyZWFkb25seUdGPUY5RjkvJSVvcGVuR1EnJmxzcWI7RicvJSZjbG9zZUdRJyZyc3FiO0YnRl5wLUZQNiYtRiM2KC1GIzYlRlotRltvNigtRl5vNiRRIzcxRidGOS1GXm82JFEkMTI4RidGOUZkb0Znb0Zqb0ZccEY5Rl5wLUYjNiVGWi1GW282KC1GXm82JFEkMjkxRidGOS1GXm82JFElMTAyNEYnRjlGZG9GZ29Gam9GXHBGOUZfcUZicUY5RjlGZHFGZ3FGXnAtRlA2Ji1GIzYoRl5yRl5wLUYjNiVGWi1GW282KEZqcC1GXm82JFEiOEYnRjlGZG9GZ29Gam9GXHBGOUZfcUZicUY5RjlGZHFGZ3FGXnAtRlA2Ji1GIzYoRl5yRl5wRmZwRl9xRmJxRjlGOUZkcUZncUZecC1GUDYmLUYjNigtRiM2JUZaLUZbbzYoLUZebzYkUSMxN0YnRjktRl5vNiRRIzMyRidGOUZkb0Znb0Zqb0ZccEY5Rl5wLUYjNiVGWi1GW282KC1GXm82JFEjNTFGJ0Y5RmVyRmRvRmdvRmpvRlxwRjlGX3FGYnFGOUY5RmRxRmdxRl5wLUZQNiYtRiM2KEZldEZecC1GIzYlRlotRltvNihGanAtRl5vNiRRIjRGJ0Y5RmRvRmdvRmpvRlxwRjlGX3FGYnFGOUY5RmRxRmdxRl5wLUZQNiYtRiM2KEZldEZecC1GIzYlRlotRltvNihGanBGXHVGZG9GZ29Gam9GXHBGOUZfcUZicUY5RjlGZHFGZ3FGXnAtRlA2Ji1GIzYoRmp1Rl5wRmV0Rl9xRmJxRjlGOUZkcUZncUZecC1GUDYmLUYjNihGZnNGXnAtRiM2JUZaLUZbbzYoLUZebzYkUSI5RidGOUZccUZkb0Znb0Zqb0ZccEY5Rl9xRmJxRjlGOUZkcUZncUZfcUZicUY5RjlGZHFGZ3FGOQ==">LV9JLFR5cGVzZXR0aW5nRzYkJSpwcm90ZWN0ZWRHSShfc3lzbGliRzYiSSxtcHJpbnRzbGFzaEdGKDYkNyM+SSVOdW0zR0YoNys3JCMhI1AiI2sjISIiIiM7NyQjISNyIiRHIiMhJCJIIiVDNTckRjcjRjQiIik3JEY3RjM3JCMhIzwiI0sjISNeRjk3JEZCI0Y0IiIlNyRGQiNGNEZENyRGSEZCNyRGPiMhIipGNTcjRi4=</Equation></Text-field>
</Output>
</Group>
<Group hide-input="false" labelreference="L142" drawlabel="true" applyint="true" applyrational="true" applyexponent="false">
<Input><Text-field prompt="&gt; " style="Maple Input" layout="Normal"><Equation executable="true" style="2D Input" input-equation="" display="LUklbXJvd0c2Iy9JK21vZHVsZW5hbWVHNiJJLFR5cGVzZXR0aW5nR0koX3N5c2xpYkdGJzYwLUkjbWlHRiQ2JVElbm9wc0YnLyUnaXRhbGljR1EldHJ1ZUYnLyUsbWF0aHZhcmlhbnRHUSdpdGFsaWNGJy1JKG1mZW5jZWRHRiQ2JC1GIzYlLUYsNiVRJU51bTBGJ0YvRjIvJStleGVjdXRhYmxlR1EmZmFsc2VGJy9GM1Enbm9ybWFsRidGQC1JI21vR0YkNi1RIitGJ0ZALyUmZmVuY2VHRj8vJSpzZXBhcmF0b3JHRj8vJSlzdHJldGNoeUdGPy8lKnN5bW1ldHJpY0dGPy8lKGxhcmdlb3BHRj8vJS5tb3ZhYmxlbGltaXRzR0Y/LyUnYWNjZW50R0Y/LyUnbHNwYWNlR1EsMC4yMjIyMjIyZW1GJy8lJ3JzcGFjZUdGVkYrLUY2NiQtRiM2JS1GLDYlUSVOdW0xRidGL0YyRj1GQEZARkJGKy1GNjYkLUYjNiUtRiw2JVElTnVtMkYnRi9GMkY9RkBGQEZCRistRjY2JC1GIzYlLUYsNiVRJU51bTNGJ0YvRjJGPUZARkAtRkM2LVEiO0YnRkBGRi9GSUYxRkpGTEZORlBGUi9GVVEmMC4wZW1GJy9GWFEsMC4yNzc3Nzc4ZW1GJ0Y9RkA=">LUklbXJvd0c2Iy9JK21vZHVsZW5hbWVHNiJJLFR5cGVzZXR0aW5nR0koX3N5c2xpYkdGJzYwLUkjbWlHRiQ2JVElbm9wc0YnLyUnaXRhbGljR1EldHJ1ZUYnLyUsbWF0aHZhcmlhbnRHUSdpdGFsaWNGJy1JKG1mZW5jZWRHRiQ2JC1GIzYlLUYsNiVRJU51bTBGJ0YvRjIvJStleGVjdXRhYmxlR1EmZmFsc2VGJy9GM1Enbm9ybWFsRidGQC1JI21vR0YkNi1RIitGJ0ZALyUmZmVuY2VHRj8vJSpzZXBhcmF0b3JHRj8vJSlzdHJldGNoeUdGPy8lKnN5bW1ldHJpY0dGPy8lKGxhcmdlb3BHRj8vJS5tb3ZhYmxlbGltaXRzR0Y/LyUnYWNjZW50R0Y/LyUnbHNwYWNlR1EsMC4yMjIyMjIyZW1GJy8lJ3JzcGFjZUdGVkYrLUY2NiQtRiM2JS1GLDYlUSVOdW0xRidGL0YyRj1GQEZARkJGKy1GNjYkLUYjNiUtRiw2JVElTnVtMkYnRi9GMkY9RkBGQEZCRistRjY2JC1GIzYlLUYsNiVRJU51bTNGJ0YvRjJGPUZARkAtRkM2LVEiO0YnRkBGRi9GSUYxRkpGTEZORlBGUi9GVVEmMC4wZW1GJy9GWFEsMC4yNzc3Nzc4ZW1GJ0Y9RkA=</Equation></Text-field>
</Input>
<Output><Text-field style="2D Output" layout="Maple Output"><Equation executable="false" style="2D Output" display="LUkjbW5HNiMvSSttb2R1bGVuYW1lRzYiSSxUeXBlc2V0dGluZ0dJKF9zeXNsaWJHRic2JFEjOThGJy8lLG1hdGh2YXJpYW50R1Enbm9ybWFsRic=">IiMpKg==</Equation></Text-field>
</Output>
</Group>
<Group hide-input="false" labelreference="L143" drawlabel="true" applyint="true" applyrational="true" applyexponent="false">
<Input><Text-field prompt="&gt; " style="Maple Input" layout="Normal"><Equation executable="true" style="2D Input" input-equation="" display="LUklbXJvd0c2Iy9JK21vZHVsZW5hbWVHNiJJLFR5cGVzZXR0aW5nR0koX3N5c2xpYkdGJzZOLUkjbWlHRiQ2JVEjeHNGJy8lJ2l0YWxpY0dRJXRydWVGJy8lLG1hdGh2YXJpYW50R1EnaXRhbGljRictSSNtb0dGJDYtUSomY29sb25lcTtGJy9GM1Enbm9ybWFsRicvJSZmZW5jZUdRJmZhbHNlRicvJSpzZXBhcmF0b3JHRj0vJSlzdHJldGNoeUdGPS8lKnN5bW1ldHJpY0dGPS8lKGxhcmdlb3BHRj0vJS5tb3ZhYmxlbGltaXRzR0Y9LyUnYWNjZW50R0Y9LyUnbHNwYWNlR1EsMC4yNzc3Nzc4ZW1GJy8lJ3JzcGFjZUdGTC1JKG1mZW5jZWRHRiQ2Ji1GIzYlLUYsNiNRIUYnLyUrZXhlY3V0YWJsZUdGPUY5RjkvJSVvcGVuR1EiW0YnLyUmY2xvc2VHUSJdRictRjY2LVEiOkYnRjlGO0Y+RkBGQkZERkZGSEZKRk0tRiw2JVEjeXNGJ0YvRjJGNUZPRmluLUknbXNwYWNlR0YkNiYvJSdoZWlnaHRHUSYwLjBleEYnLyUmd2lkdGhHUSYwLjBlbUYnLyUmZGVwdGhHRmRvLyUqbGluZWJyZWFrR1EobmV3bGluZUYnLUY2Ni1RIn5GJ0Y5RjtGPkZARkJGREZGRkgvRktGZ28vRk5GZ28tRjY2L1EkZm9yRicvJSVib2xkR0YxL0YzUSVib2xkRicvJStmb250d2VpZ2h0R0ZocEY7Rj5GQEZCRkRGRkZIRmBwRmFwRl1wLUYsNiVRI3h5RidGL0YyRl1wLUY2Ni9RI2luRidGZXBGZ3BGaXBGO0Y+RkBGQkZERkZGSEZgcEZhcEZdcC1GLDYlUSVOdW0zRidGL0YyRl1wLUY2Ni9RI2RvRidGZXBGZ3BGaXBGO0Y+RkBGQkZERkZGSEZgcEZhcEZpbkZfb0ZdcEYrRjUtRlA2Ji1GIzYpLUYsNiVRI29wRidGL0YyLUZQNiQtRiM2JUYrRldGOUY5LUY2Ni1RIixGJ0Y5RjsvRj9GMUZARkJGREZGRkhGYHAvRk5RLDAuMzMzMzMzM2VtRidGW3EtRlA2Ji1GIzYlLUkjbW5HRiQ2JFEiMUYnRjlGV0Y5RjlGWUZmbkZXRjlGOUZZRmZuRmluRlxvRjUtRlA2Ji1GIzYpRltyLUZQNiQtRiM2JUZcb0ZXRjlGOUZickZbcS1GUDYmLUYjNiUtRl1zNiRRIjJGJ0Y5RldGOUY5RllGZm5GV0Y5RjlGWUZmbkZpbkZfb0ZdcC1GNjYvUSRlbmRGJ0ZlcEZncEZpcEY7Rj5GQEZCRkRGRkZIRmBwRmFwRl1wRmRxRmluRl9vRl1wRistRjY2LVEiO0YnRjlGO0ZlckZARkJGREZGRkhGYHBGTUZcb0ZidEZXRjk=">LUklbXJvd0c2Iy9JK21vZHVsZW5hbWVHNiJJLFR5cGVzZXR0aW5nR0koX3N5c2xpYkdGJzZOLUkjbWlHRiQ2JVEjeHNGJy8lJ2l0YWxpY0dRJXRydWVGJy8lLG1hdGh2YXJpYW50R1EnaXRhbGljRictSSNtb0dGJDYtUSomY29sb25lcTtGJy9GM1Enbm9ybWFsRicvJSZmZW5jZUdRJmZhbHNlRicvJSpzZXBhcmF0b3JHRj0vJSlzdHJldGNoeUdGPS8lKnN5bW1ldHJpY0dGPS8lKGxhcmdlb3BHRj0vJS5tb3ZhYmxlbGltaXRzR0Y9LyUnYWNjZW50R0Y9LyUnbHNwYWNlR1EsMC4yNzc3Nzc4ZW1GJy8lJ3JzcGFjZUdGTC1JKG1mZW5jZWRHRiQ2Ji1GIzYlLUYsNiNRIUYnLyUrZXhlY3V0YWJsZUdGPUY5RjkvJSVvcGVuR1EiW0YnLyUmY2xvc2VHUSJdRictRjY2LVEiOkYnRjlGO0Y+RkBGQkZERkZGSEZKRk0tRiw2JVEjeXNGJ0YvRjJGNUZPRmluLUknbXNwYWNlR0YkNiYvJSdoZWlnaHRHUSYwLjBleEYnLyUmd2lkdGhHUSYwLjBlbUYnLyUmZGVwdGhHRmRvLyUqbGluZWJyZWFrR1EobmV3bGluZUYnLUY2Ni1RIn5GJ0Y5RjtGPkZARkJGREZGRkgvRktGZ28vRk5GZ28tRjY2L1EkZm9yRicvJSVib2xkR0YxL0YzUSVib2xkRicvJStmb250d2VpZ2h0R0ZocEY7Rj5GQEZCRkRGRkZIRmBwRmFwRl1wLUYsNiVRI3h5RidGL0YyRl1wLUY2Ni9RI2luRidGZXBGZ3BGaXBGO0Y+RkBGQkZERkZGSEZgcEZhcEZdcC1GLDYlUSVOdW0zRidGL0YyRl1wLUY2Ni9RI2RvRidGZXBGZ3BGaXBGO0Y+RkBGQkZERkZGSEZgcEZhcEZpbkZfb0ZdcEYrRjUtRlA2Ji1GIzYpLUYsNiVRI29wRidGL0YyLUZQNiQtRiM2JUYrRldGOUY5LUY2Ni1RIixGJ0Y5RjsvRj9GMUZARkJGREZGRkhGYHAvRk5RLDAuMzMzMzMzM2VtRidGW3EtRlA2Ji1GIzYlLUkjbW5HRiQ2JFEiMUYnRjlGV0Y5RjlGWUZmbkZXRjlGOUZZRmZuRmluRlxvRjUtRlA2Ji1GIzYpRltyLUZQNiQtRiM2JUZcb0ZXRjlGOUZickZbcS1GUDYmLUYjNiUtRl1zNiRRIjJGJ0Y5RldGOUY5RllGZm5GV0Y5RjlGWUZmbkZpbkZfb0ZdcC1GNjYvUSRlbmRGJ0ZlcEZncEZpcEY7Rj5GQEZCRkRGRkZIRmBwRmFwRl1wRmRxRmluRl9vRl1wRistRjY2LVEiO0YnRjlGO0ZlckZARkJGREZGRkhGYHBGTUZcb0ZidEZXRjk=</Equation></Text-field>
</Input>
<Output><Text-field style="2D Output" layout="Maple Output"><Equation executable="false" style="2D Output" display="LUkobWZlbmNlZEc2Iy9JK21vZHVsZW5hbWVHNiJJLFR5cGVzZXR0aW5nR0koX3N5c2xpYkdGJzYmLUklbXJvd0dGJDY2LUYsNiUtSSNtb0dGJDYtUSomdW1pbnVzMDtGJy8lLG1hdGh2YXJpYW50R1Enbm9ybWFsRicvJSZmZW5jZUdRJmZhbHNlRicvJSpzZXBhcmF0b3JHRjkvJSlzdHJldGNoeUdGOS8lKnN5bW1ldHJpY0dGOS8lKGxhcmdlb3BHRjkvJS5tb3ZhYmxlbGltaXRzR0Y5LyUnYWNjZW50R0Y5LyUnbHNwYWNlR1EsMC4yMjIyMjIyZW1GJy8lJ3JzcGFjZUdGSC1JJm1mcmFjR0YkNigtSSNtbkdGJDYkUSMzN0YnRjQtRk82JFEjNjRGJ0Y0LyUubGluZXRoaWNrbmVzc0dRIjFGJy8lK2Rlbm9tYWxpZ25HUSdjZW50ZXJGJy8lKW51bWFsaWduR0ZaLyUpYmV2ZWxsZWRHRjlGNC1GMTYtUSIsRidGNEY3L0Y7USV0cnVlRidGPEY+RkBGQkZEL0ZHUSYwLjBlbUYnL0ZKUSwwLjMzMzMzMzNlbUYnLUYsNiVGMC1GTDYoLUZPNiRRIzcxRidGNC1GTzYkUSQxMjhGJ0Y0RlVGWEZlbkZnbkY0RmluRmJvRmluRmJvRmluLUYsNiVGMC1GTDYoLUZPNiRRIzE3RidGNC1GTzYkUSMzMkYnRjRGVUZYRmVuRmduRjRGaW5GXHBGaW5GXHBGaW4tRiw2JUYwLUZMNigtRk82JEZXRjQtRk82JFEiNEYnRjRGVUZYRmVuRmduRjRGaW4tRiw2JUYwLUZMNihGanAtRk82JFEiOEYnRjRGVUZYRmVuRmduRjQvJStmb3JlZ3JvdW5kR1EoWzAsMCwwXUYnLyUpcmVhZG9ubHlHRjlGNEY0LyUlb3BlbkdRJyZsc3FiO0YnLyUmY2xvc2VHUScmcnNxYjtGJw==">NysjISNQIiNrIyEjciIkRyJGJkYmIyEjPCIjS0YpRikjISIiIiIlI0YtIiIp</Equation></Text-field>
</Output>
<Output><Text-field style="2D Output" layout="Maple Output"><Equation executable="false" style="2D Output" display="LUkobWZlbmNlZEc2Iy9JK21vZHVsZW5hbWVHNiJJLFR5cGVzZXR0aW5nR0koX3N5c2xpYkdGJzYmLUklbXJvd0dGJDY2LUYsNiUtSSNtb0dGJDYtUSomdW1pbnVzMDtGJy8lLG1hdGh2YXJpYW50R1Enbm9ybWFsRicvJSZmZW5jZUdRJmZhbHNlRicvJSpzZXBhcmF0b3JHRjkvJSlzdHJldGNoeUdGOS8lKnN5bW1ldHJpY0dGOS8lKGxhcmdlb3BHRjkvJS5tb3ZhYmxlbGltaXRzR0Y5LyUnYWNjZW50R0Y5LyUnbHNwYWNlR1EsMC4yMjIyMjIyZW1GJy8lJ3JzcGFjZUdGSC1JJm1mcmFjR0YkNigtSSNtbkdGJDYkUSIxRidGNC1GTzYkUSMxNkYnRjQvJS5saW5ldGhpY2tuZXNzR0ZRLyUrZGVub21hbGlnbkdRJ2NlbnRlckYnLyUpbnVtYWxpZ25HRlkvJSliZXZlbGxlZEdGOUY0LUYxNi1RIixGJ0Y0RjcvRjtRJXRydWVGJ0Y8Rj5GQEZCRkQvRkdRJjAuMGVtRicvRkpRLDAuMzMzMzMzM2VtRictRiw2JUYwLUZMNigtRk82JFEkMjkxRidGNC1GTzYkUSUxMDI0RidGNEZVRldGWkZmbkY0RmhuLUYsNiVGMC1GTDYoRk4tRk82JFEiOEYnRjRGVUZXRlpGZm5GNEZobkYuRmhuLUYsNiVGMC1GTDYoLUZPNiRRIzUxRidGNC1GTzYkUSQxMjhGJ0Y0RlVGV0ZaRmZuRjRGaG4tRiw2JUYwLUZMNihGTi1GTzYkUSI0RidGNEZVRldGWkZmbkY0RmhuLUYsNiVGMC1GTDYoRk4tRk82JFEjMzJGJ0Y0RlVGV0ZaRmZuRjRGaG4tRiw2JUYwLUZMNigtRk82JFEjMTdGJ0Y0RmdxRlVGV0ZaRmZuRjRGaG4tRiw2JUYwLUZMNigtRk82JFEiOUYnRjRGUkZVRldGWkZmbkY0LyUrZm9yZWdyb3VuZEdRKFswLDAsMF1GJy8lKXJlYWRvbmx5R0Y5RjRGNC8lJW9wZW5HUScmbHNxYjtGJy8lJmNsb3NlR1EnJnJzcWI7Ric=">NysjISIiIiM7IyEkIkgiJUM1I0YkIiIpRiMjISNeIiRHIiNGJCIiJSNGJCIjSyMhIzxGMSMhIipGJQ==</Equation></Text-field>
</Output>
</Group>
<Group labelreference="L144" drawlabel="true" applyint="true" applyrational="true" applyexponent="false">
<Input><Text-field prompt="&gt; " style="Maple Input" layout="Normal"><Equation executable="true" style="2D Input" input-equation="" display="LUklbXJvd0c2Iy9JK21vZHVsZW5hbWVHNiJJLFR5cGVzZXR0aW5nR0koX3N5c2xpYkdGJzYlLUkjbW9HRiQ2LVEifkYnLyUsbWF0aHZhcmlhbnRHUSdub3JtYWxGJy8lJmZlbmNlR1EmZmFsc2VGJy8lKnNlcGFyYXRvckdGNC8lKXN0cmV0Y2h5R0Y0LyUqc3ltbWV0cmljR0Y0LyUobGFyZ2VvcEdGNC8lLm1vdmFibGVsaW1pdHNHRjQvJSdhY2NlbnRHRjQvJSdsc3BhY2VHUSYwLjBlbUYnLyUncnNwYWNlR0ZDLyUrZXhlY3V0YWJsZUdGNEYv">LUklbXJvd0c2Iy9JK21vZHVsZW5hbWVHNiJJLFR5cGVzZXR0aW5nR0koX3N5c2xpYkdGJzYlLUkjbW9HRiQ2LVEifkYnLyUsbWF0aHZhcmlhbnRHUSdub3JtYWxGJy8lJmZlbmNlR1EmZmFsc2VGJy8lKnNlcGFyYXRvckdGNC8lKXN0cmV0Y2h5R0Y0LyUqc3ltbWV0cmljR0Y0LyUobGFyZ2VvcEdGNC8lLm1vdmFibGVsaW1pdHNHRjQvJSdhY2NlbnRHRjQvJSdsc3BhY2VHUSYwLjBlbUYnLyUncnNwYWNlR0ZDLyUrZXhlY3V0YWJsZUdGNEYv</Equation></Text-field>
</Input>
</Group>
<Group hide-input="false" labelreference="L39" drawlabel="true" applyint="true" applyrational="true" applyexponent="false">
<Input><Text-field prompt="&gt; " style="Maple Input" layout="Normal"><Equation executable="true" style="2D Input" input-equation="" display="LUklbXJvd0c2Iy9JK21vZHVsZW5hbWVHNiJJLFR5cGVzZXR0aW5nR0koX3N5c2xpYkdGJzZcby1JI21vR0YkNi1RIiNGJy8lLG1hdGh2YXJpYW50R1Enbm9ybWFsRicvJSZmZW5jZUdRJmZhbHNlRicvJSpzZXBhcmF0b3JHRjQvJSlzdHJldGNoeUdGNC8lKnN5bW1ldHJpY0dGNC8lKGxhcmdlb3BHRjQvJS5tb3ZhYmxlbGltaXRzR0Y0LyUnYWNjZW50R0Y0LyUnbHNwYWNlR1EmMC4wZW1GJy8lJ3JzcGFjZUdGQy1JI21pR0YkNiVRNH5jZDE+MCx+Y2QyPjAsY2QzPjBGJy8lJ2l0YWxpY0dRJXRydWVGJy9GMFEnaXRhbGljRictSSdtc3BhY2VHRiQ2Ji8lJ2hlaWdodEdRJjAuMGV4RicvJSZ3aWR0aEdGQy8lJmRlcHRoR0ZULyUqbGluZWJyZWFrR1EobmV3bGluZUYnRk8tRiw2LVEifkYnRi9GMkY1RjdGOUY7Rj1GP0ZBRkQtRkc2JVElZG1pbkYnRkpGTS1GLDYtUSomY29sb25lcTtGJ0YvRjJGNUY3RjlGO0Y9Rj8vRkJRLDAuMjc3Nzc3OGVtRicvRkVGYG8tRiw2LVEqJnVtaW51czA7RidGL0YyRjVGN0Y5RjtGPUY/L0ZCUSwwLjIyMjIyMjJlbUYnL0ZFRmZvLUkjbW5HRiQ2JFEiNUYnRi8tRiw2LVEiO0YnRi9GMi9GNkZMRjdGOUY7Rj1GP0ZBRmFvLUZHNiVRJWRtYXhGJ0ZKRk1GXG9GaG9GXHBGT0Zmbi1GRzYlUSVmaWcxRidGSkZNRlxvRmZuLUZHNiVRLWltcGxpY2l0cGxvdEYnRkpGTS1JKG1mZW5jZWRHRiQ2JC1GIzY0LUZqcDYmLUYjNiQtRkc2JVEjQlBGJ0ZKRk1GL0YvLyUlb3BlbkdRJyZsc3FiO0YnLyUmY2xvc2VHUScmcnNxYjtGJy1GLDYtUSIsRidGL0YyRl9wRjdGOUY7Rj1GP0ZBL0ZFUSwwLjMzMzMzMzNlbUYnLUZHNiVRI2QxRidGSkZNLUYsNi1RIj1GJ0YvRjJGNUY3RjlGO0Y9Rj9GX29GYW9GaW4tRiw2LVEjLi5GJ0YvRjJGNUY3RjlGO0Y9Rj9GZW9GREZgcEZbci1GRzYlUSNkMkYnRkpGTUZjckZpbkZmckZgcEZbci1GRzYlUSZjb2xvckYnRkpGTUZjci1GanA2Ji1GIzYkLUZHNiVRJWJsdWVGJ0ZKRk1GL0YvL0ZmcVEiW0YnL0ZpcVEiXUYnRi9GLy1GLDYtUSI6RidGL0YyRjVGN0Y5RjtGPUY/Rl9vRmFvRk9GZm4tRkc2JVEmZm51bTBGJ0ZKRk1GXG8tRkc2JVElcGxvdEYnRkpGTS1GanA2JC1GIzY6LUZHNiVRJ1ZlY3RvckYnRkpGTS1GanA2JC1GIzYmLUZqcDYmLUYjNlxvLUZpbzYkUSsmdW1pbnVzMDsxRidGL0ZbckZidUZbckZidUZbckZidUZbci1GIzYpRmJvLUkmbWZyYWNHRiQ2KC1GaW82JFEjMTlGJ0YvLUZpbzYkUSMzMkYnRi8vJS5saW5ldGhpY2tuZXNzR1EiMUYnLyUrZGVub21hbGlnbkdRJ2NlbnRlckYnLyUpbnVtYWxpZ25HRmV2LyUpYmV2ZWxsZWRHRjQvJStmb3JlZ3JvdW5kR1EqWzAsMCwyNTVdRicvJStleGVjdXRhYmxlR0Y0LyUpcmVhZG9ubHlHRkwvJTBmb250X3N0eWxlX25hbWVHUSoyRH5PdXRwdXRGJ0YvRltyRmV1RltyRmV1RltyLUYjNilGYm8tRmh1NigtRmlvNiRRIzM3RidGLy1GaW82JFEjNjRGJ0YvRmB2RmN2RmZ2Rmh2Rmp2Rl13Rl93RmF3Ri9GW3JGZHdGW3ItRiM2KUZiby1GaHU2KC1GaW82JFEjNzFGJ0YvLUZpbzYkUSQxMjhGJ0YvRmB2RmN2RmZ2Rmh2Rmp2Rl13Rl93RmF3Ri9GW3JGXnhGW3ItRiM2KUZiby1GaHU2KC1GaW82JFEjMTdGJ0YvRl12RmB2RmN2RmZ2Rmh2Rmp2Rl13Rl93RmF3Ri9GW3JGaHhGW3ItRmh1NigtRmlvNiRGYnZGLy1GaW82JFEjMTZGJ0YvRmB2RmN2RmZ2Rmh2RltyRl95RltyLUZodTYoLUZpbzYkUSIzRidGL0ZddkZgdkZjdkZmdkZodkZbckZmeUZbci1GaHU2KEZheS1GaW82JFEiOEYnRi9GYHZGY3ZGZnZGaHZGW3JGW3pGW3JGW3pGW3ItRmh1NihGYXktRmlvNiRRIjJGJ0YvRmB2RmN2RmZ2Rmh2RltyRmB6RltyRmB6RltyLUZodTYoRmhvLUZpbzYkUSI0RidGL0ZgdkZjdkZmdkZodkZbckZlekZbckZlekZbckZiekZbckZiekZbckZiekZbckZiekZqdkZdd0Zfd0Zhd0YvRi9GZXFGaHEtRkc2I1EhRidGXXdGL0YvRltyRmd0LUZqcDYkLUYjNiYtRmpwNiYtRiM2XG8tRmlvNiRRKyZ1bWludXMwOzJGJ0YvRltyLUYjNilGYm8tRmh1NihGaHlGZ3pGYHZGY3ZGZnZGaHZGanZGXXdGX3dGYXdGL0ZbckZbekZbckZheUZbckZidUZbci1GIzYpRmJvLUZodTYoLUZpbzYkUSI5RidGL0ZjeUZgdkZjdkZmdkZodkZqdkZdd0Zfd0Zhd0YvRltyLUZodTYoRmF5RmV4RmB2RmN2RmZ2Rmh2RltyRmJ1RltyRlxcbEZbckZidUZbckZoeEZbckZidUZbci1GIzYpRmJvLUZodTYoLUZpbzYkUSMzM0YnRi9GW3hGYHZGY3ZGZnZGaHZGanZGXXdGX3dGYXdGL0ZbckZlW2xGW3JGYnVGW3JGZVtsRltyRmJ1RltyRmVbbEZbckZidUZbci1GIzYpRmJvLUZodTYoRmhvRl16RmB2RmN2RmZ2Rmh2Rmp2Rl13Rl93RmF3Ri9GW3ItRmlvNiRRLCZ1bWludXMwOzE0RidGL0Zbci1GaW82JFErJnVtaW51czA7M0YnRi9GW3JGYnVGW3ItRmlvNiRRLSZ1bWludXMwOzEyM0YnRi9GW3ItRmlvNiRRKyZ1bWludXMwOzRGJ0YvRltyRmJ1RltyLUZpbzYkUS0mdW1pbnVzMDs0MjRGJ0YvRltyLUZpbzYkUSsmdW1pbnVzMDs1RidGL0ZbckZlW2xGW3JGaFtsRmp2Rl13Rl93RmF3Ri9GL0ZlcUZocUZqekZdd0YvRi9GW3ItRkc2JVEmc3R5bGVGJ0ZKRk0tRiw2LVEpJmVxdWFscztGJ0YvRjJGNUY3RjlGO0Y9Rj9GX29GYW8tRkc2JVEmcG9pbnRGJ0ZKRk1GW3ItRkc2JVEnc3ltYm9sRidGSkZNRmVebC1GRzYlUSxzb2xpZGNpcmNsZUYnRkpGTUZbci1GRzYlUStzeW1ib2xzaXplRidGSkZNRmNyRmhvRltyRmZuRlxzRmNyLUkjbXNHRiQ2I1EpZGFya2dyYXlGJ0ZqekYvRi9GanNGZm5GT0Zmbi1GRzYlUSZmbnVtMUYnRkpGTUZcb0ZgdC1GanA2JC1GIzY6Rmd0LUZqcDYkLUYjNiUtRmpwNiYtRiM2XHBGYnVGW3JGZXVGW3JGZHdGW3JGXnhGW3JGaHhGW3ItRiM2KUZiby1GaHU2KEZheUZnekZgdkZjdkZmdkZodkZqdkZdd0Zfd0Zhd0YvRltyRmdgbEZbckZnYGxGW3JGZ2BsRltyRmdgbEZbci1GIzYpRmJvRlt6Rmp2Rl13Rl93RmF3Ri9GW3JGW2FsRltyRlthbEZbckZbYWxGW3JGW2FsRltyRl95RltyRl95RltyRl95RltyRl95RltyRl95RltyRmZ5RltyRmZ5RltyRmZ5RltyRmZ5RltyRlt6RltyRlt6RltyRlt6RltyRlt6RltyRmB6RltyRmB6RltyRmB6RltyRmB6RltyRmV6RltyRmV6RltyRmV6RltyRmJ6RltyRmJ6RltyRmJ6Rmp2Rl13Rl93RmF3Ri9GL0ZlcUZocUZqekYvRi9GW3JGZ3QtRmpwNiQtRiM2JS1GanA2Ji1GIzZccEZnYGxGW3JGZ2BsRltyRmdgbEZbci1GIzYpRmJvLUZodTYoRmh5Rl16RmB2RmN2RmZ2Rmh2Rmp2Rl13Rl93RmF3Ri9GW3ItRiM2KUZiby1GaHU2KC1GaW82JFEiN0YnRi9GY3lGYHZGY3ZGZnZGaHZGanZGXXdGX3dGYXdGL0ZbckZlW2xGW3JGaFtsRltyLUZodTYoRmF5Rl12RmB2RmN2RmZ2Rmh2RltyLUZodTYoLUZpbzYkUSM2MUYnRi8tRmlvNiRRJTEwMjRGJ0YvRmB2RmN2RmZ2Rmh2RltyRmF5RltyRmVbbEZbckZidUZbckZgYmxGW3ItRmh1NihGanUtRmlvNiRRJDUxMkYnRi9GYHZGY3ZGZnZGaHZGW3JGYXlGW3JGZWFsRltyRlthbEZbci1GIzYpRmJvLUZodTYoRmF5Rlt4RmB2RmN2RmZ2Rmh2Rmp2Rl13Rl93RmF3Ri9GW3JGYGJsRltyRmF5RltyRmdgbEZbci1GIzYpRmJvRmBibEZqdkZdd0Zfd0Zhd0YvRltyRl95RltyRmF5RltyRmdgbEZbckZjY2xGW3JGX3lGW3JGYXlGW3JGZ2BsRltyRlthbEZbckZpYGxGW3JGYXlGW3JGZ2BsRltyRmF5RltyRmJ6RltyRmdgbEZbckZheUZbckZoeUZqdkZdd0Zfd0Zhd0YvRi9GZXFGaHFGanpGL0YvRltyRmJebEZlXmxGaF5sRltyRltfbEZlXmxGXl9sRltyRmFfbEZjckZob0ZbckZmbkZcc0Zjci1GZV9sNiNRKmRhcmtncmVlbkYnRmp6Ri9GL0Zqc0ZmbkZPRmZuLUZHNiVRJmZudW0yRidGSkZNRlxvRmB0LUZqcDYkLUYjNjpGZ3QtRmpwNiQtRiM2JS1GanA2Ji1GIzZQRmJ1RltyRmV1RltyRmV1RltyRmR3RltyRmR3RltyRl54RltyRl54RltyRmh4RltyRmh4RltyRmdgbEZbckZnYGxGW3JGW2FsRltyRlthbEZbckZfeUZbckZmeUZbckZmeUZbckZbekZbckZgekZbckZlekZbckZlekZbckZiekZqdkZdd0Zfd0Zhd0YvRi9GZXFGaHFGanpGL0YvRltyRmd0LUZqcDYkLUYjNiUtRmpwNiYtRiM2UC1GaW82JFEjMTNGJ0YvRltyRl95RltyRmF5RltyRl95RltyRmF5RltyRl95RltyRmF5RltyRl95RltyRmF5RltyRmVhbEZbckZbYWxGW3JGZ2BsRltyLUYjNilGYm9GX3lGanZGXXdGX3dGYXdGL0ZbckZcXGxGW3JGXFxsRltyLUYjNilGYm8tRmh1NigtRmlvNiRRIzY1RidGL0ZleEZgdkZjdkZmdkZodkZqdkZdd0Zfd0Zhd0YvRltyRlxcbEZbckZcXWxGW3ItRiM2KUZiby1GaHU2KC1GaW82JFEjMjFGJ0YvRl12RmB2RmN2RmZ2Rmh2Rmp2Rl13Rl93RmF3Ri9GW3JGXF1sRltyRlxdbEZqdkZdd0Zfd0Zhd0YvRi9GZXFGaHFGanpGL0YvRltyRmJebEZlXmxGaF5sRltyRltfbEZlXmxGXl9sRltyRmFfbEZjckZob0ZbckZmbkZcc0Zjci1GZV9sNiNGZXNGanpGL0YvRmpzRmZuRk9GZm4tRkc2JVEmZm51bTNGJ0ZKRk1GXG9GYHQtRmpwNiQtRiM2OkZndC1GanA2JC1GIzYlLUZqcDYmLUYjNjhGZHdGW3JGXnhGW3JGXnhGW3JGXnhGW3JGaHhGW3JGaHhGW3JGaHhGW3JGZ2BsRltyRlthbEZqdkZdd0Zfd0Zhd0YvRi9GZXFGaHFGanpGL0YvRltyRmd0LUZqcDYkLUYjNiUtRmpwNiYtRiM2OEZiZWxGW3ItRiM2KUZiby1GaHU2KC1GaW82JFEkMjkxRidGL0ZnYmxGYHZGY3ZGZnZGaHZGanZGXXdGX3dGYXdGL0ZbckZbYWxGW3JGYmVsRltyLUYjNilGYm8tRmh1NigtRmlvNiRRIzUxRidGL0ZleEZgdkZjdkZmdkZodkZqdkZdd0Zfd0Zhd0YvRltyRmdgbEZbckZjY2xGW3JGaHhGW3JGXFxsRmp2Rl13Rl93RmF3Ri9GL0ZlcUZocUZqekYvRi9GW3JGYl5sRmVebEZoXmxGW3JGW19sRmVebEZeX2xGW3JGYV9sRmNyRmhvRltyRmZuRlxzRmNyLUZlX2w2I1EkcmVkRidGanpGL0YvRmpzRk8tRlA2JkZSRlVGVy9GWlElYXV0b0YnRk9GXGlsRk9GXGlsLUZHNiVRKGRpc3BsYXlGJ0ZKRk0tRmpwNiQtRiM2OC1GanA2Ji1GIzYsRmNwRltyRl10RltyRmhfbEZbckZoY2xGW3JGZGZsRi9GLy9GZnFRJyZsY3ViO0YnL0ZpcVEnJnJjdWI7RidGW3ItRkc2JVElYXhlc0YnRkpGTUZlXmwtRkc2JVEmYm94ZWRGJ0ZKRk1GW3ItRkc2JVEoc2NhbGluZ0YnRkpGTUZlXmwtRkc2JVEsY29uc3RyYWluZWRGJ0ZKRk1GW3ItRkc2JVEldmlld0YnRkpGTUZjci1GanA2Ji1GIzYqRmluRmZyRmBwRltyRmluRmZyRmBwRi9GL0Zmc0Zoc0Zbci1GRzYlUSdsYWJlbHNGJ0ZKRk1GY3ItRmpwNiYtRiM2KC1GRzYlUSJkRidGSkZNLUZqcDYmLUYjNiRGYXlGL0YvRmZzRmhzRltyRmlbbS1GanA2Ji1GIzYkRmJ6Ri9GL0Zmc0Zoc0YvRi9GZnNGaHNGW3ItRkc2JVElc2l6ZUYnRkpGTUZjci1GanA2Ji1GIzYmLUZpbzYkUSQ0MDBGJ0YvRltyRltdbUYvRi9GZnNGaHNGL0YvRlxwRl13Ri8=">LUklbXJvd0c2Iy9JK21vZHVsZW5hbWVHNiJJLFR5cGVzZXR0aW5nR0koX3N5c2xpYkdGJzZcby1JI21vR0YkNi1RIiNGJy8lLG1hdGh2YXJpYW50R1Enbm9ybWFsRicvJSZmZW5jZUdRJmZhbHNlRicvJSpzZXBhcmF0b3JHRjQvJSlzdHJldGNoeUdGNC8lKnN5bW1ldHJpY0dGNC8lKGxhcmdlb3BHRjQvJS5tb3ZhYmxlbGltaXRzR0Y0LyUnYWNjZW50R0Y0LyUnbHNwYWNlR1EmMC4wZW1GJy8lJ3JzcGFjZUdGQy1JI21pR0YkNiVRNH5jZDE+MCx+Y2QyPjAsY2QzPjBGJy8lJ2l0YWxpY0dRJXRydWVGJy9GMFEnaXRhbGljRictSSdtc3BhY2VHRiQ2Ji8lJ2hlaWdodEdRJjAuMGV4RicvJSZ3aWR0aEdGQy8lJmRlcHRoR0ZULyUqbGluZWJyZWFrR1EobmV3bGluZUYnRk8tRiw2LVEifkYnRi9GMkY1RjdGOUY7Rj1GP0ZBRkQtRkc2JVElZG1pbkYnRkpGTS1GLDYtUSomY29sb25lcTtGJ0YvRjJGNUY3RjlGO0Y9Rj8vRkJRLDAuMjc3Nzc3OGVtRicvRkVGYG8tRiw2LVEqJnVtaW51czA7RidGL0YyRjVGN0Y5RjtGPUY/L0ZCUSwwLjIyMjIyMjJlbUYnL0ZFRmZvLUkjbW5HRiQ2JFEiNUYnRi8tRiw2LVEiO0YnRi9GMi9GNkZMRjdGOUY7Rj1GP0ZBRmFvLUZHNiVRJWRtYXhGJ0ZKRk1GXG9GaG9GXHBGT0Zmbi1GRzYlUSVmaWcxRidGSkZNRlxvRmZuLUZHNiVRLWltcGxpY2l0cGxvdEYnRkpGTS1JKG1mZW5jZWRHRiQ2JC1GIzY0LUZqcDYmLUYjNiQtRkc2JVEjQlBGJ0ZKRk1GL0YvLyUlb3BlbkdRJyZsc3FiO0YnLyUmY2xvc2VHUScmcnNxYjtGJy1GLDYtUSIsRidGL0YyRl9wRjdGOUY7Rj1GP0ZBL0ZFUSwwLjMzMzMzMzNlbUYnLUZHNiVRI2QxRidGSkZNLUYsNi1RIj1GJ0YvRjJGNUY3RjlGO0Y9Rj9GX29GYW9GaW4tRiw2LVEjLi5GJ0YvRjJGNUY3RjlGO0Y9Rj9GZW9GREZgcEZbci1GRzYlUSNkMkYnRkpGTUZjckZpbkZmckZgcEZbci1GRzYlUSZjb2xvckYnRkpGTUZjci1GanA2Ji1GIzYkLUZHNiVRJWJsdWVGJ0ZKRk1GL0YvL0ZmcVEiW0YnL0ZpcVEiXUYnRi9GLy1GLDYtUSI6RidGL0YyRjVGN0Y5RjtGPUY/Rl9vRmFvRk9GZm4tRkc2JVEmZm51bTBGJ0ZKRk1GXG8tRkc2JVElcGxvdEYnRkpGTS1GanA2JC1GIzY6LUZHNiVRJ1ZlY3RvckYnRkpGTS1GanA2JC1GIzYmLUZqcDYmLUYjNlxvLUZpbzYkUSsmdW1pbnVzMDsxRidGL0ZbckZidUZbckZidUZbckZidUZbci1GIzYpRmJvLUkmbWZyYWNHRiQ2KC1GaW82JFEjMTlGJ0YvLUZpbzYkUSMzMkYnRi8vJS5saW5ldGhpY2tuZXNzR1EiMUYnLyUrZGVub21hbGlnbkdRJ2NlbnRlckYnLyUpbnVtYWxpZ25HRmV2LyUpYmV2ZWxsZWRHRjQvJStmb3JlZ3JvdW5kR1EqWzAsMCwyNTVdRicvJStleGVjdXRhYmxlR0Y0LyUpcmVhZG9ubHlHRkwvJTBmb250X3N0eWxlX25hbWVHUSoyRH5PdXRwdXRGJ0YvRltyRmV1RltyRmV1RltyLUYjNilGYm8tRmh1NigtRmlvNiRRIzM3RidGLy1GaW82JFEjNjRGJ0YvRmB2RmN2RmZ2Rmh2Rmp2Rl13Rl93RmF3Ri9GW3JGZHdGW3ItRiM2KUZiby1GaHU2KC1GaW82JFEjNzFGJ0YvLUZpbzYkUSQxMjhGJ0YvRmB2RmN2RmZ2Rmh2Rmp2Rl13Rl93RmF3Ri9GW3JGXnhGW3ItRiM2KUZiby1GaHU2KC1GaW82JFEjMTdGJ0YvRl12RmB2RmN2RmZ2Rmh2Rmp2Rl13Rl93RmF3Ri9GW3JGaHhGW3ItRmh1NigtRmlvNiRGYnZGLy1GaW82JFEjMTZGJ0YvRmB2RmN2RmZ2Rmh2RltyRl95RltyLUZodTYoLUZpbzYkUSIzRidGL0ZddkZgdkZjdkZmdkZodkZbckZmeUZbci1GaHU2KEZheS1GaW82JFEiOEYnRi9GYHZGY3ZGZnZGaHZGW3JGW3pGW3JGW3pGW3ItRmh1NihGYXktRmlvNiRRIjJGJ0YvRmB2RmN2RmZ2Rmh2RltyRmB6RltyRmB6RltyLUZodTYoRmhvLUZpbzYkUSI0RidGL0ZgdkZjdkZmdkZodkZbckZlekZbckZlekZbckZiekZbckZiekZbckZiekZbckZiekZqdkZdd0Zfd0Zhd0YvRi9GZXFGaHEtRkc2I1EhRidGXXdGL0YvRltyRmd0LUZqcDYkLUYjNiYtRmpwNiYtRiM2XG8tRmlvNiRRKyZ1bWludXMwOzJGJ0YvRltyLUYjNilGYm8tRmh1NihGaHlGZ3pGYHZGY3ZGZnZGaHZGanZGXXdGX3dGYXdGL0ZbckZbekZbckZheUZbckZidUZbci1GIzYpRmJvLUZodTYoLUZpbzYkUSI5RidGL0ZjeUZgdkZjdkZmdkZodkZqdkZdd0Zfd0Zhd0YvRltyLUZodTYoRmF5RmV4RmB2RmN2RmZ2Rmh2RltyRmJ1RltyRlxcbEZbckZidUZbckZoeEZbckZidUZbci1GIzYpRmJvLUZodTYoLUZpbzYkUSMzM0YnRi9GW3hGYHZGY3ZGZnZGaHZGanZGXXdGX3dGYXdGL0ZbckZlW2xGW3JGYnVGW3JGZVtsRltyRmJ1RltyRmVbbEZbckZidUZbci1GIzYpRmJvLUZodTYoRmhvRl16RmB2RmN2RmZ2Rmh2Rmp2Rl13Rl93RmF3Ri9GW3ItRmlvNiRRLCZ1bWludXMwOzE0RidGL0Zbci1GaW82JFErJnVtaW51czA7M0YnRi9GW3JGYnVGW3ItRmlvNiRRLSZ1bWludXMwOzEyM0YnRi9GW3ItRmlvNiRRKyZ1bWludXMwOzRGJ0YvRltyRmJ1RltyLUZpbzYkUS0mdW1pbnVzMDs0MjRGJ0YvRltyLUZpbzYkUSsmdW1pbnVzMDs1RidGL0ZbckZlW2xGW3JGaFtsRmp2Rl13Rl93RmF3Ri9GL0ZlcUZocUZqekZdd0YvRi9GW3ItRkc2JVEmc3R5bGVGJ0ZKRk0tRiw2LVEpJmVxdWFscztGJ0YvRjJGNUY3RjlGO0Y9Rj9GX29GYW8tRkc2JVEmcG9pbnRGJ0ZKRk1GW3ItRkc2JVEnc3ltYm9sRidGSkZNRmVebC1GRzYlUSxzb2xpZGNpcmNsZUYnRkpGTUZbci1GRzYlUStzeW1ib2xzaXplRidGSkZNRmNyRmhvRltyRmZuRlxzRmNyLUkjbXNHRiQ2I1EpZGFya2dyYXlGJ0ZqekYvRi9GanNGZm5GT0Zmbi1GRzYlUSZmbnVtMUYnRkpGTUZcb0ZgdC1GanA2JC1GIzY6Rmd0LUZqcDYkLUYjNiUtRmpwNiYtRiM2XHBGYnVGW3JGZXVGW3JGZHdGW3JGXnhGW3JGaHhGW3ItRiM2KUZiby1GaHU2KEZheUZnekZgdkZjdkZmdkZodkZqdkZdd0Zfd0Zhd0YvRltyRmdgbEZbckZnYGxGW3JGZ2BsRltyRmdgbEZbci1GIzYpRmJvRlt6Rmp2Rl13Rl93RmF3Ri9GW3JGW2FsRltyRlthbEZbckZbYWxGW3JGW2FsRltyRl95RltyRl95RltyRl95RltyRl95RltyRl95RltyRmZ5RltyRmZ5RltyRmZ5RltyRmZ5RltyRlt6RltyRlt6RltyRlt6RltyRlt6RltyRmB6RltyRmB6RltyRmB6RltyRmB6RltyRmV6RltyRmV6RltyRmV6RltyRmJ6RltyRmJ6RltyRmJ6Rmp2Rl13Rl93RmF3Ri9GL0ZlcUZocUZqekYvRi9GW3JGZ3QtRmpwNiQtRiM2JS1GanA2Ji1GIzZccEZnYGxGW3JGZ2BsRltyRmdgbEZbci1GIzYpRmJvLUZodTYoRmh5Rl16RmB2RmN2RmZ2Rmh2Rmp2Rl13Rl93RmF3Ri9GW3ItRiM2KUZiby1GaHU2KC1GaW82JFEiN0YnRi9GY3lGYHZGY3ZGZnZGaHZGanZGXXdGX3dGYXdGL0ZbckZlW2xGW3JGaFtsRltyLUZodTYoRmF5Rl12RmB2RmN2RmZ2Rmh2RltyLUZodTYoLUZpbzYkUSM2MUYnRi8tRmlvNiRRJTEwMjRGJ0YvRmB2RmN2RmZ2Rmh2RltyRmF5RltyRmVbbEZbckZidUZbckZgYmxGW3ItRmh1NihGanUtRmlvNiRRJDUxMkYnRi9GYHZGY3ZGZnZGaHZGW3JGYXlGW3JGZWFsRltyRlthbEZbci1GIzYpRmJvLUZodTYoRmF5Rlt4RmB2RmN2RmZ2Rmh2Rmp2Rl13Rl93RmF3Ri9GW3JGYGJsRltyRmF5RltyRmdgbEZbci1GIzYpRmJvRmBibEZqdkZdd0Zfd0Zhd0YvRltyRl95RltyRmF5RltyRmdgbEZbckZjY2xGW3JGX3lGW3JGYXlGW3JGZ2BsRltyRlthbEZbckZpYGxGW3JGYXlGW3JGZ2BsRltyRmF5RltyRmJ6RltyRmdgbEZbckZheUZbckZoeUZqdkZdd0Zfd0Zhd0YvRi9GZXFGaHFGanpGL0YvRltyRmJebEZlXmxGaF5sRltyRltfbEZlXmxGXl9sRltyRmFfbEZjckZob0ZbckZmbkZcc0Zjci1GZV9sNiNRKmRhcmtncmVlbkYnRmp6Ri9GL0Zqc0ZmbkZPRmZuLUZHNiVRJmZudW0yRidGSkZNRlxvRmB0LUZqcDYkLUYjNjpGZ3QtRmpwNiQtRiM2JS1GanA2Ji1GIzZQRmJ1RltyRmV1RltyRmV1RltyRmR3RltyRmR3RltyRl54RltyRl54RltyRmh4RltyRmh4RltyRmdgbEZbckZnYGxGW3JGW2FsRltyRlthbEZbckZfeUZbckZmeUZbckZmeUZbckZbekZbckZgekZbckZlekZbckZlekZbckZiekZqdkZdd0Zfd0Zhd0YvRi9GZXFGaHFGanpGL0YvRltyRmd0LUZqcDYkLUYjNiUtRmpwNiYtRiM2UC1GaW82JFEjMTNGJ0YvRltyRl95RltyRmF5RltyRl95RltyRmF5RltyRl95RltyRmF5RltyRl95RltyRmF5RltyRmVhbEZbckZbYWxGW3JGZ2BsRltyLUYjNilGYm9GX3lGanZGXXdGX3dGYXdGL0ZbckZcXGxGW3JGXFxsRltyLUYjNilGYm8tRmh1NigtRmlvNiRRIzY1RidGL0ZleEZgdkZjdkZmdkZodkZqdkZdd0Zfd0Zhd0YvRltyRlxcbEZbckZcXWxGW3ItRiM2KUZiby1GaHU2KC1GaW82JFEjMjFGJ0YvRl12RmB2RmN2RmZ2Rmh2Rmp2Rl13Rl93RmF3Ri9GW3JGXF1sRltyRlxdbEZqdkZdd0Zfd0Zhd0YvRi9GZXFGaHFGanpGL0YvRltyRmJebEZlXmxGaF5sRltyRltfbEZlXmxGXl9sRltyRmFfbEZjckZob0ZbckZmbkZcc0Zjci1GZV9sNiNGZXNGanpGL0YvRmpzRmZuRk9GZm4tRkc2JVEmZm51bTNGJ0ZKRk1GXG9GYHQtRmpwNiQtRiM2OkZndC1GanA2JC1GIzYlLUZqcDYmLUYjNjhGZHdGW3JGXnhGW3JGXnhGW3JGXnhGW3JGaHhGW3JGaHhGW3JGaHhGW3JGZ2BsRltyRlthbEZqdkZdd0Zfd0Zhd0YvRi9GZXFGaHFGanpGL0YvRltyRmd0LUZqcDYkLUYjNiUtRmpwNiYtRiM2OEZiZWxGW3ItRiM2KUZiby1GaHU2KC1GaW82JFEkMjkxRidGL0ZnYmxGYHZGY3ZGZnZGaHZGanZGXXdGX3dGYXdGL0ZbckZbYWxGW3JGYmVsRltyLUYjNilGYm8tRmh1NigtRmlvNiRRIzUxRidGL0ZleEZgdkZjdkZmdkZodkZqdkZdd0Zfd0Zhd0YvRltyRmdgbEZbckZjY2xGW3JGaHhGW3JGXFxsRmp2Rl13Rl93RmF3Ri9GL0ZlcUZocUZqekYvRi9GW3JGYl5sRmVebEZoXmxGW3JGW19sRmVebEZeX2xGW3JGYV9sRmNyRmhvRltyRmZuRlxzRmNyLUZlX2w2I1EkcmVkRidGanpGL0YvRmpzRk8tRlA2JkZSRlVGVy9GWlElYXV0b0YnRk9GXGlsRk9GXGlsLUZHNiVRKGRpc3BsYXlGJ0ZKRk0tRmpwNiQtRiM2OC1GanA2Ji1GIzYsRmNwRltyRl10RltyRmhfbEZbckZoY2xGW3JGZGZsRi9GLy9GZnFRJyZsY3ViO0YnL0ZpcVEnJnJjdWI7RidGW3ItRkc2JVElYXhlc0YnRkpGTUZlXmwtRkc2JVEmYm94ZWRGJ0ZKRk1GW3ItRkc2JVEoc2NhbGluZ0YnRkpGTUZlXmwtRkc2JVEsY29uc3RyYWluZWRGJ0ZKRk1GW3ItRkc2JVEldmlld0YnRkpGTUZjci1GanA2Ji1GIzYqRmluRmZyRmBwRltyRmluRmZyRmBwRi9GL0Zmc0Zoc0Zbci1GRzYlUSdsYWJlbHNGJ0ZKRk1GY3ItRmpwNiYtRiM2KC1GRzYlUSJkRidGSkZNLUZqcDYmLUYjNiRGYXlGL0YvRmZzRmhzRltyRmlbbS1GanA2Ji1GIzYkRmJ6Ri9GL0Zmc0Zoc0YvRi9GZnNGaHNGW3ItRkc2JVElc2l6ZUYnRkpGTUZjci1GanA2Ji1GIzYmLUZpbzYkUSQ0MDBGJ0YvRltyRltdbUYvRi9GZnNGaHNGL0YvRlxwRl13Ri8=</Equation></Text-field>
</Input>
<Output><Text-field style="2D Output" layout="Maple Output"><Equation executable="false" style="2D Output" display="LUklbXJvd0c2Iy9JK21vZHVsZW5hbWVHNiJJLFR5cGVzZXR0aW5nR0koX3N5c2xpYkdGJzYmLUkjbWlHRiQ2JVElZG1pbkYnLyUnaXRhbGljR1EldHJ1ZUYnLyUsbWF0aHZhcmlhbnRHUSdpdGFsaWNGJy1JI21vR0YkNi1RKSZBc3NpZ247RicvRjNRJ25vcm1hbEYnLyUmZmVuY2VHUSZmYWxzZUYnLyUqc2VwYXJhdG9yR0Y9LyUpc3RyZXRjaHlHRj0vJSpzeW1tZXRyaWNHRj0vJShsYXJnZW9wR0Y9LyUubW92YWJsZWxpbWl0c0dGPS8lJ2FjY2VudEdGPS8lJ2xzcGFjZUdRLDAuMjc3Nzc3OGVtRicvJSdyc3BhY2VHRkwtSSNtbkdGJDYkUSsmdW1pbnVzMDs1RidGOUY5">LV9JLFR5cGVzZXR0aW5nRzYkJSpwcm90ZWN0ZWRHSShfc3lzbGliRzYiSSxtcHJpbnRzbGFzaEdGKDYkNyM+SSVkbWluR0YoISImNyNGLg==</Equation></Text-field>
</Output>
<Output><Text-field style="2D Output" layout="Maple Output"><Equation executable="false" style="2D Output" display="LUklbXJvd0c2Iy9JK21vZHVsZW5hbWVHNiJJLFR5cGVzZXR0aW5nR0koX3N5c2xpYkdGJzYmLUkjbWlHRiQ2JVElZG1heEYnLyUnaXRhbGljR1EldHJ1ZUYnLyUsbWF0aHZhcmlhbnRHUSdpdGFsaWNGJy1JI21vR0YkNi1RKSZBc3NpZ247RicvRjNRJ25vcm1hbEYnLyUmZmVuY2VHUSZmYWxzZUYnLyUqc2VwYXJhdG9yR0Y9LyUpc3RyZXRjaHlHRj0vJSpzeW1tZXRyaWNHRj0vJShsYXJnZW9wR0Y9LyUubW92YWJsZWxpbWl0c0dGPS8lJ2FjY2VudEdGPS8lJ2xzcGFjZUdRLDAuMjc3Nzc3OGVtRicvJSdyc3BhY2VHRkwtSSNtbkdGJDYkUSI1RidGOUY5">LV9JLFR5cGVzZXR0aW5nRzYkJSpwcm90ZWN0ZWRHSShfc3lzbGliRzYiSSxtcHJpbnRzbGFzaEdGKDYkNyM+SSVkbWF4R0YoIiImNyNGLg==</Equation></Text-field>
</Output>
<Output><Text-field style="Maple Plot" layout="Maple Plot"><Plot height="400.0" originalheight="400.0" type="two-dimensional" width="400.0" originalwidth="400.0" plot-scale="1.0" plot-xtrans="0.0" plot-ytrans="0.0" gridlinevisibility="1" legendvisibility="false" input="">NjYtJSdDVVJWRVNHNiY3KzckJCEnRCJ5JiEiJyQhJEQnISIlNyQkISh2b2EmISIoJCErdm96VEchIzU3JCQhKHZvYSYhIigkISREIiEiJDckJCEodm9hJiEiKCQhJEQnISIlNyQkISZESiYhIiYkISh2VilSISIoNyQkISZESiYhIiYkISNEISIjNyQkISZESiYhIiYkISVESiEiJjckJCEjRCEiIyQhJkRKJiEiJjckJCEkRCIhIiQkISVEYyEiJS0lJkNPTE9SRzYmJSRSR0JHJCIjNSEiIiQiIiEhIiIkIiIhISIiLSUnU1lNQk9MRzYkJS1fU09MSURDSVJDTEVHIiImLSUmU1RZTEVHNiMlJlBPSU5URy0lJ0NVUlZFU0c2JjdANyQkISM1ISIiJCEjPyEiIjckJCEjNSEiIiQhI3YhIiM3JCQhIzUhIiIkIiREIiEiJDckJCEjNSEiIiQiIzUhIiI3JCQhJnYkZiEiJiQhIzUhIiI3JCQhJnYkZiEiJiQhJURjISIlNyQkISZ2JGYhIiYkIiZEInkhIig3JCQhJ0QieSYhIickISM1ISIiNyQkISdEInkmISInJCElRGMhIiU3JCQhKHZvYSYhIigkISM1ISIiNyQkISh2b2EmISIoJCEmREomISImNyQkISZESiYhIiYkISM1ISIiNyQkISZESiYhIiYkISdEY14hIic3JCQiJEQnISIlJCEjPyEiIjckJCIkRCchIiUkISM1ISIiNyQkIiV2JCohIiYkISM/ISIiNyQkIiV2JCohIiYkISM1ISIiNyQkIiREIiEiJCQhIz8hIiI3JCQiJEQiISIkJCEjNSEiIjckJCIkRCIhIiQkISREJyEiJDckJCIiJiEiIiQhJFMiISIiNyQkIiImISIiJCEjSSEiIjckJCIiJiEiIiQhIzUhIiI3JCQiJEQiISIjJCElSTchIiI3JCQiJEQiISIjJCEjUyEiIjckJCIkRCIhIiMkISM1ISIiNyQkIiM/ISIiJCElU1UhIiI3JCQiIz8hIiIkISNdISIiNyQkIiM/ISIiJCEjPyEiIjckJCIjPyEiIiQhI3YhIiMtJSZDT0xPUkc2JiUkUkdCRyQiKF51aSchIigkIihedWknISIoJCIoXnVpJyEiKC0lJ1NZTUJPTEc2JCUtX1NPTElEQ0lSQ0xFRyIiJi0lJlNUWUxFRzYjJSZQT0lOVEctJSdDVVJWRVNHNiY3SDckJCEjNSEiIiQhI0QhIiM3JCQhJnYkZiEiJiQhI0QhIiM3JCQhJ0QieSYhIickISNEISIjNyQkISh2b2EmISIoJCEkdiQhIiQ3JCQhJkRKJiEiJiQhJXZWISIlNyQkISNEISIjJCEjPyEiIjckJCEjRCEiIyQhI3YhIiM3JCQhI0QhIiMkIiVESiEiJjckJCEjRCEiIyQiKkRKcSZmISM1NyQkISNEISIjJCIjNSEiIjckJCEkRCIhIiQkISM/ISIiNyQkISREIiEiJCQhIzUhIiI3JCQhJEQiISIkJCIlREohIiY3JCQhJEQiISIkJCIpdiQ0ciQhIio3JCQhJEQiISIkJCIjNSEiIjckJCIkRCchIiUkISR2JCEiJDckJCIkRCchIiUkISREIiEiJDckJCIkRCchIiUkISZEYyIhIic3JCQiJEQnISIlJCIlREohIiY3JCQiJEQnISIlJCIjNSEiIjckJCIldiQqISImJCEjRCEiIzckJCIldiQqISImJCElREohIiY3JCQiJXYkKiEiJiQiJEQnISIlNyQkIiV2JCohIiYkIiM1ISIiNyQkIiREIiEiJCQhI0QhIiM3JCQiJEQiISIkJCElREohIiY3JCQiJEQiISIkJCIkRCchIiU3JCQiJEQiISIkJCIjNSEiIjckJCIiJiEiIiQhI0QhIiM3JCQiIiYhIiIkISREIiEiJDckJCIiJiEiIiQiI0QhIiM3JCQiIiYhIiIkIiM1ISIiNyQkIiREIiEiIyQhI0QhIiM3JCQiJEQiISIjJCIjNSEiIjckJCIkRCIhIiMkIiM/ISIiNyQkIiM/ISIiJCEjRCEiIzckJCIjPyEiIiQiIzUhIiI3JCQiIz8hIiIkIiNJISIiLSUmQ09MT1JHNiYlJFJHQkckIiIhISIiJCIpKG86I1IhIikkIiIhISIiLSUnU1lNQk9MRzYkJS1fU09MSURDSVJDTEVHIiImLSUmU1RZTEVHNiMlJlBPSU5URy0lJ0NVUlZFU0c2Jjc3NyQkISM1ISIiJCIkSSIhIiI3JCQhJnYkZiEiJiQiJEQnISIlNyQkISZ2JGYhIiYkIiM1ISIiNyQkISdEInkmISInJCIkRCchIiU3JCQhJ0QieSYhIickIiM1ISIiNyQkISh2b2EmISIoJCIkRCchIiU3JCQhKHZvYSYhIigkIiM1ISIiNyQkISZESiYhIiYkIiREJyEiJTckJCEmREomISImJCIjNSEiIjckJCEjRCEiIyQhJHYkISIkNyQkISNEISIjJCEkRCIhIiQ3JCQhJEQiISIkJCEjRCEiIzckJCEkRCIhIiQkISREJyEiJTckJCIkRCchIiUkISVEYyEiJTckJCIldiQqISImJCElRGMhIiU3JCQiJXYkKiEiJiQhKEQieV0hIig3JCQiJEQiISIkJCElRGMhIiU3JCQiIiYhIiIkISREJyEiJDckJCIkRCIhIiMkISZEYychIiY3JCQiJEQiISIjJCEkRCchIiQ3JCQiIz8hIiIkISREJyEiJC0lJkNPTE9SRzYmJSRSR0JHJCIiISEiIiQiIiEhIiIkIiM1ISIiLSUnU1lNQk9MRzYkJS1fU09MSURDSVJDTEVHIiImLSUmU1RZTEVHNiMlJlBPSU5URy0lJ0NVUlZFU0c2JDdhcTckJCIiISEiIiQhI10hIiI3JCQiIiEhIiIkISNcISIiNyQkIiIhISIiJCEjWyEiIjckJCIiISEiIiQhI1ohIiI3JCQiIiEhIiIkISNZISIiNyQkIiIhISIiJCEjWCEiIjckJCIiISEiIiQhI1chIiI3JCQiIiEhIiIkISNWISIiNyQkIiIhISIiJCEjVSEiIjckJCIiISEiIiQhI1QhIiI3JCQiIiEhIiIkISNTISIiNyQkIiIhISIiJCEjUiEiIjckJCIiISEiIiQhI1EhIiI3JCQiIiEhIiIkISNQISIiNyQkIiIhISIiJCEjTyEiIjckJCIiISEiIiQhI04hIiI3JCQiIiEhIiIkISNNISIiNyQkIiIhISIiJCEjTCEiIjckJCIiISEiIiQhI0shIiI3JCQiIiEhIiIkISNKISIiNyQkIiIhISIiJCEjSSEiIjckJCIiISEiIiQhI0ghIiI3JCQiIiEhIiIkISNHISIiNyQkIiIhISIiJCEjRiEiIjckJCIiISEiIiQhI0UhIiI3JCQiIiEhIiIkISNEISIiNyQkIiIhISIiJCEjQyEiIjckJCIiISEiIiQhI0IhIiI3JCQiIiEhIiIkISNBISIiNyQkIiIhISIiJCEjQCEiIjckJCIiISEiIiQhIz8hIiI3JCQiIiEhIiIkISM+ISIiNyQkIiIhISIiJCEjPSEiIjckJCIiISEiIiQhIzwhIiI3JCQiIiEhIiIkISM7ISIiNyQkIiIhISIiJCEjOiEiIjckJCIiISEiIiQhIzkhIiI3JCQiIiEhIiIkISM4ISIiNyQkIiIhISIiJCEjNyEiIjckJCIiISEiIiQhIzYhIiI3JCQiIiEhIiIkISM1ISIiNyQkIiIhISIiJCEiKiEiIjckJCIiISEiIiQhIikhIiI3JCQiIiEhIiIkISIoISIiNyQkIiIhISIiJCEiJyEiIjckJCIiISEiIiQhIiYhIiI3JCQiIiEhIiIkISIlISIiNyQkIiIhISIiJCEiJCEiIjckJCIiISEiIiQhIiMhIiI3JCQiIiEhIiIkISIiISIiNyQkIiIhISIiJCIiISEiIjckJCIiISEiIiQiIiIhIiI3JCQiIiEhIiIkIiIjISIiNyQkIiIhISIiJCIiJCEiIjckJCIiISEiIiQiIiUhIiI3JCQiIiEhIiIkIiImISIiNyQkIiIhISIiJCIiJyEiIjckJCIiISEiIiQiIighIiI3JCQiIiEhIiIkIiIpISIiNyQkIiIhISIiJCIiKiEiIjckJCIiISEiIiQiIzUhIiI3JCQiIiEhIiIkIiM2ISIiNyQkIiIhISIiJCIjNyEiIjckJCIiISEiIiQiIzghIiI3JCQiIiEhIiIkIiM5ISIiNyQkIiIhISIiJCIjOiEiIjckJCIiISEiIiQiIzshIiI3JCQiIiEhIiIkIiM8ISIiNyQkIiIhISIiJCIjPSEiIjckJCIiISEiIiQiIz4hIiI3JCQiIiEhIiIkIiM/ISIiNyQkIiIhISIiJCIjQCEiIjckJCIiISEiIiQiI0EhIiI3JCQiIiEhIiIkIiNCISIiNyQkIiIhISIiJCIjQyEiIjckJCIiISEiIiQiI0QhIiI3JCQiIiEhIiIkIiNFISIiNyQkIiIhISIiJCIjRiEiIjckJCIiISEiIiQiI0chIiI3JCQiIiEhIiIkIiNIISIiNyQkIiIhISIiJCIjSSEiIjckJCIiISEiIiQiI0ohIiI3JCQiIiEhIiIkIiNLISIiNyQkIiIhISIiJCIjTCEiIjckJCIiISEiIiQiI00hIiI3JCQiIiEhIiIkIiNOISIiNyQkIiIhISIiJCIjTyEiIjckJCIiISEiIiQiI1AhIiI3JCQiIiEhIiIkIiNRISIiNyQkIiIhISIiJCIjUiEiIjckJCIiISEiIiQiI1MhIiI3JCQiIiEhIiIkIiNUISIiNyQkIiIhISIiJCIjVSEiIjckJCIiISEiIiQiI1YhIiI3JCQiIiEhIiIkIiNXISIiNyQkIiIhISIiJCIjWCEiIjckJCIiISEiIiQiI1khIiI3JCQiIiEhIiIkIiNaISIiNyQkIiIhISIiJCIjWyEiIjckJCIiISEiIiQiI1whIiI3JCQiIiEhIiIkIiNdISIiLSUmQ09MT1JHNiYlJFJHQkckIiIhISIiJCIiISEiIiQiIzUhIiItJSdDVVJWRVNHNiQ3YXE3JCQhI10hIiIkIiIhISIiNyQkISNcISIiJCIiISEiIjckJCEjWyEiIiQiIiEhIiI3JCQhI1ohIiIkIiIhISIiNyQkISNZISIiJCIiISEiIjckJCEjWCEiIiQiIiEhIiI3JCQhI1chIiIkIiIhISIiNyQkISNWISIiJCIiISEiIjckJCEjVSEiIiQiIiEhIiI3JCQhI1QhIiIkIiIhISIiNyQkISNTISIiJCIiISEiIjckJCEjUiEiIiQiIiEhIiI3JCQhI1EhIiIkIiIhISIiNyQkISNQISIiJCIiISEiIjckJCEjTyEiIiQiIiEhIiI3JCQhI04hIiIkIiIhISIiNyQkISNNISIiJCIiISEiIjckJCEjTCEiIiQiIiEhIiI3JCQhI0shIiIkIiIhISIiNyQkISNKISIiJCIiISEiIjckJCEjSSEiIiQiIiEhIiI3JCQhI0ghIiIkIiIhISIiNyQkISNHISIiJCIiISEiIjckJCEjRiEiIiQiIiEhIiI3JCQhI0UhIiIkIiIhISIiNyQkISNEISIiJCIiISEiIjckJCEjQyEiIiQiIiEhIiI3JCQhI0IhIiIkIiIhISIiNyQkISNBISIiJCIiISEiIjckJCEjQCEiIiQiIiEhIiI3JCQhIz8hIiIkIiIhISIiNyQkISM+ISIiJCIiISEiIjckJCEjPSEiIiQiIiEhIiI3JCQhIzwhIiIkIiIhISIiNyQkISM7ISIiJCIiISEiIjckJCEjOiEiIiQiIiEhIiI3JCQhIzkhIiIkIiIhISIiNyQkISM4ISIiJCIiISEiIjckJCEjNyEiIiQiIiEhIiI3JCQhIzYhIiIkIiIhISIiNyQkISM1ISIiJCIiISEiIjckJCEiKiEiIiQiIiEhIiI3JCQhIikhIiIkIiIhISIiNyQkISIoISIiJCIiISEiIjckJCEiJyEiIiQiIiEhIiI3JCQhIiYhIiIkIiIhISIiNyQkISIlISIiJCIiISEiIjckJCEiJCEiIiQiIiEhIiI3JCQhIiMhIiIkIiIhISIiNyQkISIiISIiJCIiISEiIjckJCIiISEiIiQiIiEhIiI3JCQiIiIhIiIkIiIhISIiNyQkIiIjISIiJCIiISEiIjckJCIiJCEiIiQiIiEhIiI3JCQiIiUhIiIkIiIhISIiNyQkIiImISIiJCIiISEiIjckJCIiJyEiIiQiIiEhIiI3JCQiIighIiIkIiIhISIiNyQkIiIpISIiJCIiISEiIjckJCIiKiEiIiQiIiEhIiI3JCQiIzUhIiIkIiIhISIiNyQkIiM2ISIiJCIiISEiIjckJCIjNyEiIiQiIiEhIiI3JCQiIzghIiIkIiIhISIiNyQkIiM5ISIiJCIiISEiIjckJCIjOiEiIiQiIiEhIiI3JCQiIzshIiIkIiIhISIiNyQkIiM8ISIiJCIiISEiIjckJCIjPSEiIiQiIiEhIiI3JCQiIz4hIiIkIiIhISIiNyQkIiM/ISIiJCIiISEiIjckJCIjQCEiIiQiIiEhIiI3JCQiI0EhIiIkIiIhISIiNyQkIiNCISIiJCIiISEiIjckJCIjQyEiIiQiIiEhIiI3JCQiI0QhIiIkIiIhISIiNyQkIiNFISIiJCIiISEiIjckJCIjRiEiIiQiIiEhIiI3JCQiI0chIiIkIiIhISIiNyQkIiNIISIiJCIiISEiIjckJCIjSSEiIiQiIiEhIiI3JCQiI0ohIiIkIiIhISIiNyQkIiNLISIiJCIiISEiIjckJCIjTCEiIiQiIiEhIiI3JCQiI00hIiIkIiIhISIiNyQkIiNOISIiJCIiISEiIjckJCIjTyEiIiQiIiEhIiI3JCQiI1AhIiIkIiIhISIiNyQkIiNRISIiJCIiISEiIjckJCIjUiEiIiQiIiEhIiI3JCQiI1MhIiIkIiIhISIiNyQkIiNUISIiJCIiISEiIjckJCIjVSEiIiQiIiEhIiI3JCQiI1YhIiIkIiIhISIiNyQkIiNXISIiJCIiISEiIjckJCIjWCEiIiQiIiEhIiI3JCQiI1khIiIkIiIhISIiNyQkIiNaISIiJCIiISEiIjckJCIjWyEiIiQiIiEhIiI3JCQiI1whIiIkIiIhISIiNyQkIiNdISIiJCIiISEiIi0lJkNPTE9SRzYmJSRSR0JHJCIiISEiIiQiIiEhIiIkIiM1ISIiLSUnQ1VSVkVTRzYkN2V3NyQkISNdISIiJCEjXSEiIjckJCEkJlwhIiMkISQmXCEiIzckJCEjXCEiIiQhI1whIiI3JCQhJCZbISIjJCEyMCsrKysrKyZbISM7NyQkISNbISIiJCEjWyEiIjckJCEkdiUhIiMkISR2JSEiIzckJCEjWiEiIiQhI1ohIiI3JCQhJGwlISIjJCEyJioqKioqKioqKioqKlxZISM7NyQkISNZISIiJCEjWSEiIjckJCEkYiUhIiMkISRiJSEiIzckJCEjWCEiIiQhI1ghIiI3JCQhJFglISIjJCEkWCUhIiM3JCQhI1chIiIkISNXISIiNyQkISROJSEiIyQhMjArKysrKytOJSEjOzckJCEjViEiIiQhI1YhIiI3JCQhJEQlISIjJCEkRCUhIiM3JCQhI1UhIiIkISNVISIiNyQkISQ6JSEiIyQhMiYqKioqKioqKioqKipcVCEjOzckJCEjVCEiIiQhI1QhIiI3JCQhJDAlISIjJCEkMCUhIiM3JCQhI1MhIiIkISNTISIiNyQkISQmUiEiIyQhMigqKioqKioqKioqKipcUiEjOzckJCEjUiEiIiQhI1IhIiI3JCQhMicqKioqKioqKioqKipcUSEjOyQhJCZRISIjNyQkISNRISIiJCEjUSEiIjckJCEkdiQhIiMkISR2JCEiIzckJCEjUCEiIiQhI1AhIiI3JCQhMi8rKysrKytsJCEjOyQhJGwkISIjNyQkISNPISIiJCEjTyEiIjckJCEkYiQhIiMkITIuKysrKysrYiQhIzs3JCQhI04hIiIkISNOISIiNyQkISRYJCEiIyQhMigqKioqKioqKioqKipcTSEjOzckJCEjTSEiIiQhI00hIiI3JCQhMicqKioqKioqKioqKipcTCEjOyQhJE4kISIjNyQkISNMISIiJCEjTCEiIjckJCEkRCQhIiMkISREJCEiIzckJCEjSyEiIiQhI0shIiI3JCQhMi8rKysrKys6JCEjOyQhJDokISIjNyQkISNKISIiJCEjSiEiIjckJCEkMCQhIiMkITIuKysrKysrMCQhIzs3JCQhI0khIiIkISNJISIiNyQkISQmSCEiIyQhMigqKioqKioqKioqKipcSCEjOzckJCEjSCEiIiQhI0ghIiI3JCQhMicqKioqKioqKioqKipcRyEjOyQhJCZHISIjNyQkISNHISIiJCEjRyEiIjckJCEkdiMhIiMkISR2IyEiIzckJCEjRiEiIiQhI0YhIiI3JCQhMi8rKysrKytsIyEjOyQhJGwjISIjNyQkISNFISIiJCEjRSEiIjckJCEkYiMhIiMkITIuKysrKysrYiMhIzs3JCQhI0QhIiIkISNEISIiNyQkISRYIyEiIyQhMigqKioqKioqKioqKipcQyEjOzckJCEjQyEiIiQhI0MhIiI3JCQhMicqKioqKioqKioqKipcQiEjOyQhJE4jISIjNyQkISNCISIiJCEjQiEiIjckJCEkRCMhIiMkISREIyEiIzckJCEjQSEiIiQhI0EhIiI3JCQhMi8rKysrKys6IyEjOyQhJDojISIjNyQkISNAISIiJCEjQCEiIjckJCEkMCMhIiMkITIuKysrKysrMCMhIzs3JCQhIz8hIiIkISM/ISIiNyQkISQmPiEiIyQhJCY+ISIjNyQkISM+ISIiJCEjPiEiIjckJCEkJj0hIiMkITIqKioqKioqKioqKioqXD0hIzs3JCQhIz0hIiIkISM9ISIiNyQkISR2IiEiIyQhJHYiISIjNyQkISM8ISIiJCEjPCEiIjckJCEkbCIhIiMkITIsKysrKysrbCIhIzs3JCQhIzshIiIkISM7ISIiNyQkISRiIiEiIyQhJGIiISIjNyQkISM6ISIiJCEjOiEiIjckJCEkWCIhIiMkISRYIiEiIzckJCEjOSEiIiQhIzkhIiI3JCQhJE4iISIjJCEyKioqKioqKioqKioqKlw4ISM7NyQkISM4ISIiJCEjOCEiIjckJCEkRCIhIiMkISREIiEiIzckJCEjNyEiIiQhIzchIiI3JCQhJDoiISIjJCEyLCsrKysrKzoiISM7NyQkISM2ISIiJCEjNiEiIjckJCEkMCIhIiMkISQwIiEiIzckJCEjNSEiIiQhIzUhIiI3JCQhIyYqISIjJCExLCsrKysrKyYqISM7NyQkISIqISIiJCEiKiEiIjckJCExLCsrKysrKyYpISM7JCEjJikhIiM3JCQhIikhIiIkISIpISIiNyQkISN2ISIjJCEjdiEiIzckJCEiKCEiIiQhIighIiI3JCQhMSoqKioqKioqKioqKipcJyEjOyQhI2whIiM3JCQhIichIiIkISInISIiNyQkISNiISIjJCExKioqKioqKioqKioqKlwmISM7NyQkISImISIiJCEiJiEiIjckJCEjWCEiIyQhI1ghIiM3JCQhIiUhIiIkISIlISIiNyQkISNOISIjJCEjTiEiIzckJCEiJCEiIiQhIiQhIiI3JCQhI0QhIiMkISNEISIjNyQkISIjISIiJCEiIyEiIjckJCEjOiEiIyQhMi0rKysrKytdIiEjPDckJCEiIiEiIiQhIiIhIiI3JCQhIiYhIiMkISImISIjNyQkIiIhISIiJCIiISEiIjckJCIxKioqKioqKioqKioqKipcISM8JCIxLSsrKysrK10hIzw3JCQiIiIhIiIkIiIiISIiNyQkIiM6ISIjJCIyLSsrKysrK10iISM8NyQkIiIjISIiJCIiIyEiIjckJCIjRCEiIyQiI0QhIiM3JCQiIiQhIiIkIiIkISIiNyQkIiNOISIjJCIyLisrKysrK10kISM8NyQkIiIlISIiJCIiJSEiIjckJCIjWCEiIyQiI1ghIiM3JCQiIiYhIiIkIiImISIiNyQkIiNiISIjJCIxKioqKioqKioqKioqKlwmISM7NyQkIiInISIiJCIiJyEiIjckJCIxKioqKioqKioqKioqKlwnISM7JCIjbCEiIzckJCIiKCEiIiQiIighIiI3JCQiI3YhIiMkIiN2ISIjNyQkIiIpISIiJCIiKSEiIjckJCIxLCsrKysrKyYpISM7JCIjJikhIiM3JCQiIiohIiIkIiIqISIiNyQkIiMmKiEiIyQiMSwrKysrKysmKiEjOzckJCIjNSEiIiQiIzUhIiI3JCQiJDAiISIjJCIkMCIhIiM3JCQiIzYhIiIkIiM2ISIiNyQkIiQ6IiEiIyQiMiwrKysrKys6IiEjOzckJCIjNyEiIiQiIzchIiI3JCQiJEQiISIjJCIkRCIhIiM3JCQiIzghIiIkIiM4ISIiNyQkIiROIiEiIyQiMioqKioqKioqKioqKipcOCEjOzckJCIjOSEiIiQiIzkhIiI3JCQiJFgiISIjJCIkWCIhIiM3JCQiIzohIiIkIiM6ISIiNyQkIiRiIiEiIyQiJGIiISIjNyQkIiM7ISIiJCIjOyEiIjckJCIkbCIhIiMkIjIsKysrKysrbCIhIzs3JCQiIzwhIiIkIiM8ISIiNyQkIiR2IiEiIyQiJHYiISIjNyQkIiM9ISIiJCIjPSEiIjckJCIkJj0hIiMkIjIqKioqKioqKioqKioqXD0hIzs3JCQiIz4hIiIkIiM+ISIiNyQkIiQmPiEiIyQiJCY+ISIjNyQkIiM/ISIiJCIjPyEiIjckJCIkMCMhIiMkIjIuKysrKysrMCMhIzs3JCQiI0AhIiIkIiNAISIiNyQkIjIvKysrKysrOiMhIzskIiQ6IyEiIzckJCIjQSEiIiQiI0EhIiI3JCQiJEQjISIjJCIkRCMhIiM3JCQiI0IhIiIkIiNCISIiNyQkIjInKioqKioqKioqKioqXEIhIzskIiROIyEiIzckJCIjQyEiIiQiI0MhIiI3JCQiJFgjISIjJCIyKCoqKioqKioqKioqKlxDISM7NyQkIiNEISIiJCIjRCEiIjckJCIkYiMhIiMkIjIuKysrKysrYiMhIzs3JCQiI0UhIiIkIiNFISIiNyQkIjIvKysrKysrbCMhIzskIiRsIyEiIzckJCIjRiEiIiQiI0YhIiI3JCQiJHYjISIjJCIkdiMhIiM3JCQiI0chIiIkIiNHISIiNyQkIjInKioqKioqKioqKioqXEchIzskIiQmRyEiIzckJCIjSCEiIiQiI0ghIiI3JCQiJCZIISIjJCIyKCoqKioqKioqKioqKlxIISM7NyQkIiNJISIiJCIjSSEiIjckJCIkMCQhIiMkIjIuKysrKysrMCQhIzs3JCQiI0ohIiIkIiNKISIiNyQkIjIvKysrKysrOiQhIzskIiQ6JCEiIzckJCIjSyEiIiQiI0shIiI3JCQiJEQkISIjJCIkRCQhIiM3JCQiI0whIiIkIiNMISIiNyQkIjInKioqKioqKioqKioqXEwhIzskIiROJCEiIzckJCIjTSEiIiQiI00hIiI3JCQiJFgkISIjJCIyKCoqKioqKioqKioqKlxNISM7NyQkIiNOISIiJCIjTiEiIjckJCIkYiQhIiMkIjIuKysrKysrYiQhIzs3JCQiI08hIiIkIiNPISIiNyQkIjIvKysrKysrbCQhIzskIiRsJCEiIzckJCIjUCEiIiQiI1AhIiI3JCQiJHYkISIjJCIkdiQhIiM3JCQiI1EhIiIkIiNRISIiNyQkIjInKioqKioqKioqKioqXFEhIzskIiQmUSEiIzckJCIjUiEiIiQiI1IhIiI3JCQiJCZSISIjJCIyKCoqKioqKioqKioqKlxSISM7NyQkIiNTISIiJCIjUyEiIjckJCIkMCUhIiMkIiQwJSEiIzckJCIjVCEiIiQiI1QhIiI3JCQiJDolISIjJCIyJioqKioqKioqKioqKlxUISM7NyQkIiNVISIiJCIjVSEiIjckJCIkRCUhIiMkIiREJSEiIzckJCIjViEiIiQiI1YhIiI3JCQiJE4lISIjJCIyMCsrKysrK04lISM7NyQkIiNXISIiJCIjVyEiIjckJCIkWCUhIiMkIiRYJSEiIzckJCIjWCEiIiQiI1ghIiI3JCQiJGIlISIjJCIkYiUhIiM3JCQiI1khIiIkIiNZISIiNyQkIiRsJSEiIyQiMiYqKioqKioqKioqKipcWSEjOzckJCIjWiEiIiQiI1ohIiI3JCQiJHYlISIjJCIkdiUhIiM3JCQiI1shIiIkIiNbISIiNyQkIiQmWyEiIyQiMjArKysrKysmWyEjOzckJCIjXCEiIiQiI1whIiI3JCQiJCZcISIjJCIkJlwhIiM3JCQiI10hIiIkIiNdISIiLSUmQ09MT1JHNiYlJFJHQkckIiIhISIiJCIiISEiIiQiIzUhIiItJSdDVVJWRVNHNiQ3YXE3JCQhIiYhIiIkISNdISIiNyQkISImISIiJCEjXCEiIjckJCEiJiEiIiQhI1shIiI3JCQhIiYhIiIkISNaISIiNyQkISImISIiJCEjWSEiIjckJCEiJiEiIiQhI1ghIiI3JCQhIiYhIiIkISNXISIiNyQkISImISIiJCEjViEiIjckJCEiJiEiIiQhI1UhIiI3JCQhIiYhIiIkISNUISIiNyQkISImISIiJCEjUyEiIjckJCEiJiEiIiQhI1IhIiI3JCQhIiYhIiIkISNRISIiNyQkISImISIiJCEjUCEiIjckJCEiJiEiIiQhI08hIiI3JCQhIiYhIiIkISNOISIiNyQkISImISIiJCEjTSEiIjckJCEiJiEiIiQhI0whIiI3JCQhIiYhIiIkISNLISIiNyQkISImISIiJCEjSiEiIjckJCEiJiEiIiQhI0khIiI3JCQhIiYhIiIkISNIISIiNyQkISImISIiJCEjRyEiIjckJCEiJiEiIiQhI0YhIiI3JCQhIiYhIiIkISNFISIiNyQkISImISIiJCEjRCEiIjckJCEiJiEiIiQhI0MhIiI3JCQhIiYhIiIkISNCISIiNyQkISImISIiJCEjQSEiIjckJCEiJiEiIiQhI0AhIiI3JCQhIiYhIiIkISM/ISIiNyQkISImISIiJCEjPiEiIjckJCEiJiEiIiQhIz0hIiI3JCQhIiYhIiIkISM8ISIiNyQkISImISIiJCEjOyEiIjckJCEiJiEiIiQhIzohIiI3JCQhIiYhIiIkISM5ISIiNyQkISImISIiJCEjOCEiIjckJCEiJiEiIiQhIzchIiI3JCQhIiYhIiIkISM2ISIiNyQkISImISIiJCEjNSEiIjckJCEiJiEiIiQhIiohIiI3JCQhIiYhIiIkISIpISIiNyQkISImISIiJCEiKCEiIjckJCEiJiEiIiQhIichIiI3JCQhIiYhIiIkISImISIiNyQkISImISIiJCEiJSEiIjckJCEiJiEiIiQhIiQhIiI3JCQhIiYhIiIkISIjISIiNyQkISImISIiJCEiIiEiIjckJCEiJiEiIiQiIiEhIiI3JCQhIiYhIiIkIiIiISIiNyQkISImISIiJCIiIyEiIjckJCEiJiEiIiQiIiQhIiI3JCQhIiYhIiIkIiIlISIiNyQkISImISIiJCIiJiEiIjckJCEiJiEiIiQiIichIiI3JCQhIiYhIiIkIiIoISIiNyQkISImISIiJCIiKSEiIjckJCEiJiEiIiQiIiohIiI3JCQhIiYhIiIkIiM1ISIiNyQkISImISIiJCIjNiEiIjckJCEiJiEiIiQiIzchIiI3JCQhIiYhIiIkIiM4ISIiNyQkISImISIiJCIjOSEiIjckJCEiJiEiIiQiIzohIiI3JCQhIiYhIiIkIiM7ISIiNyQkISImISIiJCIjPCEiIjckJCEiJiEiIiQiIz0hIiI3JCQhIiYhIiIkIiM+ISIiNyQkISImISIiJCIjPyEiIjckJCEiJiEiIiQiI0AhIiI3JCQhIiYhIiIkIiNBISIiNyQkISImISIiJCIjQiEiIjckJCEiJiEiIiQiI0MhIiI3JCQhIiYhIiIkIiNEISIiNyQkISImISIiJCIjRSEiIjckJCEiJiEiIiQiI0YhIiI3JCQhIiYhIiIkIiNHISIiNyQkISImISIiJCIjSCEiIjckJCEiJiEiIiQiI0khIiI3JCQhIiYhIiIkIiNKISIiNyQkISImISIiJCIjSyEiIjckJCEiJiEiIiQiI0whIiI3JCQhIiYhIiIkIiNNISIiNyQkISImISIiJCIjTiEiIjckJCEiJiEiIiQiI08hIiI3JCQhIiYhIiIkIiNQISIiNyQkISImISIiJCIjUSEiIjckJCEiJiEiIiQiI1IhIiI3JCQhIiYhIiIkIiNTISIiNyQkISImISIiJCIjVCEiIjckJCEiJiEiIiQiI1UhIiI3JCQhIiYhIiIkIiNWISIiNyQkISImISIiJCIjVyEiIjckJCEiJiEiIiQiI1ghIiI3JCQhIiYhIiIkIiNZISIiNyQkISImISIiJCIjWiEiIjckJCEiJiEiIiQiI1shIiI3JCQhIiYhIiIkIiNcISIiNyQkISImISIiJCIjXSEiIi0lJkNPTE9SRzYmJSRSR0JHJCIiISEiIiQiIiEhIiIkIiM1ISIiLSUnQ1VSVkVTRzYkN2FxNyQkISNdISIiJCEiJiEiIjckJCEjXCEiIiQhIiYhIiI3JCQhI1shIiIkISImISIiNyQkISNaISIiJCEiJiEiIjckJCEjWSEiIiQhIiYhIiI3JCQhI1ghIiIkISImISIiNyQkISNXISIiJCEiJiEiIjckJCEjViEiIiQhIiYhIiI3JCQhI1UhIiIkISImISIiNyQkISNUISIiJCEiJiEiIjckJCEjUyEiIiQhIiYhIiI3JCQhI1IhIiIkISImISIiNyQkISNRISIiJCEiJiEiIjckJCEjUCEiIiQhIiYhIiI3JCQhI08hIiIkISImISIiNyQkISNOISIiJCEiJiEiIjckJCEjTSEiIiQhIiYhIiI3JCQhI0whIiIkISImISIiNyQkISNLISIiJCEiJiEiIjckJCEjSiEiIiQhIiYhIiI3JCQhI0khIiIkISImISIiNyQkISNIISIiJCEiJiEiIjckJCEjRyEiIiQhIiYhIiI3JCQhI0YhIiIkISImISIiNyQkISNFISIiJCEiJiEiIjckJCEjRCEiIiQhIiYhIiI3JCQhI0MhIiIkISImISIiNyQkISNCISIiJCEiJiEiIjckJCEjQSEiIiQhIiYhIiI3JCQhI0AhIiIkISImISIiNyQkISM/ISIiJCEiJiEiIjckJCEjPiEiIiQhIiYhIiI3JCQhIz0hIiIkISImISIiNyQkISM8ISIiJCEiJiEiIjckJCEjOyEiIiQhIiYhIiI3JCQhIzohIiIkISImISIiNyQkISM5ISIiJCEiJiEiIjckJCEjOCEiIiQhIiYhIiI3JCQhIzchIiIkISImISIiNyQkISM2ISIiJCEiJiEiIjckJCEjNSEiIiQhIiYhIiI3JCQhIiohIiIkISImISIiNyQkISIpISIiJCEiJiEiIjckJCEiKCEiIiQhIiYhIiI3JCQhIichIiIkISImISIiNyQkISImISIiJCEiJiEiIjckJCEiJSEiIiQhIiYhIiI3JCQhIiQhIiIkISImISIiNyQkISIjISIiJCEiJiEiIjckJCEiIiEiIiQhIiYhIiI3JCQiIiEhIiIkISImISIiNyQkIiIiISIiJCEiJiEiIjckJCIiIyEiIiQhIiYhIiI3JCQiIiQhIiIkISImISIiNyQkIiIlISIiJCEiJiEiIjckJCIiJiEiIiQhIiYhIiI3JCQiIichIiIkISImISIiNyQkIiIoISIiJCEiJiEiIjckJCIiKSEiIiQhIiYhIiI3JCQiIiohIiIkISImISIiNyQkIiM1ISIiJCEiJiEiIjckJCIjNiEiIiQhIiYhIiI3JCQiIzchIiIkISImISIiNyQkIiM4ISIiJCEiJiEiIjckJCIjOSEiIiQhIiYhIiI3JCQiIzohIiIkISImISIiNyQkIiM7ISIiJCEiJiEiIjckJCIjPCEiIiQhIiYhIiI3JCQiIz0hIiIkISImISIiNyQkIiM+ISIiJCEiJiEiIjckJCIjPyEiIiQhIiYhIiI3JCQiI0AhIiIkISImISIiNyQkIiNBISIiJCEiJiEiIjckJCIjQiEiIiQhIiYhIiI3JCQiI0MhIiIkISImISIiNyQkIiNEISIiJCEiJiEiIjckJCIjRSEiIiQhIiYhIiI3JCQiI0YhIiIkISImISIiNyQkIiNHISIiJCEiJiEiIjckJCIjSCEiIiQhIiYhIiI3JCQiI0khIiIkISImISIiNyQkIiNKISIiJCEiJiEiIjckJCIjSyEiIiQhIiYhIiI3JCQiI0whIiIkISImISIiNyQkIiNNISIiJCEiJiEiIjckJCIjTiEiIiQhIiYhIiI3JCQiI08hIiIkISImISIiNyQkIiNQISIiJCEiJiEiIjckJCIjUSEiIiQhIiYhIiI3JCQiI1IhIiIkISImISIiNyQkIiNTISIiJCEiJiEiIjckJCIjVCEiIiQhIiYhIiI3JCQiI1UhIiIkISImISIiNyQkIiNWISIiJCEiJiEiIjckJCIjVyEiIiQhIiYhIiI3JCQiI1ghIiIkISImISIiNyQkIiNZISIiJCEiJiEiIjckJCIjWiEiIiQhIiYhIiI3JCQiI1shIiIkISImISIiNyQkIiNcISIiJCEiJiEiIjckJCIjXSEiIiQhIiYhIiItJSZDT0xPUkc2JiUkUkdCRyQiIiEhIiIkIiIhISIiJCIjNSEiIi0lJ0NVUlZFU0c2JDdgdzckJCIjRCEiIiQhI10hIiI3JCQiMWFhK2ZJTEFDISM6JCEjXCEiIjckJCIjQyEiIiQhMVxlIXlXIj5yWyEjOjckJCIxMSspR0gjKltNIyEjOiQhI1shIiI3JCQiI0IhIiIkITFpKW86ViMqPXUlISM6NyQkIjEiWz9kciVvbkEhIzokISNaISIiNyQkIiNBISIiJCExbiVmUSx4P2glISM6NyQkIjI5M0o9cjwyPiMhIzskISNZISIiNyQkIjIkKioqKioqKioqKioqZkAhIzskITEqKioqKioqKioqKipmWCEjOjckJCIxPDFuaiEqKlI2IyEjOiQhI1ghIiI3JCQiI0AhIiIkITFzITNzKW9yIlslISM6NyQkIjIuQ3NEKXBgUD8hIzskISNXISIiNyQkIiM/ISIiJCExOSNlJGY1eV1WISM6NyQkIjJ1WHpEOVM4Jz4hIzskISNWISIiNyQkIiM+ISIiJCExQHZrI1tOIz5VISM6NyQkIjJAdSR6PHhUJik9ISM7JCEjVSEiIjckJCIxLSsrKysrUz0hIzokITEtKysrKytTVCEjOjckJCIyT28qb0Ileig0PSEjOyQhI1QhIiI3JCQiIz0hIiIkITFSUipbaFVxMyUhIzo3JCQiMkZPREhjTld0IiEjOyQhI1MhIiI3JCQiIzwhIiIkITI7OFxjKjM7YVIhIzs3JCQiMj5jZ2kyKFJmOyEjOyQhI1IhIiI3JCQiIzshIiIkITJaRiYpcDZXMCNRISM7NyQkIjFZbUgqZnZZZSIhIzokISNRISIiNyQkIiRhIiEiIyQhJHUkISIjNyQkIjJ2IkgoZV8kRzU6ISM7JCEjUCEiIjckJCIjOiEiIiQhMTJYamgxOSdvJCEjOjckJCIybGAqNHpTQk85ISM7JCEjTyEiIjckJCIjOSEiIiQhMD43RWQjKjNiJCEjOTckJCIxN0I9IlJURE8iISM6JCEjTiEiIjckJCIjOCEiIiQhMnloJlIxV3Q5TSEjOzckJCIyMTsyTWY/IypHIiEjOyQhI00hIiI3JCQiMSoqKioqKioqKioqKmY3ISM6JCExKioqKioqKioqKioqZkwhIzo3JCQiMXYyInoiekc7NyEjOiQhI0whIiI3JCQiIzchIiIkITJiPE5aIT1meEshIzs3JCQiMmo6Ij04M3dWNiEjOyQhI0shIiI3JCQiIzYhIiIkITJDd0FlcHokUkohIzs3JCQiMmg3QWMyZTsyIiEjOyQhI0ohIiI3JCQiIzUhIiIkISNJISIiNyQkIjElXFQ+XyYzKUcqISM7JCEjSCEiIjckJCIiKiEiIiQhMkZ5V0FtUSRmRyEjOzckJCIwUDZWb3Y1ZSkhIzokISNHISIiNyQkIiIpISIiJCEyYChHKkh2aHNyIyEjOzckJCIxUmBTaClII3p5ISM7JCEjRiEiIjckJCIxMisrKysrK3chIzskITEsKysrKytnRSEjOjckJCIwRz56N0pHPSghIzokISNFISIiNyQkIiIoISIiJCEyO0A3RkQ1T2QjISM7NyQkIjF6eVQxJSo9I1wnISM7JCEjRCEiIjckJCIiJyEiIiQhMSJSVUUkSD5HQyEjOjckJCIxI3lDTjxYdyFlISM7JCEjQyEiIjckJCIxKikqKioqKioqKioqKlImISM7JCExKioqKioqKioqKioqUkIhIzo3JCQiMS4xMV5RZEheISM7JCEjQiEiIjckJCIiJiEiIiQhMTpXUzFreCFHIyEjOjckJCIxeCczTi8iUmVXISM7JCEjQSEiIjckJCIiJSEiIiQhMUh1XlYzMkpAISM6NyQkIjJiRFosJCllWHokISM8JCEjQCEiIjckJCIxKSoqKioqKioqKioqKlIkISM7JCEkLyMhIiM3JCQiMidIXGwkUSRmUUohIzwkISM/ISIiNyQkIiIkISIiJCEyX0xdNXkzKHk+ISM7NyQkIjI8NXlRRnU1XCMhIzwkISM+ISIiNyQkIiIjISIiJCEyKVsnRylmQ0BCPSEjOzckJCIxPlEvT2ZsXz0hIzskISM9ISIiNyQkIjIlKSoqKioqKioqKioqKmYiISM8JCEyKSoqKioqKioqKioqKmY8ISM7NyQkIjFYI1tFJj4zQzchIzskISM8ISIiNyQkIiIiISIiJCEyYilcISlINSVSbSIhIzs3JCQiMHNCeFRJPzEnISM7JCEjOyEiIjckJCIiISEiIiQhIzohIiI3JCQhMidSI3lXQW1RJGYhIz0kISM5ISIiNyQkISIiISIiJCEyQXhPYV90K0wiISM7NyQkITFgKEcqSHZoczYhIzskISM4ISIiNyQkISM5ISIjJCEyKSoqKioqKioqKioqKmY3ISM7NyQkITE6QDdGRDVPPCEjOyQhIzchIiI3JCQhIiMhIiIkITE6J1IqRyh6PzoiISM6NyQkITIvIlJVRSRIPkcjISM8JCEjNiEiIjckJCEyQisrKysrK2cjISM8JCEyKSoqKioqKioqKioqKlI1ISM7NyQkITFeVC9rU3cyRyEjOyQhIzUhIiI3JCQhIiQhIiIkITEoenpIUXZNaSohIzs3JCQhMSRIdV5WMzJKJCEjOyQhIiohIiI3JCQhMS0rKysrKytPISM7JCExKioqKioqKioqKioqKlIpISM7NyQkITJYTi4wInkzKHkkISM8JCEiKSEiIjckJCEiJSEiIiQhMXIjXFQoKUc2YCghIzs3JCQhMigqWydHKWZDQEIlISM8JCEiKCEiIjckJCExKioqKioqKioqKioqKlIlISM7JCExLCsrKysrK20hIzs3JCQhMWApXCEpSDUlUlkhIzskISInISIiNyQkISImISIiJCEiJiEiIjckJCExQHhPYV90K2AhIzskISIlISIiNyQkISNhISIjJCEjTyEiIzckJCExWmhSKkcoej9iISM7JCEiJCEiIjckJCExKSoqKioqKioqKioqKmYmISM7JCEyOysrKysrK1MjISM8NyQkITEpenpIUXZNaSYhIzskISIjISIiNyQkITEqKioqKioqKioqKioqZiYhIzskITIyKysrKysrUyIhIzw3JCQhMXUjXFQoKUc2YCYhIzskISIiISIiNyQkISNhISIjJCEyYyoqKioqKioqKioqKipmISM9NyQkISImISIiJCIiISEiIjckJCEjVyEiIyQiMiUqKioqKioqKioqKioqKlIhIz03JCQhIiUhIiIkIjI7dSNcVCgpRzZgISM9NyQkISNPISIjJCIxKSoqKioqKioqKioqKipmISM8NyQkISIkISIiJCIxIip6ekhRdk1pISM8NyQkITImKioqKioqKioqKioqKmYjISM8JCIyYyoqKioqKioqKioqKipmISM9NyQkISIjISIiJCIxdzknUipHKHo/JiEjPDckJCEjOSEiIyQiMSwrKysrKytTISM8NyQkISIiISIiJCIxQHNuVkROMkkhIzw3JCQiIiEhIiIkIiIhISIiNyQkIiIiISIiJCExcDldPnEqZWckISM8NyQkIjIuKysrKysrZyIhIzwkITJFKysrKysrKychIz03JCQiIiMhIiIkITEuXjg8U3Z5dyEjPDckJCIyYkZcVCgpRzZgIyEjPCQhIiIhIiI3JCQiIiQhIiIkITJZaydcKj03SEAiISM8NyQkIjIoKioqKioqKioqKioqKlIkISM8JCEyKioqKioqKioqKioqKipSIiEjPDckJCIiJSEiIiQhMiUzZCNbYyJIKm8iISM8NyQkIjIuISl6SFF2TWklISM8JCEiIyEiIjckJCIiJiEiIiQhMVtlJmYkZkIjPiMhIzs3JCQiI2EhIiMkITIwKysrKysrUyMhIzw3JCQiIichIiIkITIlKTN3Tm5xIT1GISM8NyQkIjFaaFIqRyh6P2whIzskISIkISIiNyQkIiIoISIiJCEyTyl5KEdaKCpRRSQhIzw3JCQiMS0rKysrKyt3ISM7JCExLSsrKysrK08hIzs3JCQiIikhIiIkITIkWzcycUNRRlEhIzw3JCQiMUF4T2FfdCskKSEjOyQhIiUhIiI3JCQiIiohIiIkITJsPF92UDhtUyUhIzw3JCQiIzUhIiIkISImISIiNyQkIiM2ISIiJCExdEJ4VEk/MWMhIzs3JCQiMmIpXCEpSDUlUjsiISM7JCEiJyEiIjckJCIjNyEiIiQhMVkjW0UmPjNDaSEjOzckJCIyLSsrKysrK0UiISM7JCExLCsrKysrK20hIzs3JCQiIzghIiIkITFAUS9PZmxfbyEjOzckJCIyJlsnRylmQ0BCOCEjOyQhIighIiI3JCQiIzkhIiIkIS8ieVFGdTVcKCEjOTckJCIyZkxdNXkzKHk5ISM7JCEiKSEiIjckJCIjOiEiIiQhMUdcbCRRJGZRIikhIzs3JCQiJGEiISIjJCExLCsrKysrKyUpISM7NyQkIiM7ISIiJCExZHM5SSllWHopISM7NyQkIjFIdV5WMzJKOyEjOiQhIiohIiI3JCQiIzwhIiIkITF3JzNOLyJSZSUqISM7NyQkIjJhVC9rU3cyeSIhIzskISM1ISIiNyQkIiM9ISIiJCEwMTFeUWRILCIhIzk3JCQiMioqKioqKioqKioqKipSPSEjOyQhJC8iISIjNyQkIiM+ISIiJCEyKHlDTjxYdyEzIiEjOzckJCIxIlJVRSRIPkc+ISM6JCEjNiEiIjckJCIjPyEiIiQhMnp5VDElKj0jXDYhIzs3JCQiMjtAN0ZENU8yIyEjOyQhIzchIiI3JCQiI0AhIiIkITFHPno3Skc9NyEjOjckJCIxLCsrKysrZ0AhIzokITEsKysrKytnNyEjOjckJCIjQSEiIiQhMlRgU2gpSCN6RyIhIzs3JCQiMmAoRypIdmhzQCMhIzskISM4ISIiNyQkIiNCISIiJCEybThKJW92NWU4ISM7NyQkIjJCeVdBbVEkZkIhIzskISM5ISIiNyQkIiNDISIiJCEyI1xUPl8mMylHOSEjOzckJCIjRCEiIiQhIzohIiI3JCQiI0UhIiIkITJoN0FjMmU7ZCIhIzs3JCQiMWpGI2VweiRSRSEjOiQhIzshIiI3JCQiI0YhIiIkITFjNj04M3dWOyEjOjckJCIyYjxOWiE9ZnhGISM7JCEjPCEiIjckJCIjRyEiIiQhMmB4NXoiekc7PCEjOzckJCIyMysrKysrKydHISM7JCEyNisrKysrK3ciISM7NyQkIiNIISIiJCEyMzsyTWY/Iyp5IiEjOzckJCIyeWgmUjFXdDlIISM7JCEjPSEiIjckJCIjSSEiIiQhMTdCPSJSVEQnPSEjOjckJCIwPjdFZCMqMzAkISM5JCEjPiEiIjckJCIjSiEiIiQhMm5gKjR6U0JPPiEjOzckJCIybl1NO21TaD0kISM7JCEjPyEiIjckJCIjSyEiIiQhMT1IKGVfJEc1PyEjOjckJCIyMisrKysrK0MkISM7JCExLCsrKysrUz8hIzo3JCQiI0whIiIkITJiaydIKmZ2WTMjISM7NyQkIjJWRiYpcDZXMEskISM7JCEjQCEiIjckJCIjTSEiIiQhMWgwRXdxUmZAISM6NyQkIjJEOFxjKjM7YU0hIzskISNBISIiNyQkIiNOISIiJCEyRk9ESGNOV0IjISM7NyQkIjInUlIqW2hVcWUkISM7JCEjQiEiIjckJCIjTyEiIiQhMSVvKm9CJXooNEIhIzo3JCQiMTArKysrK1NPISM6JCEyWisrKysrK00jISM7NyQkIiNQISIiJCEyRXUkejx4VCZRIyEjOzckJCIyOV9aRVtOIz5QISM7JCEjQyEiIjckJCIjUSEiIiQhMnVYekQ5UzhZIyEjOzckJCIyRUBlJGY1eV1RISM7JCEjRCEiIjckJCIjUiEiIiQhMENzRClwYFBEISM5NyQkIjF0ITNzKW9yIilSISM6JCEjRSEiIjckJCIjUyEiIiQhMTwxbmohKipSaCMhIzo3JCQiMSgqKioqKioqKioqKmZTISM6JCEydioqKioqKioqKioqZkUhIzs3JCQiI1QhIiIkITI5M0o9cjwycCMhIzs3JCQiMW0lZlEseD82JSEjOiQhI0YhIiI3JCQiI1UhIiIkITItWz9kciVvbkYhIzs3JCQiMWkpbzpWIyo9QyUhIzokISNHISIiNyQkIiNWISIiJCEyaSshKUdIIypbJUchIzs3JCQiMV5lIXlXIj5yViEjOiQhI0ghIiI3JCQiI1chIiIkITFhYStmSUxBSCEjOjckJCIjWCEiIiQhI0khIiI3JCQiI1khIiIkITJ1aypcWWspeTIkISM7NyQkIjF0eVBDPk1HWSEjOiQhI0ohIiI3JCQiI1ohIiIkITIlMyI0MTAnKWY6JCEjOzckJCIxWCk9bz1SaXYlISM6JCEjSyEiIjckJCIjWyEiIiQhMT0iPVl3I0hNSyEjOjckJCIxRCMqMyMzN1ApWyEjOiQhI0whIiI3JCQiI1whIiIkITFfZlxAMyFHSiQhIzo3JCQiMSwrKysrK2dcISM6JCEyLisrKysrK08kISM7NyQkIiNdISIiJCEyKVtlKXByLzpSJCEjOy0lJkNPTE9SRzYmJSRSR0JHJCIiISEiIiQiIiEhIiIkIiM1ISIiLSUnQ1VSVkVTRzYlN2F3NyQkISNdISIiJCIyKEgrTzYtRSc9JCEjPDckJCEybCwyMXk4aCJcISM7JCIxaSwyMXk4aEohIzs3JCQhI1whIiIkIjFyKWUrel9hOiQhIzs3JCQhMSdbIWUvVSpHIlshIzokIjAnWyFlL1UqR0ohIzo3JCQhI1shIiIkIjJtXD5gR1BVNyQhIzw3JCQhMTYveG1PaTRaISM6JCIyKDNUcW5tQic0JCEjPDckJCEjWiEiIiQiMVZcem9xZiM0JCEjOzckJCExQixaTCopSDFZISM6JCIyYkIsWkwqKUgxJCEjPDckJCEjWSEiIiQiMjlJamtOOTAxJCEjPDckJCExXFdPZmoiSF0lISM6JCIxI1xXT2ZqIkhJISM7NyQkISNYISIiJCIxbWNoJDRxei0kISM7NyQkITE5NGFaMUE6VyEjOiQiIiQhIiI3JCQhI1chIiIkIjIuaXZheFdcKkghIzw3JCQhMiZlTk89SloqUiUhIzskIjEiZU5PPUpaKkghIzs3JCQhI1YhIiIkIjFzOyMzeXA5J0ghIzs3JCQhMTozSVRWKWZIJSEjOiQiMV4iM0lUVilmSCEjOzckJCEjVSEiIiQiMDc7Q1dkdiNIISM6NyQkITFeU21eLVgjPiUhIzokIjE3MGs7RF1DSCEjOzckJCEjVCEiIiQiMEZfTDYhPiQqRyEjOjckJCExL3c0JykqbykpMyUhIzokIjJgL3c0JykqbykpRyEjPDckJCEjUyEiIiQiMFBIdCMqWyRlRyEjOjckJCExZDQ8TCZRXylSISM6JCIyL2Q0PEwmUV9HISM8NyQkISNSISIiJCIyJVtwY3hPLEJHISM8NyQkITFEQCNRcmM6KVEhIzokIjJGREAjUXJjOkchIzw3JCQhI1EhIiIkIjJtV2kpekU7KHkjISM8NyQkITAsLSFlNiN5eCQhIzkkIjJkNT8rZTYjeUYhIzw3JCQhI1AhIiIkIjFQND48RXhdRiEjOzckJCExJmZQbEZIU24kISM6JCIxXGZQbEZIU0YhIzs3JCQhI08hIiIkIjJsYEhGTz1RciMhIzw3JCQhMUtgInBBeSxkJCEjOiQiMUBMOnBBeSxGISM7NyQkISNOISIiJCIxWj9ieEZGd0UhIzs3JCQhMTRwQ3JbRW1NISM6JCIxIjRwQ3JbRW0jISM7NyQkISNNISIiJCIxOClbJXlrNVFFISM7NyQkITJtJD4xQ2RHaUwhIzskIjJ0Tz4xQ2RHaSMhIzw3JCQhI0whIiIkIjJOPVMuZChHKmYjISM8NyQkITFSMHAnKW9CZUshIzokIjInKlEwcCcpb0JlIyEjPDckJCEjSyEiIiQiMURKXk84eWZEISM7NyQkITFWKj5QJ1I2YUohIzokIjBWKj5QJ1I2YSMhIzo3JCQhI0ohIiIkIjJ0WVgkeSlcJj5EISM8NyQkITEtNjdiPiIqXEkhIzokIjIpPjVAXiY+IipcIyEjPDckJCEjSSEiIiQiMiNmQT4lcF4meUMhIzw3JCQhMicqSCp6OV5pWEghIzskIjJqKkgqejleaVgjISM8NyQkISNIISIiJCIyXyc+YyU9VG5WIyEjPDckJCExKDRfPndZNyVHISM6JCIyLyg0Xz53WTdDISM8NyQkISNHISIiJCIxQSVIdTFvU1IjISM7NyQkITBcTVotcG50IyEjOSQiMnUqW01aLXBuQiEjPDckJCEjRiEiIiQiMmpaeUtvdy9OIyEjPDckJCExcmlmJVsjPUtFISM6JCIyeXFpZiVbIz1LIyEjPDckJCEjRSEiIiQiMnluO1I7MGZJIyEjPDckJCEyO3MhNHJjWkZEISM7JCIyYEAyNHJjWkYjISM8NyQkISNEISIiJCIyaixAPVYlR2dBISM8NyQkITE8dSFcS01FVSMhIzokIjItPHUhXEtNRUEhIzw3JCQhI0MhIiIkIjJbSXNyKXBgOEEhIzw3JCQhMXVySSpHU3dKIyEjOiQiMkx1ckkqR1N3QCEjPDckJCEjQiEiIiQiMjNXWHFVdmI7IyEjPDckJCEyOmNDPHlwQ0AjISM7JCIyV2hYcyJ5cENAISM8NyQkISNBISIiJCIyJXpQWUMxSTtAISM8NyQkITE3LVQiZSE0MkAhIzokIjE9QDU5ZSE0MiMhIzs3JCQhI0AhIiIkIjFDRTB0JSpmbD8hIzs3JCQhMSg+Zygzc1gsPyEjOiQiMidwPmcoM3NYLCMhIzw3JCQhIz8hIiIkIjJ0MHJaMlVMLCMhIzw3JCQhMltzVE1DP1woPiEjOyQiIiMhIiI3JCQhIz4hIiIkIjJVRiJHRl1aZj4hIzw3JCQhMmQnKVFXKnpnJio9ISM7JCIxZScpUVcqemcmPiEjOzckJCEjPSEiIiQiMiZHY3EoKlE0Lz4hIzw3JCQhMSl5N0VnNScqeSIhIzokIjIuKXk3RWc1Jyo9ISM8NyQkISM8ISIiJCIyKSlwenVTdXElPSEjPDckJCEyampIVmBWTW8iISM7JCIyUE8nSFZgVk09ISM8NyQkISM7ISIiJCIyKXlRKio+LUUpeSIhIzw3JCQhMmQ5dkhbJDR4OiEjOyQiMm9YXihIWyQ0eCIhIzw3JCQhIzohIiIkIjI6T1c1QW91cyIhIzw3JCQhMmJdeHdiWDBaIiEjOyQiMWJdeHdiWDA8ISM7NyQkISM5ISIiJCIyYy1tS2IiW2s7ISM8NyQkITI9P0pSOiR5ajghIzskIjIjPT9KUjokeWoiISM8NyQkISM4ISIiJCIyWktQJiozUyEqZiIhIzw3JCQhMmVeejwsKXljNyEjOyQiMiNlXno8LCl5YyIhIzw3JCQhIzchIiIkIjIzXyIzXnEjM2AiISM8NyQkITJoeUNPITRhXDYhIzskIjI2J3lDTyE0YVwiISM8NyQkISM2ISIiJCIyPGZfMmRcJWY5ISM8NyQkITI4IUh0IVtDPy8iISM7JCIxOCFIdCFbQz85ISM7NyQkISM1ISIiJCIyLkIqcHMiNFdRIiEjPDckJCExJHB6UChmTVUkKiEjOyQiMkxwelAoZk1VOCEjPDckJCEiKiEiIiQiMiYqM3kuI1EwMDghIzw3JCQhMU4mNDVcYEJFKSEjOyQiMl9gNDVcYEJFIiEjPDckJCEiKSEiIiQiMmV3b2dLKls/NyEjPDckJCExXCplbiI0Nyc9KCEjOyQiMiZcKmVuIjQ3Jz0iISM8NyQkISIoISIiJCIyRV5UKT11TEg2ISM8NyQkITFAbVEhb1V4MCchIzskIiIiISIiNyQkISInISIiJCIxbTwhSHk8MVUoISM8NyQkITEqXHpgS19OI2YhIzskIiIhISIiNyQkITFXJVFSIj0pSCNmISM7JCExKGZiaGc9PXEoISM9NyQkITFWPDBgZDgwZSEjOyQhIiIhIiI3JCQhMCh5ciw7YnhkISM6JCEyLTgjRylSW0NBIiEjPDckJCExKTRTQVJUR24mISM7JCEiIyEiIjckJCExJXl4eWJaLmgmISM7JCExO0E3VUNsKlEjISM7NyQkITBmLGhGXSxfJiEjOiQhIiQhIiI3JCQhMSRwcnkqW09PYSEjOyQhMnZJR0A1Tk9jJCEjPDckJCExXFE+MDU6VGAhIzskISIlISIiNyQkISImISIiJCEiJiEiIjckJCEiJSEiIiQhMScqUT4wNTpUYCEjOzckJCExPCRHQDVOT2MkISM7JCExJW9yeSpbT09hISM7NyQkISIkISIiJCExI2YsaEZdLF8mISM7NyQkITIvQUFAV18nKlEjISM8JCExeXgoeWJaLmgmISM7NyQkISIjISIiJCExKDRTQVJUR24mISM7NyQkITI5OCNHKVJbQ0EiISM8JCExcHlyLDtieGQhIzs3JCQhIiIhIiIkITFVPDBgZDgwZSEjOzckJCExa2M6MSc9PXEoISM9JCExViVRUiI9KUgjZiEjOzckJCIiISEiIiQhMSpcemBLX04jZiEjOzckJCIxVzshSHk8MVUoISM8JCEiJyEiIjckJCIiIiEiIiQhMTptUSFvVXgwJyEjOzckJCIySl5UKT11TEg2ISM8JCEiKCEiIjckJCIyJVsqZW4iNDcnPSIhIzwkITFbKmVuIjQ3Jz0oISM7NyQkIjJfd29nSypbPzchIzwkISIpISIiNyQkIjJqYDQ1XGBCRSIhIzwkITFPJjQ1XGBCRSkhIzs3JCQiMikqM3kuI1EwMDghIzwkISIqISIiNyQkIjJXcHpQKGZNVTghIzwkITElcHpQKGZNVSQqISM7NyQkIjIuQipwcyI0V1EiISM8JCEjNSEiIjckJCIyTyxIdCFbQz85ISM8JCEyOCFIdCFbQz8vIiEjOzckJCIyPGZfMmRcJWY5ISM8JCEjNiEiIjckJCIyMSd5Q08hNGFcIiEjPCQhMmh5Q08hNGFcNiEjOzckJCIyMV8iM15xIzNgIiEjPCQhIzchIiI3JCQiMmw6Jno8LCl5YyIhIzwkITJlXno8LCl5YzchIzs3JCQiMlpLUCYqM1MhKmYiISM8JCEjOCEiIjckJCIyaiw3JFI6JHlqIiEjPCQhMjo/SlI6JHlqOCEjOzckJCIxRGdFYDpbazshIzskISM5ISIiNyQkIjFhXXh3YlgwPCEjOyQhMmBdeHdiWDBaIiEjOzckJCIyPU9XNUFvdXMiISM8JCEjOiEiIjckJCIxZTl2SFskNHgiISM7JCEyZDl2SFskNHg6ISM7NyQkIjIpeVEqKj4tRSl5IiEjPCQhIzshIiI3JCQiMk1PJ0hWYFZNPSEjPCQhMmpqSFZgVk1vIiEjOzckJCIyKSlwenVTdXElPSEjPCQhIzwhIiI3JCQiMXl5N0VnNScqPSEjOyQhMnl5N0VnNScqeSIhIzs3JCQiMUhjcSgqUTQvPiEjOyQhIz0hIiI3JCQiMmxsKVFXKnpnJj4hIzwkITJiJylRVyp6ZyYqPSEjOzckJCIyVUYiR0ZdWmY+ISM8JCEjPiEiIjckJCIiIyEiIiQhMllzVE1DP1woPiEjOzckJCIydDByWjJVTCwjISM8JCEjPyEiIjckJCIyJ3A+Zygzc1gsIyEjPCQhMSg+Zygzc1gsPyEjOjckJCIxQ0UwdCUqZmw/ISM7JCEjQCEiIjckJCIydjYtVCJlITQyIyEjPCQhMTctVCJlITQyQCEjOjckJCIyJXpQWUMxSTtAISM8JCEjQSEiIjckJCIxO2NDPHlwQ0AhIzskITFpWHMieXBDQCMhIzo3JCQiMjNXWHFVdmI7IyEjPCQhI0IhIiI3JCQiMVQ8MiQqR1N3QCEjOyQhMlA8MiQqR1N3SiMhIzs3JCQiMlZJc3IpcGA4QSEjPCQhI0MhIiI3JCQiMkQ8dSFcS01FQSEjPCQhMTx1IVxLTUVVIyEjOjckJCIyaixAPVYlR2dBISM8JCEjRCEiIjckJCIyW0AyNHJjWkYjISM8JCEyO3MhNHJjWkZEISM7NyQkIjJ5bjtSOzBmSSMhIzwkISNFISIiNyQkIjJucWlmJVsjPUsjISM8JCExcmlmJVsjPUtFISM6NyQkIjJqWnlLb3cvTiMhIzwkISNGISIiNyQkIjEpKltNWi1wbkIhIzskITBcTVotcG50IyEjOTckJCIyQ1VIdTFvU1IjISM8JCEjRyEiIjckJCIySyg0Xz53WTdDISM8JCExKDRfPndZNyVHISM6NyQkIjJfJz5jJT1UblYjISM8JCEjSCEiIjckJCIycypIKno5XmlYIyEjPCQhMicqSCp6OV5pWEghIzs3JCQiMiNmQT4lcF4meUMhIzwkISNJISIiNyQkIjIiPTVAXiY+IipcIyEjPCQhMS02N2I+IipcSSEjOjckJCIxbmFNeSlcJj5EISM7JCEjSiEiIjckJCIyO1YqPlAnUjZhIyEjPCQhMk8lKj5QJ1I2YUohIzs3JCQiMlg3OGxMInlmRCEjPCQhI0shIiI3JCQiMSdRMHAnKW9CZSMhIzskITFSMHAnKW9CZUshIzo3JCQiMSQ9Uy5kKEcqZiMhIzskISNMISIiNyQkIjFtJD4xQ2RHaSMhIzskITJtJD4xQ2RHaUwhIzs3JCQiMTgpWyV5azVRRSEjOyQhI00hIiI3JCQiMSI0cENyW0VtIyEjOyQhMTRwQ3JbRW1NISM6NyQkIjJ0L192eHNpbiMhIzwkISNOISIiNyQkIjFCTDpwQXksRiEjOyQhMkVMOnBBeSxkJCEjOzckJCIxUCZIRk89UXIjISM7JCEjTyEiIjckJCIxWmZQbEZIU0YhIzskITJZZlBsRkhTbiQhIzs3JCQiMVA0PjxFeF1GISM7JCEjUCEiIjckJCIyWTU/K2U2I3lGISM8JCEwLC0hZTYjeXgkISM5NyQkIjFZQycpekU7KHkjISM7JCEjUSEiIjckJCIxYzdBUXJjOkchIzskITJjN0FRcmM6KVEhIzs3JCQiMVtwY3hPLEJHISM7JCEjUiEiIjckJCIwZDQ8TCZRX0chIzokITFkNDxMJlFfKVIhIzo3JCQiMFBIdCMqWyRlRyEjOiQhI1MhIiI3JCQiMVlnKDQnKSpvKSlHISM7JCExL3c0JykqbykpMyUhIzo3JCQiMXJBTjgsPiQqRyEjOyQhI1QhIiI3JCQiMTYwaztEXUNIISM7JCExXlNtXi1YIz4lISM6NyQkIjA3O0NXZHYjSCEjOiQhI1UhIiI3JCQiMV4iM0lUVilmSCEjOyQhMTozSVRWKWZIJSEjOjckJCIyPG5AM3lwOSdIISM8JCEjViEiIjckJCIyMWVOTz1KWipIISM8JCEyJmVOTz1KWipSJSEjOzckJCIyLml2YXhXXCpIISM8JCEjVyEiIjckJCIiJCEiIiQhMTg0YVoxQTpXISM6NyQkIjFtY2gkNHF6LSQhIzskISNYISIiNyQkIjEiXFdPZmoiSEkhIzskITFcV09maiJIXSUhIzo3JCQiMjlJamtOOTAxJCEjPCQhI1khIiI3JCQiMVA3cU0kKilIMSQhIzskITFCLFpMKilIMVkhIzo3JCQiMjwlXHpvcWYjNCQhIzwkISNaISIiNyQkIjA2L3htT2k0JCEjOiQhMTYveG1PaTRaISM6NyQkIjEpXD5gR1BVNyQhIzskISNbISIiNyQkIjFvWyFlL1UqR0ohIzskITEoWyFlL1UqRyJbISM6NyQkIjFyKWUrel9hOiQhIzskISNcISIiNyQkIjFmLDIxeThoSiEjOyQhMTtxZyF5OGgiXCEjOjckJCIyKEgrTzYtRSc9JCEjPCQhI10hIiI3ZXg3JCQhMSUpcCFINypvTSQpISM7JCIjXSEiIjckJCExVSxbLG9ROiQpISM7JCIxOSFbLG9ROiRcISM6NyQkITBMWDFmMWRJKSEjOiQiI1whIiI3JCQhMS04aEsoZmBHKSEjOyQiMDhoSyhmYEdbISM5NyQkITEoZiNHKSlcUXcjKSEjOyQiI1shIiI3JCQhMUhOVUA6JVxEKSEjOyQiMWBCOV9UXERaISM6NyQkITEsQmRSQHJZIykhIzskIiNaISIiNyQkITAoUmdGSDZDIykhIzokIjEoUmdGSDZDaSUhIzo3JCQhMXI2I1I3dm1AKSEjOyQiI1khIiI3JCQhMVZueS5HJkc+KSEjOyQiMXYneS5HJkc+WCEjOjckJCExRytPNi1FJz0pISM7JCIjWCEiIjckJCExZSwyMXk4aCIpISM7JCIybCwyMXk4aFQlISM7NyQkITAoKWUrel9hOikhIzokIiNXISIiNyQkITFvWyFlL1UqRyIpISM7JCIxKFshZS9VKkdKJSEjOjckJCExKVw+YEdQVTcpISM7JCIjViEiIjckJCEwNi94bU9pNCkhIzokIjE2L3htT2k0VSEjOjckJCExVVx6b3FmIzQpISM7JCIjVSEiIjckJCExTzdxTSQqKUgxKSEjOyQiMUIsWkwqKUgxVCEjOjckJCEvTFljVl5nISkhIzkkIiNUISIiNyQkITEjXFdPZmoiSCEpISM7JCIxXFdPZmoiSCslISM6NyQkITFtY2gkNHF6LSkhIzskIiNTISIiNyQkISIpISIiJCIxOjRhWjFBOlIhIzo3JCQhMUBjWnZaJVwqeiEjOyQiI1IhIiI3JCQhMGVOTz1KWip6ISM6JCIyd2JqJD1KWioqUSEjOzckJCExcjsjM3lwOSd6ISM7JCIjUSEiIjckJCExXiIzSVRWKWZ6ISM7JCIxOjNJVFYpZnokISM6NyQkITA3O0NXZHYjeiEjOiQiI1AhIiI3JCQhMF5TbV4tWCN6ISM6JCIxXlNtXi1YI3AkISM6NyQkITFyQU44LD4kKnkhIzskIiNPISIiNyQkITFZZyg0JykqbykpeSEjOyQiMllnKDQnKSpvKSllJCEjOzckJCExcCRIdCMqWyRleSEjOyQiI04hIiI3JCQhMGQ0PEwmUV95ISM6JCIxZDQ8TCZRX1skISM6NyQkITFccGN4TyxCeSEjOyQiI00hIiI3JCQhMWI3QVFyYzp5ISM7JCIyYzdBUXJjOlEkISM7NyQkITFaQycpekU7KHkoISM7JCIjTCEiIjckJCExMCwtIWU2I3l4ISM7JCIwLC0hZTYjeUYkISM5NyQkITAlND48RXhdeCEjOiQiI0shIiI3JCQhMVpmUGxGSFN4ISM7JCIyWWZQbEZIUzwkISM7NyQkITFPJkhGTz1RcighIzskIiNKISIiNyQkITFATDpwQXkseCEjOyQiMUtgInBBeSwyJCEjOjckJCExWz9ieEZGd3chIzskIiNJISIiNyQkITEiNHBDcltFbSghIzskIjE0cENyW0VtSCEjOjckJCExOSlbJXlrNVF3ISM7JCIjSCEiIjckJCExbCQ+MUNkR2koISM7JCIybSQ+MUNkR2lHISM7NyQkITEkPVMuZChHKmYoISM7JCIjRyEiIjckJCExJlEwcCcpb0JlKCEjOyQiMVIwcCcpb0JlRiEjOjckJCExQ0peTzh5ZnYhIzskIiNGISIiNyQkITFLJSo+UCdSNmEoISM7JCIyTyUqPlAnUjZhRSEjOzckJCExbmFNeSlcJj52ISM7JCIjRSEiIjckJCEwLTY3Yj4iKlwoISM6JCIxLTY3Yj4iKlxEISM6NyQkITFmQT4lcF4meXUhIzskIiNEISIiNyQkITEpKkgqejleaVgoISM7JCIvJCp6OV5pWEMhIzg3JCQhMW0+YyU9VG5WKCEjOyQiI0MhIiI3JCQhMXQ0Xz53WTd1ISM7JCIydTRfPndZN00jISM7NyQkITFBJUh1MW9TUighIzskIiNCISIiNyQkITEpKltNWi1wbnQhIzskIjBcTVotcG5CIyEjOTckJCExeCV5S293L04oISM7JCIjQSEiIjckJCExM0YnZiVbIz1LKCEjOyQiMXJpZiVbIz1LQCEjOjckJCExeG0iUjswZkkoISM7JCIjQCEiIjckJCExOnMhNHJjWkYoISM7JCIyO3MhNHJjWkY/ISM7NyQkITE9NSM9ViVHZ3MhIzskIiM/ISIiNyQkITFzVDJcS01FcyEjOyQiMnJUMlxLTUUjPiEjOzckJCExMEI8KClwYDhzISM7JCIjPiEiIjckJCExVjwyJCpHU3dyISM7JCIyWTwyJCpHU3ciPSEjOzckJCExVGEvRmFkbHIhIzskIiM9ISIiNyQkITE6Y0M8eXBDciEjOyQiMjpjQzx5cENyIiEjOzckJCExeVBZQzFJO3IhIzskIiM8ISIiNyQkITE8QDU5ZSE0MighIzskIjI+QDU5ZSE0MjshIzs3JCQhMURFMHQlKmZscSEjOyQiIzshIiI3JCQhMCg+Zygzc1gsKCEjOiQiMSg+Zygzc1gsOiEjOjckJCExZDV4dT9NOHEhIzskIiM6ISIiNyQkISIoISIiJCIyR3NUTUM/XFoiISM7NyQkITF1N0dGXVpmcCEjOyQiIzkhIiI3JCQhMWMnKVFXKnpnJnAhIzskIjJiJylRVyp6ZyZSIiEjOzckJCExSGNxKCpRNC9wISM7JCIjOCEiIjckJCExeXk3RWc1JypvISM7JCIyeXk3RWc1JypHIiEjOzckJCEvKHp1U3VxJW8hIzkkIiM3ISIiNyQkITFqakhWYFZNbyEjOyQiMmpqSFZgVk09IiEjOzckJCEwKVEqKj4tRSl5JyEjOiQiIzYhIiI3JCQhMWY5dkhbJDR4JyEjOyQiMmk5dkhbJDR4NSEjOzckJCExaFYvQCNvdXMnISM7JCIjNSEiIjckJCExY114d2JYMG4hIzskIjFjXXh3YlgwKCohIzs3JCQhMUVnRWA6W2ttISM7JCIiKiEiIjckJCExOz9KUjokeWonISM7JCIxOz9KUjokeWopISM7NyQkITFEdGAqM1MhKmYnISM7JCIiKSEiIjckJCExZF56PCwpeWMnISM7JCIxZV56PCwpeWMoISM7NyQkITBfIjNecSMzYCchIzokIiIoISIiNyQkITAneUNPITRhXCchIzokIjAneUNPITRhXCchIzo3JCQhMSRmXzJkXCVmayEjOyQiIichIiI3JCQhMTkhSHQhW0M/ayEjOyQiMTkhSHQhW0M/YSEjOzckJCEwQipwcyI0V1EnISM6JCIiJiEiIjckJCExJ3B6UChmTVVqISM7JCIybXB6UChmTVVWISM8NyQkITA0eS4jUTAwaiEjOiQiIiUhIiI3JCQhMU8mNDVcYEJFJyEjOyQiMmtgNDVcYEJFJCEjPDckJCExbyhvZ0sqWz9pISM7JCIiJCEiIjckJCExXCplbiI0Nyc9JyEjOyQiMidcKmVuIjQ3Jz0jISM8NyQkITE4OiUpPXVMSGghIzskIiIjISIiNyQkISInISIiJCIyYmcnUSFvVXgwIiEjPDckJCExYCxIeTwxVWQhIzskIiIiISIiNyQkISImISIiJCIxIylcemBLX04jKiEjPDckJCEyTldRUiI9KUgjXCEjPCQiMU5XUVIiPSlIIyohIzw3JCQhIiUhIiIkIjFEdV5Jdk5eISkhIzw3JCQhMCh5ciw7YnhQISM6JCIvKHlyLDtieCghIzo3JCQhIiQhIiIkIjAqNFNBUlRHbiEjOzckJCEweXh5YlouaCMhIzokIjEteXh5YlouaCEjPDckJCEiIyEiIiQiMnUmZixoRl0sXyEjPTckJCEyI3A7KHkqW09POSEjPCQiMjtwOyh5KltPTyUhIz03JCQhIiIhIiIkIjE6KVE+MDU6VCQhIzw3JCQiIiEhIiIkIiIhISIiNyQkIjJZIilRPjA1OlQkISM9JCEiIiEiIjckJCIxKm87KHkqW09PJSEjPCQhMXA7KHkqW09POSEjOzckJCIydSZmLGhGXSxfISM9JCEiIyEiIjckJCIxL3l4eWJaLmghIzwkITB5eHliWi5oIyEjOjckJCIxKCk0U0FSVEduISM8JCEiJCEiIjckJCIxJXB5ciw7YngoISM8JCEyJnB5ciw7YnhQISM8NyQkIjFFdV5Jdk5eISkhIzwkISIlISIiNyQkIjFFV1FSIj0pSCMqISM8JCEyQ1dRUiI9KUgjXCEjPDckJCIxdlx6YEtfTiMqISM8JCEiJiEiIjckJCIiIiEiIiQhMWksSHk8MVVkISM7NyQkIjJIZydRIW9VeDAiISM8JCEiJyEiIjckJCIiIyEiIiQhMTg6JSk9dUxIaCEjOzckJCIyJlsqZW4iNDcnPSMhIzwkITFbKmVuIjQ3Jz0nISM7NyQkIiIkISIiJCExbyhvZ0sqWz9pISM7NyQkIjJgYDQ1XGBCRSQhIzwkITFOJjQ1XGBCRSchIzs3JCQiIiUhIiIkITA0eS4jUTAwaiEjOjckJCIyYXB6UChmTVVWISM8JCExJnB6UChmTVVqISM7NyQkIiImISIiJCEwQipwcyI0V1EnISM6NyQkIjE5IUh0IVtDP2EhIzskITE5IUh0IVtDP2shIzs3JCQiIichIiIkITEkZl8yZFwlZmshIzs3JCQiMWh5Q08hNGFcJyEjOyQhMWh5Q08hNGFcJyEjOzckJCIiKCEiIiQhMF8iM15xIzNgJyEjOjckJCIxZV56PCwpeWMoISM7JCExZV56PCwpeWMnISM7NyQkIiIpISIiJCExRHRgKjNTISpmJyEjOzckJCIxPT9KUjokeWopISM7JCExPD9KUjokeWonISM7NyQkIiIqISIiJCExRWdFYDpba20hIzs3JCQiMWRdeHdiWDAoKiEjOyQhMWNdeHdiWDBuISM7NyQkIiM1ISIiJCExaFYvQCNvdXMnISM7NyQkIjFZXihIWyQ0eDUhIzokITFlOXZIWyQ0eCchIzs3JCQiIzYhIiIkITF6USoqPi1FKXknISM7NyQkIjJqakhWYFZNPSIhIzskITFqakhWYFZNbyEjOzckJCIjNyEiIiQhLyh6dVN1cSVvISM5NyQkIjEpeTdFZzUnKkciISM6JCEwKXk3RWc1JypvISM6NyQkIiM4ISIiJCExSGNxKCpRNC9wISM7NyQkIjJiJylRVyp6ZyZSIiEjOyQhMWMnKVFXKnpnJnAhIzs3JCQiIzkhIiIkITF1N0dGXVpmcCEjOzckJCIyQnNUTUM/XFoiISM7JCEiKCEiIjckJCIjOiEiIiQhMWU1eHU/TThxISM7NyQkIjJzPmcoM3NYLDohIzskITFyPmcoM3NYLCghIzs3JCQiIzshIiIkITFDRTB0JSpmbHEhIzs3JCQiMj5ANTllITQyOyEjOyQhMTxANTllITQyKCEjOzckJCIjPCEiIiQhMHlqV2krajYoISM6NyQkIjI6Y0M8eXBDciIhIzskITE6Y0M8eXBDciEjOzckJCIjPSEiIiQhMVRhL0ZhZGxyISM7NyQkIjJXPDIkKkdTdyI9ISM7JCExVzwyJCpHU3dyISM7NyQkIiM+ISIiJCExL0I8KClwYDhzISM7NyQkIjJyVDJcS01FIz4hIzskITFzVDJcS01FcyEjOzckJCIjPyEiIiQhMT01Iz1WJUdncyEjOzckJCIyO3MhNHJjWkY/ISM7JCExOnMhNHJjWkYoISM7NyQkIiNAISIiJCExeG0iUjswZkkoISM7NyQkIjFyaWYlWyM9S0AhIzokITEzRidmJVsjPUsoISM7NyQkIiNBISIiJCExdiV5S293L04oISM7NyQkIjBcTVotcG5CIyEjOSQhMSgqW01aLXBudCEjOzckJCIjQiEiIiQhMUElSHUxb1NSKCEjOzckJCIydTRfPndZN00jISM7JCExdjRfPndZN3UhIzs3JCQiI0MhIiIkITFtPmMlPVRuVighIzs3JCQiMicqSCp6OV5pWEMhIzskITEnKkgqejleaVgoISM7NyQkIiNEISIiJCExZkE+JXBeJnl1ISM7NyQkIjEtNjdiPiIqXEQhIzokITAtNjdiPiIqXCghIzo3JCQiI0UhIiIkITFuYU15KVwmPnYhIzs3JCQiMk8lKj5QJ1I2YUUhIzskITFNJSo+UCdSNmEoISM7NyQkIiNGISIiJCExQ0peTzh5ZnYhIzs3JCQiMiZRMHAnKW9CZUYhIzskITEmUTBwJylvQmUoISM7NyQkIiNHISIiJCExJD1TLmQoRypmKCEjOzckJCIybSQ+MUNkR2lHISM7JCExbiQ+MUNkR2koISM7NyQkIiNIISIiJCExOSlbJXlrNVF3ISM7NyQkIjE0cENyW0VtSCEjOiQhMDRwQ3JbRW0oISM6NyQkIiNJISIiJCExWj9ieEZGd3chIzs3JCQiMjxMOnBBeSwyJCEjOyQhMEtgInBBeSx4ISM6NyQkIiNKISIiJCExTyZIRk89UXIoISM7NyQkIjJZZlBsRkhTPCQhIzskITFYZlBsRkhTeCEjOzckJCIjSyEiIiQhMVA0PjxFeF14ISM7NyQkIjAsLSFlNiN5RiQhIzkkITEsLC0hZTYjeXghIzs3JCQiI0whIiIkITFaQycpekU7KHkoISM7NyQkIjFFQCNRcmM6USQhIzokITFmN0FRcmM6eSEjOzckJCIjTSEiIiQhMVtwY3hPLEJ5ISM7NyQkIjFkNDxMJlFfWyQhIzokITBkNDxMJlFfeSEjOjckJCIjTiEiIiQhMFBIdCMqWyRleSEjOjckJCIyWWcoNCcpKm8pKWUkISM7JCExWWcoNCcpKm8pKXkhIzs3JCQiI08hIiIkITFyQU44LD4kKnkhIzs3JCQiMjkwaztEXUNwJCEjOyQhMTkwaztEXUN6ISM7NyQkIiNQISIiJCEwNztDV2R2I3ohIzo3JCQiMTozSVRWKWZ6JCEjOiQhMV8iM0lUVilmeiEjOzckJCIjUSEiIiQhMXM7IzN5cDkneiEjOzckJCIxZU5PPUpaKipRISM6JCExI2VOTz1KWip6ISM7NyQkIiNSISIiJCEwaXZheFdcKnohIzo3JCQiMTk0YVoxQTpSISM6JCEiKSEiIjckJCIjUyEiIiQhMW1jaCQ0cXotKSEjOzckJCIxXFdPZmoiSCslISM6JCExJFxXT2ZqIkghKSEjOzckJCIjVCEiIiQhMSxMWWNWXmchKSEjOzckJCIxQixaTCopSDFUISM6JCExTjdxTSQqKUgxKSEjOzckJCIjVSEiIiQhMVRcem9xZiM0KSEjOzckJCIxNi94bU9pNFUhIzokITA2L3htT2k0KSEjOjckJCIjViEiIiQhMShcPmBHUFU3KSEjOzckJCIxKFshZS9VKkdKJSEjOiQhMChbIWUvVSpHIikhIzo3JCQiI1chIiIkITFyKWUrel9hOikhIzs3JCQiMTtxZyF5OGhUJSEjOiQhMWAsMjF5OGgiKSEjOzckJCIjWCEiIiQhMUgrTzYtRSc9KSEjOzckJCIxdSd5LkcmRz5YISM6JCExVG55LkcmRz4pISM7NyQkIiNZISIiJCExcjYjUjd2bUApISM7NyQkIjEoUmdGSDZDaSUhIzokITFzUmdGSDZDIykhIzs3JCQiI1ohIiIkITEsQmRSQHJZIykhIzs3JCQiMWBCOV9UXERaISM6JCExSk5VQDolXEQpISM7NyQkIiNbISIiJCExKGYjRykpXFF3IykhIzs3JCQiMDhoSyhmYEdbISM5JCExKkg2RXRmYEcpISM7NyQkIiNcISIiJCExS2BrIWYxZEkpISM7NyQkIjE5IVssb1E6JFwhIzokITFSLFssb1E6JCkhIzs3JCQiI10hIiIkITEjKXAhSDcqb00kKSEjOy0lJkNPTE9SRzYmJSRSR0JHJCIiISEiIiQiIiEhIiIkIiM1ISIiLSUlVklFV0c2JDskISNdISIiJCIjXSEiIjskISNdISIiJCIjXSEiIi0mJSZfQVhJU0c2IyIiIjYmLSUmQ09MT1JHNiYlJFJHQkckIiIhISIiJCIiISEiIiQiIiEhIiItJSpMSU5FU1RZTEVHNiMiIiEtJSpUSElDS05FU1NHNiMiIiEtJS1UUkFOU1BBUkVOQ1lHNiMkIiIhISIiLSYlJl9BWElTRzYjIiIjNiYtJSZDT0xPUkc2JiUkUkdCRyQiIiEhIiIkIiIhISIiJCIiISEiIi0lKkxJTkVTVFlMRUc2IyIiIS0lKlRISUNLTkVTU0c2IyIiIS0lLVRSQU5TUEFSRU5DWUc2IyQiIiEhIiItJStBWEVTTEFCRUxTRzYkLUklbXN1Ykc2Iy9JK21vZHVsZW5hbWVHNiJJLFR5cGVzZXR0aW5nR0koX3N5c2xpYkc2IjYmLUkjbWlHNiMvSSttb2R1bGVuYW1lRzYiSSxUeXBlc2V0dGluZ0dJKF9zeXNsaWJHNiI2NVEiZDYiLyUnZmFtaWx5R1EhNiIvJSVzaXplR1EjMTA2Ii8lJWJvbGRHUSZmYWxzZTYiLyUnaXRhbGljR1EldHJ1ZTYiLyUqdW5kZXJsaW5lR1EmZmFsc2U2Ii8lKnN1YnNjcmlwdEdRJmZhbHNlNiIvJSxzdXBlcnNjcmlwdEdRJmZhbHNlNiIvJStmb3JlZ3JvdW5kR1EoWzAsMCwwXTYiLyUrYmFja2dyb3VuZEdRLlsyNTUsMjU1LDI1NV02Ii8lJ29wYXF1ZUdRJmZhbHNlNiIvJStleGVjdXRhYmxlR1EmZmFsc2U2Ii8lKXJlYWRvbmx5R1EmZmFsc2U2Ii8lKWNvbXBvc2VkR1EmZmFsc2U2Ii8lKmNvbnZlcnRlZEdRJmZhbHNlNiIvJStpbXNlbGVjdGVkR1EmZmFsc2U2Ii8lLHBsYWNlaG9sZGVyR1EmZmFsc2U2Ii8lNnNlbGVjdGlvbi1wbGFjZWhvbGRlckdRJmZhbHNlNiIvJSxtYXRodmFyaWFudEdRJ2l0YWxpYzYiLUklbXJvd0c2Iy9JK21vZHVsZW5hbWVHNiJJLFR5cGVzZXR0aW5nR0koX3N5c2xpYkc2IjY1LUkjbW5HNiMvSSttb2R1bGVuYW1lRzYiSSxUeXBlc2V0dGluZ0dJKF9zeXNsaWJHNiI2NVEiMTYiLyUnZmFtaWx5R1EhNiIvJSVzaXplR1EjMTA2Ii8lJWJvbGRHUSZmYWxzZTYiLyUnaXRhbGljR1EmZmFsc2U2Ii8lKnVuZGVybGluZUdRJmZhbHNlNiIvJSpzdWJzY3JpcHRHUSZmYWxzZTYiLyUsc3VwZXJzY3JpcHRHUSZmYWxzZTYiLyUrZm9yZWdyb3VuZEdRKFswLDAsMF02Ii8lK2JhY2tncm91bmRHUS5bMjU1LDI1NSwyNTVdNiIvJSdvcGFxdWVHUSZmYWxzZTYiLyUrZXhlY3V0YWJsZUdRJmZhbHNlNiIvJSlyZWFkb25seUdRJmZhbHNlNiIvJSljb21wb3NlZEdRJmZhbHNlNiIvJSpjb252ZXJ0ZWRHUSZmYWxzZTYiLyUraW1zZWxlY3RlZEdRJmZhbHNlNiIvJSxwbGFjZWhvbGRlckdRJmZhbHNlNiIvJTZzZWxlY3Rpb24tcGxhY2Vob2xkZXJHUSZmYWxzZTYiLyUsbWF0aHZhcmlhbnRHUSdub3JtYWw2Ii8lJ2ZhbWlseUdRMFRpbWVzfk5ld35Sb21hbjYiLyUlc2l6ZUdRIzEyNiIvJSVib2xkR1EmZmFsc2U2Ii8lJ2l0YWxpY0dRJmZhbHNlNiIvJSp1bmRlcmxpbmVHUSZmYWxzZTYiLyUqc3Vic2NyaXB0R1EmZmFsc2U2Ii8lLHN1cGVyc2NyaXB0R1EmZmFsc2U2Ii8lK2ZvcmVncm91bmRHUShbMCwwLDBdNiIvJStiYWNrZ3JvdW5kR1EuWzI1NSwyNTUsMjU1XTYiLyUnb3BhcXVlR1EmZmFsc2U2Ii8lK2V4ZWN1dGFibGVHUSZmYWxzZTYiLyUpcmVhZG9ubHlHUSZmYWxzZTYiLyUpY29tcG9zZWRHUSZmYWxzZTYiLyUqY29udmVydGVkR1EmZmFsc2U2Ii8lK2ltc2VsZWN0ZWRHUSZmYWxzZTYiLyUscGxhY2Vob2xkZXJHUSZmYWxzZTYiLyU2c2VsZWN0aW9uLXBsYWNlaG9sZGVyR1EmZmFsc2U2Ii8lLG1hdGh2YXJpYW50R1Enbm9ybWFsNiIvJS9zdWJzY3JpcHRzaGlmdEdRIjA2Ii8lLHBsYWNlaG9sZGVyR1EmZmFsc2U2Ii1JJW1zdWJHNiMvSSttb2R1bGVuYW1lRzYiSSxUeXBlc2V0dGluZ0dJKF9zeXNsaWJHNiI2Ji1JI21pRzYjL0krbW9kdWxlbmFtZUc2IkksVHlwZXNldHRpbmdHSShfc3lzbGliRzYiNjVRImQ2Ii8lJ2ZhbWlseUdRITYiLyUlc2l6ZUdRIzEwNiIvJSVib2xkR1EmZmFsc2U2Ii8lJ2l0YWxpY0dRJXRydWU2Ii8lKnVuZGVybGluZUdRJmZhbHNlNiIvJSpzdWJzY3JpcHRHUSZmYWxzZTYiLyUsc3VwZXJzY3JpcHRHUSZmYWxzZTYiLyUrZm9yZWdyb3VuZEdRKFswLDAsMF02Ii8lK2JhY2tncm91bmRHUS5bMjU1LDI1NSwyNTVdNiIvJSdvcGFxdWVHUSZmYWxzZTYiLyUrZXhlY3V0YWJsZUdRJmZhbHNlNiIvJSlyZWFkb25seUdRJmZhbHNlNiIvJSljb21wb3NlZEdRJmZhbHNlNiIvJSpjb252ZXJ0ZWRHUSZmYWxzZTYiLyUraW1zZWxlY3RlZEdRJmZhbHNlNiIvJSxwbGFjZWhvbGRlckdRJmZhbHNlNiIvJTZzZWxlY3Rpb24tcGxhY2Vob2xkZXJHUSZmYWxzZTYiLyUsbWF0aHZhcmlhbnRHUSdpdGFsaWM2Ii1JJW1yb3dHNiMvSSttb2R1bGVuYW1lRzYiSSxUeXBlc2V0dGluZ0dJKF9zeXNsaWJHNiI2NS1JI21uRzYjL0krbW9kdWxlbmFtZUc2IkksVHlwZXNldHRpbmdHSShfc3lzbGliRzYiNjVRIjI2Ii8lJ2ZhbWlseUdRITYiLyUlc2l6ZUdRIzEwNiIvJSVib2xkR1EmZmFsc2U2Ii8lJ2l0YWxpY0dRJmZhbHNlNiIvJSp1bmRlcmxpbmVHUSZmYWxzZTYiLyUqc3Vic2NyaXB0R1EmZmFsc2U2Ii8lLHN1cGVyc2NyaXB0R1EmZmFsc2U2Ii8lK2ZvcmVncm91bmRHUShbMCwwLDBdNiIvJStiYWNrZ3JvdW5kR1EuWzI1NSwyNTUsMjU1XTYiLyUnb3BhcXVlR1EmZmFsc2U2Ii8lK2V4ZWN1dGFibGVHUSZmYWxzZTYiLyUpcmVhZG9ubHlHUSZmYWxzZTYiLyUpY29tcG9zZWRHUSZmYWxzZTYiLyUqY29udmVydGVkR1EmZmFsc2U2Ii8lK2ltc2VsZWN0ZWRHUSZmYWxzZTYiLyUscGxhY2Vob2xkZXJHUSZmYWxzZTYiLyU2c2VsZWN0aW9uLXBsYWNlaG9sZGVyR1EmZmFsc2U2Ii8lLG1hdGh2YXJpYW50R1Enbm9ybWFsNiIvJSdmYW1pbHlHUTBUaW1lc35OZXd+Um9tYW42Ii8lJXNpemVHUSMxMjYiLyUlYm9sZEdRJmZhbHNlNiIvJSdpdGFsaWNHUSZmYWxzZTYiLyUqdW5kZXJsaW5lR1EmZmFsc2U2Ii8lKnN1YnNjcmlwdEdRJmZhbHNlNiIvJSxzdXBlcnNjcmlwdEdRJmZhbHNlNiIvJStmb3JlZ3JvdW5kR1EoWzAsMCwwXTYiLyUrYmFja2dyb3VuZEdRLlsyNTUsMjU1LDI1NV02Ii8lJ29wYXF1ZUdRJmZhbHNlNiIvJStleGVjdXRhYmxlR1EmZmFsc2U2Ii8lKXJlYWRvbmx5R1EmZmFsc2U2Ii8lKWNvbXBvc2VkR1EmZmFsc2U2Ii8lKmNvbnZlcnRlZEdRJmZhbHNlNiIvJStpbXNlbGVjdGVkR1EmZmFsc2U2Ii8lLHBsYWNlaG9sZGVyR1EmZmFsc2U2Ii8lNnNlbGVjdGlvbi1wbGFjZWhvbGRlckdRJmZhbHNlNiIvJSxtYXRodmFyaWFudEdRJ25vcm1hbDYiLyUvc3Vic2NyaXB0c2hpZnRHUSIwNiIvJSxwbGFjZWhvbGRlckdRJmZhbHNlNiItJSpBWEVTU1RZTEVHNiMlJEJPWEctJShTQ0FMSU5HRzYjJSxDT05TVFJBSU5FREctJSlfVklTSUJMRUc2IyIiIi0lJVJPT1RHNictJSlCT1VORFNfWEc2IyQiIiEhIiItJSlCT1VORFNfWUc2IyQiIiEhIiItJS1CT1VORFNfV0lEVEhHNiMkIiUrZyEiIi0lLkJPVU5EU19IRUlHSFRHNiMkIiUrZyEiIi0lKUNISUxEUkVORzYiLSUrQU5OT1RBVElPTkc2Jy0lKUJPVU5EU19YRzYjJCIiISEiIi0lKUJPVU5EU19ZRzYjJCIiISEiIi0lLUJPVU5EU19XSURUSEc2IyQiJStnISIiLSUuQk9VTkRTX0hFSUdIVEc2IyQiJStnISIiLSUpQ0hJTERSRU5HNiI=NiI=</Plot></Text-field>
</Output>
</Group>
<Group labelreference="L125" drawlabel="true" applyint="true" applyrational="true" applyexponent="false">
<Input><Text-field prompt="&gt; " style="Maple Input" layout="Normal"><Equation executable="true" style="2D Input" input-equation="" display="LUklbXJvd0c2Iy9JK21vZHVsZW5hbWVHNiJJLFR5cGVzZXR0aW5nR0koX3N5c2xpYkdGJzYoLUkjbW9HRiQ2LVEifkYnLyUsbWF0aHZhcmlhbnRHUSdub3JtYWxGJy8lJmZlbmNlR1EmZmFsc2VGJy8lKnNlcGFyYXRvckdGNC8lKXN0cmV0Y2h5R0Y0LyUqc3ltbWV0cmljR0Y0LyUobGFyZ2VvcEdGNC8lLm1vdmFibGVsaW1pdHNHRjQvJSdhY2NlbnRHRjQvJSdsc3BhY2VHUSYwLjBlbUYnLyUncnNwYWNlR0ZDLUkjbWlHRiQ2JVEoZGlzcGxheUYnLyUnaXRhbGljR1EldHJ1ZUYnL0YwUSdpdGFsaWNGJy1JKG1mZW5jZWRHRiQ2JC1GIzY4LUZQNiYtRiM2LC1GRzYlUSVmaWcxRidGSkZNLUYsNi1RIixGJ0YvRjIvRjZGTEY3RjlGO0Y9Rj9GQS9GRVEsMC4zMzMzMzMzZW1GJy1GRzYlUSZmbnVtMEYnRkpGTUZlbi1GRzYlUSZmbnVtMUYnRkpGTUZlbi1GRzYlUSZmbnVtMkYnRkpGTUZlbi1GRzYlUSZmbnVtM0YnRkpGTUYvRi8vJSVvcGVuR1EnJmxjdWI7RicvJSZjbG9zZUdRJyZyY3ViO0YnRmVuLUZHNiVRJWF4ZXNGJ0ZKRk0tRiw2LVEpJmVxdWFscztGJ0YvRjJGNUY3RjlGO0Y9Rj8vRkJRLDAuMjc3Nzc3OGVtRicvRkVGZHAtRkc2JVEmYm94ZWRGJ0ZKRk1GZW4tRkc2JVEoc2NhbGluZ0YnRkpGTUZgcC1GRzYlUSxjb25zdHJhaW5lZEYnRkpGTUZlbi1GRzYlUSV2aWV3RidGSkZNLUYsNi1RIj1GJ0YvRjJGNUY3RjlGO0Y9Rj9GY3BGZXAtRlA2Ji1GIzYsLUYsNi1RKiZ1bWludXMwO0YnRi9GMkY1RjdGOUY7Rj1GPy9GQlEsMC4yMjIyMjIyZW1GJy9GRUZdci1JI21uR0YkNiRRIjFGJ0YvLUYsNi1RIy4uRidGL0YyRjVGN0Y5RjtGPUY/RlxyRkRGX3JGZW5GaXFGX3JGY3JGX3JGL0YvL0Zob1EiW0YnL0ZbcFEiXUYnRmVuLUZHNiVRJ2xhYmVsc0YnRkpGTUZicS1GUDYmLUYjNigtRkc2JVEiZEYnRkpGTS1GUDYmLUYjNiRGX3JGL0YvRmZyRmhyRmVuRmFzLUZQNiYtRiM2JC1GYHI2JFEiMkYnRi9GL0YvRmZyRmhyRi9GL0ZmckZockZlbi1GRzYlUSVzaXplRidGSkZNRmJxLUZQNiYtRiM2Ji1GYHI2JFEkNDAwRidGL0ZlbkZmdEYvRi9GZnJGaHJGL0YvLUYsNi1RIjtGJ0YvRjJGaG5GN0Y5RjtGPUY/RkFGZXAvJStleGVjdXRhYmxlR0Y0Ri8=">LUklbXJvd0c2Iy9JK21vZHVsZW5hbWVHNiJJLFR5cGVzZXR0aW5nR0koX3N5c2xpYkdGJzYoLUkjbW9HRiQ2LVEifkYnLyUsbWF0aHZhcmlhbnRHUSdub3JtYWxGJy8lJmZlbmNlR1EmZmFsc2VGJy8lKnNlcGFyYXRvckdGNC8lKXN0cmV0Y2h5R0Y0LyUqc3ltbWV0cmljR0Y0LyUobGFyZ2VvcEdGNC8lLm1vdmFibGVsaW1pdHNHRjQvJSdhY2NlbnRHRjQvJSdsc3BhY2VHUSYwLjBlbUYnLyUncnNwYWNlR0ZDLUkjbWlHRiQ2JVEoZGlzcGxheUYnLyUnaXRhbGljR1EldHJ1ZUYnL0YwUSdpdGFsaWNGJy1JKG1mZW5jZWRHRiQ2JC1GIzY4LUZQNiYtRiM2LC1GRzYlUSVmaWcxRidGSkZNLUYsNi1RIixGJ0YvRjIvRjZGTEY3RjlGO0Y9Rj9GQS9GRVEsMC4zMzMzMzMzZW1GJy1GRzYlUSZmbnVtMEYnRkpGTUZlbi1GRzYlUSZmbnVtMUYnRkpGTUZlbi1GRzYlUSZmbnVtMkYnRkpGTUZlbi1GRzYlUSZmbnVtM0YnRkpGTUYvRi8vJSVvcGVuR1EnJmxjdWI7RicvJSZjbG9zZUdRJyZyY3ViO0YnRmVuLUZHNiVRJWF4ZXNGJ0ZKRk0tRiw2LVEpJmVxdWFscztGJ0YvRjJGNUY3RjlGO0Y9Rj8vRkJRLDAuMjc3Nzc3OGVtRicvRkVGZHAtRkc2JVEmYm94ZWRGJ0ZKRk1GZW4tRkc2JVEoc2NhbGluZ0YnRkpGTUZgcC1GRzYlUSxjb25zdHJhaW5lZEYnRkpGTUZlbi1GRzYlUSV2aWV3RidGSkZNLUYsNi1RIj1GJ0YvRjJGNUY3RjlGO0Y9Rj9GY3BGZXAtRlA2Ji1GIzYsLUYsNi1RKiZ1bWludXMwO0YnRi9GMkY1RjdGOUY7Rj1GPy9GQlEsMC4yMjIyMjIyZW1GJy9GRUZdci1JI21uR0YkNiRRIjFGJ0YvLUYsNi1RIy4uRidGL0YyRjVGN0Y5RjtGPUY/RlxyRkRGX3JGZW5GaXFGX3JGY3JGX3JGL0YvL0Zob1EiW0YnL0ZbcFEiXUYnRmVuLUZHNiVRJ2xhYmVsc0YnRkpGTUZicS1GUDYmLUYjNigtRkc2JVEiZEYnRkpGTS1GUDYmLUYjNiRGX3JGL0YvRmZyRmhyRmVuRmFzLUZQNiYtRiM2JC1GYHI2JFEiMkYnRi9GL0YvRmZyRmhyRi9GL0ZmckZockZlbi1GRzYlUSVzaXplRidGSkZNRmJxLUZQNiYtRiM2Ji1GYHI2JFEkNDAwRidGL0ZlbkZmdEYvRi9GZnJGaHJGL0YvLUYsNi1RIjtGJ0YvRjJGaG5GN0Y5RjtGPUY/RkFGZXAvJStleGVjdXRhYmxlR0Y0Ri8=</Equation></Text-field>
</Input>
<Output><Text-field style="Maple Plot" layout="Maple Plot"><Plot height="400.0" originalheight="400.0" type="two-dimensional" width="400.0" originalwidth="400.0" plot-scale="1.0" plot-xtrans="0.0" plot-ytrans="0.0" gridlinevisibility="1" legendvisibility="false" input="">NjYtJSdDVVJWRVNHNiY3QDckJCEjNSEiIiQhIz8hIiI3JCQhIzUhIiIkISN2ISIjNyQkISM1ISIiJCIkRCIhIiQ3JCQhIzUhIiIkIiM1ISIiNyQkISZ2JGYhIiYkISM1ISIiNyQkISZ2JGYhIiYkISVEYyEiJTckJCEmdiRmISImJCImRCJ5ISIoNyQkISdEInkmISInJCEjNSEiIjckJCEnRCJ5JiEiJyQhJURjISIlNyQkISh2b2EmISIoJCEjNSEiIjckJCEodm9hJiEiKCQhJkRKJiEiJjckJCEmREomISImJCEjNSEiIjckJCEmREomISImJCEnRGNeISInNyQkIiREJyEiJSQhIz8hIiI3JCQiJEQnISIlJCEjNSEiIjckJCIldiQqISImJCEjPyEiIjckJCIldiQqISImJCEjNSEiIjckJCIkRCIhIiQkISM/ISIiNyQkIiREIiEiJCQhIzUhIiI3JCQiJEQiISIkJCEkRCchIiQ3JCQiIiYhIiIkISRTIiEiIjckJCIiJiEiIiQhI0khIiI3JCQiIiYhIiIkISM1ISIiNyQkIiREIiEiIyQhJUk3ISIiNyQkIiREIiEiIyQhI1MhIiI3JCQiJEQiISIjJCEjNSEiIjckJCIjPyEiIiQhJVNVISIiNyQkIiM/ISIiJCEjXSEiIjckJCIjPyEiIiQhIz8hIiI3JCQiIz8hIiIkISN2ISIjLSUmQ09MT1JHNiYlJFJHQkckIihedWknISIoJCIoXnVpJyEiKCQiKF51aSchIigtJSdTWU1CT0xHNiQlLV9TT0xJRENJUkNMRUciIiYtJSZTVFlMRUc2IyUmUE9JTlRHLSUnQ1VSVkVTRzYmN0g3JCQhIzUhIiIkISNEISIjNyQkISZ2JGYhIiYkISNEISIjNyQkISdEInkmISInJCEjRCEiIzckJCEodm9hJiEiKCQhJHYkISIkNyQkISZESiYhIiYkISV2ViEiJTckJCEjRCEiIyQhIz8hIiI3JCQhI0QhIiMkISN2ISIjNyQkISNEISIjJCIlREohIiY3JCQhI0QhIiMkIipESnEmZiEjNTckJCEjRCEiIyQiIzUhIiI3JCQhJEQiISIkJCEjPyEiIjckJCEkRCIhIiQkISM1ISIiNyQkISREIiEiJCQiJURKISImNyQkISREIiEiJCQiKXYkNHIkISIqNyQkISREIiEiJCQiIzUhIiI3JCQiJEQnISIlJCEkdiQhIiQ3JCQiJEQnISIlJCEkRCIhIiQ3JCQiJEQnISIlJCEmRGMiISInNyQkIiREJyEiJSQiJURKISImNyQkIiREJyEiJSQiIzUhIiI3JCQiJXYkKiEiJiQhI0QhIiM3JCQiJXYkKiEiJiQhJURKISImNyQkIiV2JCohIiYkIiREJyEiJTckJCIldiQqISImJCIjNSEiIjckJCIkRCIhIiQkISNEISIjNyQkIiREIiEiJCQhJURKISImNyQkIiREIiEiJCQiJEQnISIlNyQkIiREIiEiJCQiIzUhIiI3JCQiIiYhIiIkISNEISIjNyQkIiImISIiJCEkRCIhIiQ3JCQiIiYhIiIkIiNEISIjNyQkIiImISIiJCIjNSEiIjckJCIkRCIhIiMkISNEISIjNyQkIiREIiEiIyQiIzUhIiI3JCQiJEQiISIjJCIjPyEiIjckJCIjPyEiIiQhI0QhIiM3JCQiIz8hIiIkIiM1ISIiNyQkIiM/ISIiJCIjSSEiIi0lJkNPTE9SRzYmJSRSR0JHJCIiISEiIiQiKShvOiNSISIpJCIiISEiIi0lJ1NZTUJPTEc2JCUtX1NPTElEQ0lSQ0xFRyIiJi0lJlNUWUxFRzYjJSZQT0lOVEctJSdDVVJWRVNHNiY3NzckJCEjNSEiIiQiJEkiISIiNyQkISZ2JGYhIiYkIiREJyEiJTckJCEmdiRmISImJCIjNSEiIjckJCEnRCJ5JiEiJyQiJEQnISIlNyQkISdEInkmISInJCIjNSEiIjckJCEodm9hJiEiKCQiJEQnISIlNyQkISh2b2EmISIoJCIjNSEiIjckJCEmREomISImJCIkRCchIiU3JCQhJkRKJiEiJiQiIzUhIiI3JCQhI0QhIiMkISR2JCEiJDckJCEjRCEiIyQhJEQiISIkNyQkISREIiEiJCQhI0QhIiM3JCQhJEQiISIkJCEkRCchIiU3JCQiJEQnISIlJCElRGMhIiU3JCQiJXYkKiEiJiQhJURjISIlNyQkIiV2JCohIiYkIShEInldISIoNyQkIiREIiEiJCQhJURjISIlNyQkIiImISIiJCEkRCchIiQ3JCQiJEQiISIjJCEmRGMnISImNyQkIiREIiEiIyQhJEQnISIkNyQkIiM/ISIiJCEkRCchIiQtJSZDT0xPUkc2JiUkUkdCRyQiIiEhIiIkIiIhISIiJCIjNSEiIi0lJ1NZTUJPTEc2JCUtX1NPTElEQ0lSQ0xFRyIiJi0lJlNUWUxFRzYjJSZQT0lOVEctJSdDVVJWRVNHNiY3KzckJCEnRCJ5JiEiJyQhJEQnISIlNyQkISh2b2EmISIoJCErdm96VEchIzU3JCQhKHZvYSYhIigkISREIiEiJDckJCEodm9hJiEiKCQhJEQnISIlNyQkISZESiYhIiYkISh2VilSISIoNyQkISZESiYhIiYkISNEISIjNyQkISZESiYhIiYkISVESiEiJjckJCEjRCEiIyQhJkRKJiEiJjckJCEkRCIhIiQkISVEYyEiJS0lJkNPTE9SRzYmJSRSR0JHJCIjNSEiIiQiIiEhIiIkIiIhISIiLSUnU1lNQk9MRzYkJS1fU09MSURDSVJDTEVHIiImLSUmU1RZTEVHNiMlJlBPSU5URy0lJ0NVUlZFU0c2JDdhcTckJCIiISEiIiQhI10hIiI3JCQiIiEhIiIkISNcISIiNyQkIiIhISIiJCEjWyEiIjckJCIiISEiIiQhI1ohIiI3JCQiIiEhIiIkISNZISIiNyQkIiIhISIiJCEjWCEiIjckJCIiISEiIiQhI1chIiI3JCQiIiEhIiIkISNWISIiNyQkIiIhISIiJCEjVSEiIjckJCIiISEiIiQhI1QhIiI3JCQiIiEhIiIkISNTISIiNyQkIiIhISIiJCEjUiEiIjckJCIiISEiIiQhI1EhIiI3JCQiIiEhIiIkISNQISIiNyQkIiIhISIiJCEjTyEiIjckJCIiISEiIiQhI04hIiI3JCQiIiEhIiIkISNNISIiNyQkIiIhISIiJCEjTCEiIjckJCIiISEiIiQhI0shIiI3JCQiIiEhIiIkISNKISIiNyQkIiIhISIiJCEjSSEiIjckJCIiISEiIiQhI0ghIiI3JCQiIiEhIiIkISNHISIiNyQkIiIhISIiJCEjRiEiIjckJCIiISEiIiQhI0UhIiI3JCQiIiEhIiIkISNEISIiNyQkIiIhISIiJCEjQyEiIjckJCIiISEiIiQhI0IhIiI3JCQiIiEhIiIkISNBISIiNyQkIiIhISIiJCEjQCEiIjckJCIiISEiIiQhIz8hIiI3JCQiIiEhIiIkISM+ISIiNyQkIiIhISIiJCEjPSEiIjckJCIiISEiIiQhIzwhIiI3JCQiIiEhIiIkISM7ISIiNyQkIiIhISIiJCEjOiEiIjckJCIiISEiIiQhIzkhIiI3JCQiIiEhIiIkISM4ISIiNyQkIiIhISIiJCEjNyEiIjckJCIiISEiIiQhIzYhIiI3JCQiIiEhIiIkISM1ISIiNyQkIiIhISIiJCEiKiEiIjckJCIiISEiIiQhIikhIiI3JCQiIiEhIiIkISIoISIiNyQkIiIhISIiJCEiJyEiIjckJCIiISEiIiQhIiYhIiI3JCQiIiEhIiIkISIlISIiNyQkIiIhISIiJCEiJCEiIjckJCIiISEiIiQhIiMhIiI3JCQiIiEhIiIkISIiISIiNyQkIiIhISIiJCIiISEiIjckJCIiISEiIiQiIiIhIiI3JCQiIiEhIiIkIiIjISIiNyQkIiIhISIiJCIiJCEiIjckJCIiISEiIiQiIiUhIiI3JCQiIiEhIiIkIiImISIiNyQkIiIhISIiJCIiJyEiIjckJCIiISEiIiQiIighIiI3JCQiIiEhIiIkIiIpISIiNyQkIiIhISIiJCIiKiEiIjckJCIiISEiIiQiIzUhIiI3JCQiIiEhIiIkIiM2ISIiNyQkIiIhISIiJCIjNyEiIjckJCIiISEiIiQiIzghIiI3JCQiIiEhIiIkIiM5ISIiNyQkIiIhISIiJCIjOiEiIjckJCIiISEiIiQiIzshIiI3JCQiIiEhIiIkIiM8ISIiNyQkIiIhISIiJCIjPSEiIjckJCIiISEiIiQiIz4hIiI3JCQiIiEhIiIkIiM/ISIiNyQkIiIhISIiJCIjQCEiIjckJCIiISEiIiQiI0EhIiI3JCQiIiEhIiIkIiNCISIiNyQkIiIhISIiJCIjQyEiIjckJCIiISEiIiQiI0QhIiI3JCQiIiEhIiIkIiNFISIiNyQkIiIhISIiJCIjRiEiIjckJCIiISEiIiQiI0chIiI3JCQiIiEhIiIkIiNIISIiNyQkIiIhISIiJCIjSSEiIjckJCIiISEiIiQiI0ohIiI3JCQiIiEhIiIkIiNLISIiNyQkIiIhISIiJCIjTCEiIjckJCIiISEiIiQiI00hIiI3JCQiIiEhIiIkIiNOISIiNyQkIiIhISIiJCIjTyEiIjckJCIiISEiIiQiI1AhIiI3JCQiIiEhIiIkIiNRISIiNyQkIiIhISIiJCIjUiEiIjckJCIiISEiIiQiI1MhIiI3JCQiIiEhIiIkIiNUISIiNyQkIiIhISIiJCIjVSEiIjckJCIiISEiIiQiI1YhIiI3JCQiIiEhIiIkIiNXISIiNyQkIiIhISIiJCIjWCEiIjckJCIiISEiIiQiI1khIiI3JCQiIiEhIiIkIiNaISIiNyQkIiIhISIiJCIjWyEiIjckJCIiISEiIiQiI1whIiI3JCQiIiEhIiIkIiNdISIiLSUmQ09MT1JHNiYlJFJHQkckIiIhISIiJCIiISEiIiQiIzUhIiItJSdDVVJWRVNHNiQ3YXE3JCQhI10hIiIkIiIhISIiNyQkISNcISIiJCIiISEiIjckJCEjWyEiIiQiIiEhIiI3JCQhI1ohIiIkIiIhISIiNyQkISNZISIiJCIiISEiIjckJCEjWCEiIiQiIiEhIiI3JCQhI1chIiIkIiIhISIiNyQkISNWISIiJCIiISEiIjckJCEjVSEiIiQiIiEhIiI3JCQhI1QhIiIkIiIhISIiNyQkISNTISIiJCIiISEiIjckJCEjUiEiIiQiIiEhIiI3JCQhI1EhIiIkIiIhISIiNyQkISNQISIiJCIiISEiIjckJCEjTyEiIiQiIiEhIiI3JCQhI04hIiIkIiIhISIiNyQkISNNISIiJCIiISEiIjckJCEjTCEiIiQiIiEhIiI3JCQhI0shIiIkIiIhISIiNyQkISNKISIiJCIiISEiIjckJCEjSSEiIiQiIiEhIiI3JCQhI0ghIiIkIiIhISIiNyQkISNHISIiJCIiISEiIjckJCEjRiEiIiQiIiEhIiI3JCQhI0UhIiIkIiIhISIiNyQkISNEISIiJCIiISEiIjckJCEjQyEiIiQiIiEhIiI3JCQhI0IhIiIkIiIhISIiNyQkISNBISIiJCIiISEiIjckJCEjQCEiIiQiIiEhIiI3JCQhIz8hIiIkIiIhISIiNyQkISM+ISIiJCIiISEiIjckJCEjPSEiIiQiIiEhIiI3JCQhIzwhIiIkIiIhISIiNyQkISM7ISIiJCIiISEiIjckJCEjOiEiIiQiIiEhIiI3JCQhIzkhIiIkIiIhISIiNyQkISM4ISIiJCIiISEiIjckJCEjNyEiIiQiIiEhIiI3JCQhIzYhIiIkIiIhISIiNyQkISM1ISIiJCIiISEiIjckJCEiKiEiIiQiIiEhIiI3JCQhIikhIiIkIiIhISIiNyQkISIoISIiJCIiISEiIjckJCEiJyEiIiQiIiEhIiI3JCQhIiYhIiIkIiIhISIiNyQkISIlISIiJCIiISEiIjckJCEiJCEiIiQiIiEhIiI3JCQhIiMhIiIkIiIhISIiNyQkISIiISIiJCIiISEiIjckJCIiISEiIiQiIiEhIiI3JCQiIiIhIiIkIiIhISIiNyQkIiIjISIiJCIiISEiIjckJCIiJCEiIiQiIiEhIiI3JCQiIiUhIiIkIiIhISIiNyQkIiImISIiJCIiISEiIjckJCIiJyEiIiQiIiEhIiI3JCQiIighIiIkIiIhISIiNyQkIiIpISIiJCIiISEiIjckJCIiKiEiIiQiIiEhIiI3JCQiIzUhIiIkIiIhISIiNyQkIiM2ISIiJCIiISEiIjckJCIjNyEiIiQiIiEhIiI3JCQiIzghIiIkIiIhISIiNyQkIiM5ISIiJCIiISEiIjckJCIjOiEiIiQiIiEhIiI3JCQiIzshIiIkIiIhISIiNyQkIiM8ISIiJCIiISEiIjckJCIjPSEiIiQiIiEhIiI3JCQiIz4hIiIkIiIhISIiNyQkIiM/ISIiJCIiISEiIjckJCIjQCEiIiQiIiEhIiI3JCQiI0EhIiIkIiIhISIiNyQkIiNCISIiJCIiISEiIjckJCIjQyEiIiQiIiEhIiI3JCQiI0QhIiIkIiIhISIiNyQkIiNFISIiJCIiISEiIjckJCIjRiEiIiQiIiEhIiI3JCQiI0chIiIkIiIhISIiNyQkIiNIISIiJCIiISEiIjckJCIjSSEiIiQiIiEhIiI3JCQiI0ohIiIkIiIhISIiNyQkIiNLISIiJCIiISEiIjckJCIjTCEiIiQiIiEhIiI3JCQiI00hIiIkIiIhISIiNyQkIiNOISIiJCIiISEiIjckJCIjTyEiIiQiIiEhIiI3JCQiI1AhIiIkIiIhISIiNyQkIiNRISIiJCIiISEiIjckJCIjUiEiIiQiIiEhIiI3JCQiI1MhIiIkIiIhISIiNyQkIiNUISIiJCIiISEiIjckJCIjVSEiIiQiIiEhIiI3JCQiI1YhIiIkIiIhISIiNyQkIiNXISIiJCIiISEiIjckJCIjWCEiIiQiIiEhIiI3JCQiI1khIiIkIiIhISIiNyQkIiNaISIiJCIiISEiIjckJCIjWyEiIiQiIiEhIiI3JCQiI1whIiIkIiIhISIiNyQkIiNdISIiJCIiISEiIi0lJkNPTE9SRzYmJSRSR0JHJCIiISEiIiQiIiEhIiIkIiM1ISIiLSUnQ1VSVkVTRzYkN2V3NyQkISNdISIiJCEjXSEiIjckJCEkJlwhIiMkISQmXCEiIzckJCEjXCEiIiQhI1whIiI3JCQhJCZbISIjJCEyMCsrKysrKyZbISM7NyQkISNbISIiJCEjWyEiIjckJCEkdiUhIiMkISR2JSEiIzckJCEjWiEiIiQhI1ohIiI3JCQhJGwlISIjJCEyJioqKioqKioqKioqKlxZISM7NyQkISNZISIiJCEjWSEiIjckJCEkYiUhIiMkISRiJSEiIzckJCEjWCEiIiQhI1ghIiI3JCQhJFglISIjJCEkWCUhIiM3JCQhI1chIiIkISNXISIiNyQkISROJSEiIyQhMjArKysrKytOJSEjOzckJCEjViEiIiQhI1YhIiI3JCQhJEQlISIjJCEkRCUhIiM3JCQhI1UhIiIkISNVISIiNyQkISQ6JSEiIyQhMiYqKioqKioqKioqKipcVCEjOzckJCEjVCEiIiQhI1QhIiI3JCQhJDAlISIjJCEkMCUhIiM3JCQhI1MhIiIkISNTISIiNyQkISQmUiEiIyQhMigqKioqKioqKioqKipcUiEjOzckJCEjUiEiIiQhI1IhIiI3JCQhMicqKioqKioqKioqKipcUSEjOyQhJCZRISIjNyQkISNRISIiJCEjUSEiIjckJCEkdiQhIiMkISR2JCEiIzckJCEjUCEiIiQhI1AhIiI3JCQhMi8rKysrKytsJCEjOyQhJGwkISIjNyQkISNPISIiJCEjTyEiIjckJCEkYiQhIiMkITIuKysrKysrYiQhIzs3JCQhI04hIiIkISNOISIiNyQkISRYJCEiIyQhMigqKioqKioqKioqKipcTSEjOzckJCEjTSEiIiQhI00hIiI3JCQhMicqKioqKioqKioqKipcTCEjOyQhJE4kISIjNyQkISNMISIiJCEjTCEiIjckJCEkRCQhIiMkISREJCEiIzckJCEjSyEiIiQhI0shIiI3JCQhMi8rKysrKys6JCEjOyQhJDokISIjNyQkISNKISIiJCEjSiEiIjckJCEkMCQhIiMkITIuKysrKysrMCQhIzs3JCQhI0khIiIkISNJISIiNyQkISQmSCEiIyQhMigqKioqKioqKioqKipcSCEjOzckJCEjSCEiIiQhI0ghIiI3JCQhMicqKioqKioqKioqKipcRyEjOyQhJCZHISIjNyQkISNHISIiJCEjRyEiIjckJCEkdiMhIiMkISR2IyEiIzckJCEjRiEiIiQhI0YhIiI3JCQhMi8rKysrKytsIyEjOyQhJGwjISIjNyQkISNFISIiJCEjRSEiIjckJCEkYiMhIiMkITIuKysrKysrYiMhIzs3JCQhI0QhIiIkISNEISIiNyQkISRYIyEiIyQhMigqKioqKioqKioqKipcQyEjOzckJCEjQyEiIiQhI0MhIiI3JCQhMicqKioqKioqKioqKipcQiEjOyQhJE4jISIjNyQkISNCISIiJCEjQiEiIjckJCEkRCMhIiMkISREIyEiIzckJCEjQSEiIiQhI0EhIiI3JCQhMi8rKysrKys6IyEjOyQhJDojISIjNyQkISNAISIiJCEjQCEiIjckJCEkMCMhIiMkITIuKysrKysrMCMhIzs3JCQhIz8hIiIkISM/ISIiNyQkISQmPiEiIyQhJCY+ISIjNyQkISM+ISIiJCEjPiEiIjckJCEkJj0hIiMkITIqKioqKioqKioqKioqXD0hIzs3JCQhIz0hIiIkISM9ISIiNyQkISR2IiEiIyQhJHYiISIjNyQkISM8ISIiJCEjPCEiIjckJCEkbCIhIiMkITIsKysrKysrbCIhIzs3JCQhIzshIiIkISM7ISIiNyQkISRiIiEiIyQhJGIiISIjNyQkISM6ISIiJCEjOiEiIjckJCEkWCIhIiMkISRYIiEiIzckJCEjOSEiIiQhIzkhIiI3JCQhJE4iISIjJCEyKioqKioqKioqKioqKlw4ISM7NyQkISM4ISIiJCEjOCEiIjckJCEkRCIhIiMkISREIiEiIzckJCEjNyEiIiQhIzchIiI3JCQhJDoiISIjJCEyLCsrKysrKzoiISM7NyQkISM2ISIiJCEjNiEiIjckJCEkMCIhIiMkISQwIiEiIzckJCEjNSEiIiQhIzUhIiI3JCQhIyYqISIjJCExLCsrKysrKyYqISM7NyQkISIqISIiJCEiKiEiIjckJCExLCsrKysrKyYpISM7JCEjJikhIiM3JCQhIikhIiIkISIpISIiNyQkISN2ISIjJCEjdiEiIzckJCEiKCEiIiQhIighIiI3JCQhMSoqKioqKioqKioqKipcJyEjOyQhI2whIiM3JCQhIichIiIkISInISIiNyQkISNiISIjJCExKioqKioqKioqKioqKlwmISM7NyQkISImISIiJCEiJiEiIjckJCEjWCEiIyQhI1ghIiM3JCQhIiUhIiIkISIlISIiNyQkISNOISIjJCEjTiEiIzckJCEiJCEiIiQhIiQhIiI3JCQhI0QhIiMkISNEISIjNyQkISIjISIiJCEiIyEiIjckJCEjOiEiIyQhMi0rKysrKytdIiEjPDckJCEiIiEiIiQhIiIhIiI3JCQhIiYhIiMkISImISIjNyQkIiIhISIiJCIiISEiIjckJCIxKioqKioqKioqKioqKipcISM8JCIxLSsrKysrK10hIzw3JCQiIiIhIiIkIiIiISIiNyQkIiM6ISIjJCIyLSsrKysrK10iISM8NyQkIiIjISIiJCIiIyEiIjckJCIjRCEiIyQiI0QhIiM3JCQiIiQhIiIkIiIkISIiNyQkIiNOISIjJCIyLisrKysrK10kISM8NyQkIiIlISIiJCIiJSEiIjckJCIjWCEiIyQiI1ghIiM3JCQiIiYhIiIkIiImISIiNyQkIiNiISIjJCIxKioqKioqKioqKioqKlwmISM7NyQkIiInISIiJCIiJyEiIjckJCIxKioqKioqKioqKioqKlwnISM7JCIjbCEiIzckJCIiKCEiIiQiIighIiI3JCQiI3YhIiMkIiN2ISIjNyQkIiIpISIiJCIiKSEiIjckJCIxLCsrKysrKyYpISM7JCIjJikhIiM3JCQiIiohIiIkIiIqISIiNyQkIiMmKiEiIyQiMSwrKysrKysmKiEjOzckJCIjNSEiIiQiIzUhIiI3JCQiJDAiISIjJCIkMCIhIiM3JCQiIzYhIiIkIiM2ISIiNyQkIiQ6IiEiIyQiMiwrKysrKys6IiEjOzckJCIjNyEiIiQiIzchIiI3JCQiJEQiISIjJCIkRCIhIiM3JCQiIzghIiIkIiM4ISIiNyQkIiROIiEiIyQiMioqKioqKioqKioqKipcOCEjOzckJCIjOSEiIiQiIzkhIiI3JCQiJFgiISIjJCIkWCIhIiM3JCQiIzohIiIkIiM6ISIiNyQkIiRiIiEiIyQiJGIiISIjNyQkIiM7ISIiJCIjOyEiIjckJCIkbCIhIiMkIjIsKysrKysrbCIhIzs3JCQiIzwhIiIkIiM8ISIiNyQkIiR2IiEiIyQiJHYiISIjNyQkIiM9ISIiJCIjPSEiIjckJCIkJj0hIiMkIjIqKioqKioqKioqKioqXD0hIzs3JCQiIz4hIiIkIiM+ISIiNyQkIiQmPiEiIyQiJCY+ISIjNyQkIiM/ISIiJCIjPyEiIjckJCIkMCMhIiMkIjIuKysrKysrMCMhIzs3JCQiI0AhIiIkIiNAISIiNyQkIjIvKysrKysrOiMhIzskIiQ6IyEiIzckJCIjQSEiIiQiI0EhIiI3JCQiJEQjISIjJCIkRCMhIiM3JCQiI0IhIiIkIiNCISIiNyQkIjInKioqKioqKioqKioqXEIhIzskIiROIyEiIzckJCIjQyEiIiQiI0MhIiI3JCQiJFgjISIjJCIyKCoqKioqKioqKioqKlxDISM7NyQkIiNEISIiJCIjRCEiIjckJCIkYiMhIiMkIjIuKysrKysrYiMhIzs3JCQiI0UhIiIkIiNFISIiNyQkIjIvKysrKysrbCMhIzskIiRsIyEiIzckJCIjRiEiIiQiI0YhIiI3JCQiJHYjISIjJCIkdiMhIiM3JCQiI0chIiIkIiNHISIiNyQkIjInKioqKioqKioqKioqXEchIzskIiQmRyEiIzckJCIjSCEiIiQiI0ghIiI3JCQiJCZIISIjJCIyKCoqKioqKioqKioqKlxIISM7NyQkIiNJISIiJCIjSSEiIjckJCIkMCQhIiMkIjIuKysrKysrMCQhIzs3JCQiI0ohIiIkIiNKISIiNyQkIjIvKysrKysrOiQhIzskIiQ6JCEiIzckJCIjSyEiIiQiI0shIiI3JCQiJEQkISIjJCIkRCQhIiM3JCQiI0whIiIkIiNMISIiNyQkIjInKioqKioqKioqKioqXEwhIzskIiROJCEiIzckJCIjTSEiIiQiI00hIiI3JCQiJFgkISIjJCIyKCoqKioqKioqKioqKlxNISM7NyQkIiNOISIiJCIjTiEiIjckJCIkYiQhIiMkIjIuKysrKysrYiQhIzs3JCQiI08hIiIkIiNPISIiNyQkIjIvKysrKysrbCQhIzskIiRsJCEiIzckJCIjUCEiIiQiI1AhIiI3JCQiJHYkISIjJCIkdiQhIiM3JCQiI1EhIiIkIiNRISIiNyQkIjInKioqKioqKioqKioqXFEhIzskIiQmUSEiIzckJCIjUiEiIiQiI1IhIiI3JCQiJCZSISIjJCIyKCoqKioqKioqKioqKlxSISM7NyQkIiNTISIiJCIjUyEiIjckJCIkMCUhIiMkIiQwJSEiIzckJCIjVCEiIiQiI1QhIiI3JCQiJDolISIjJCIyJioqKioqKioqKioqKlxUISM7NyQkIiNVISIiJCIjVSEiIjckJCIkRCUhIiMkIiREJSEiIzckJCIjViEiIiQiI1YhIiI3JCQiJE4lISIjJCIyMCsrKysrK04lISM7NyQkIiNXISIiJCIjVyEiIjckJCIkWCUhIiMkIiRYJSEiIzckJCIjWCEiIiQiI1ghIiI3JCQiJGIlISIjJCIkYiUhIiM3JCQiI1khIiIkIiNZISIiNyQkIiRsJSEiIyQiMiYqKioqKioqKioqKipcWSEjOzckJCIjWiEiIiQiI1ohIiI3JCQiJHYlISIjJCIkdiUhIiM3JCQiI1shIiIkIiNbISIiNyQkIiQmWyEiIyQiMjArKysrKysmWyEjOzckJCIjXCEiIiQiI1whIiI3JCQiJCZcISIjJCIkJlwhIiM3JCQiI10hIiIkIiNdISIiLSUmQ09MT1JHNiYlJFJHQkckIiIhISIiJCIiISEiIiQiIzUhIiItJSdDVVJWRVNHNiQ3YXE3JCQhIiYhIiIkISNdISIiNyQkISImISIiJCEjXCEiIjckJCEiJiEiIiQhI1shIiI3JCQhIiYhIiIkISNaISIiNyQkISImISIiJCEjWSEiIjckJCEiJiEiIiQhI1ghIiI3JCQhIiYhIiIkISNXISIiNyQkISImISIiJCEjViEiIjckJCEiJiEiIiQhI1UhIiI3JCQhIiYhIiIkISNUISIiNyQkISImISIiJCEjUyEiIjckJCEiJiEiIiQhI1IhIiI3JCQhIiYhIiIkISNRISIiNyQkISImISIiJCEjUCEiIjckJCEiJiEiIiQhI08hIiI3JCQhIiYhIiIkISNOISIiNyQkISImISIiJCEjTSEiIjckJCEiJiEiIiQhI0whIiI3JCQhIiYhIiIkISNLISIiNyQkISImISIiJCEjSiEiIjckJCEiJiEiIiQhI0khIiI3JCQhIiYhIiIkISNIISIiNyQkISImISIiJCEjRyEiIjckJCEiJiEiIiQhI0YhIiI3JCQhIiYhIiIkISNFISIiNyQkISImISIiJCEjRCEiIjckJCEiJiEiIiQhI0MhIiI3JCQhIiYhIiIkISNCISIiNyQkISImISIiJCEjQSEiIjckJCEiJiEiIiQhI0AhIiI3JCQhIiYhIiIkISM/ISIiNyQkISImISIiJCEjPiEiIjckJCEiJiEiIiQhIz0hIiI3JCQhIiYhIiIkISM8ISIiNyQkISImISIiJCEjOyEiIjckJCEiJiEiIiQhIzohIiI3JCQhIiYhIiIkISM5ISIiNyQkISImISIiJCEjOCEiIjckJCEiJiEiIiQhIzchIiI3JCQhIiYhIiIkISM2ISIiNyQkISImISIiJCEjNSEiIjckJCEiJiEiIiQhIiohIiI3JCQhIiYhIiIkISIpISIiNyQkISImISIiJCEiKCEiIjckJCEiJiEiIiQhIichIiI3JCQhIiYhIiIkISImISIiNyQkISImISIiJCEiJSEiIjckJCEiJiEiIiQhIiQhIiI3JCQhIiYhIiIkISIjISIiNyQkISImISIiJCEiIiEiIjckJCEiJiEiIiQiIiEhIiI3JCQhIiYhIiIkIiIiISIiNyQkISImISIiJCIiIyEiIjckJCEiJiEiIiQiIiQhIiI3JCQhIiYhIiIkIiIlISIiNyQkISImISIiJCIiJiEiIjckJCEiJiEiIiQiIichIiI3JCQhIiYhIiIkIiIoISIiNyQkISImISIiJCIiKSEiIjckJCEiJiEiIiQiIiohIiI3JCQhIiYhIiIkIiM1ISIiNyQkISImISIiJCIjNiEiIjckJCEiJiEiIiQiIzchIiI3JCQhIiYhIiIkIiM4ISIiNyQkISImISIiJCIjOSEiIjckJCEiJiEiIiQiIzohIiI3JCQhIiYhIiIkIiM7ISIiNyQkISImISIiJCIjPCEiIjckJCEiJiEiIiQiIz0hIiI3JCQhIiYhIiIkIiM+ISIiNyQkISImISIiJCIjPyEiIjckJCEiJiEiIiQiI0AhIiI3JCQhIiYhIiIkIiNBISIiNyQkISImISIiJCIjQiEiIjckJCEiJiEiIiQiI0MhIiI3JCQhIiYhIiIkIiNEISIiNyQkISImISIiJCIjRSEiIjckJCEiJiEiIiQiI0YhIiI3JCQhIiYhIiIkIiNHISIiNyQkISImISIiJCIjSCEiIjckJCEiJiEiIiQiI0khIiI3JCQhIiYhIiIkIiNKISIiNyQkISImISIiJCIjSyEiIjckJCEiJiEiIiQiI0whIiI3JCQhIiYhIiIkIiNNISIiNyQkISImISIiJCIjTiEiIjckJCEiJiEiIiQiI08hIiI3JCQhIiYhIiIkIiNQISIiNyQkISImISIiJCIjUSEiIjckJCEiJiEiIiQiI1IhIiI3JCQhIiYhIiIkIiNTISIiNyQkISImISIiJCIjVCEiIjckJCEiJiEiIiQiI1UhIiI3JCQhIiYhIiIkIiNWISIiNyQkISImISIiJCIjVyEiIjckJCEiJiEiIiQiI1ghIiI3JCQhIiYhIiIkIiNZISIiNyQkISImISIiJCIjWiEiIjckJCEiJiEiIiQiI1shIiI3JCQhIiYhIiIkIiNcISIiNyQkISImISIiJCIjXSEiIi0lJkNPTE9SRzYmJSRSR0JHJCIiISEiIiQiIiEhIiIkIiM1ISIiLSUnQ1VSVkVTRzYkN2FxNyQkISNdISIiJCEiJiEiIjckJCEjXCEiIiQhIiYhIiI3JCQhI1shIiIkISImISIiNyQkISNaISIiJCEiJiEiIjckJCEjWSEiIiQhIiYhIiI3JCQhI1ghIiIkISImISIiNyQkISNXISIiJCEiJiEiIjckJCEjViEiIiQhIiYhIiI3JCQhI1UhIiIkISImISIiNyQkISNUISIiJCEiJiEiIjckJCEjUyEiIiQhIiYhIiI3JCQhI1IhIiIkISImISIiNyQkISNRISIiJCEiJiEiIjckJCEjUCEiIiQhIiYhIiI3JCQhI08hIiIkISImISIiNyQkISNOISIiJCEiJiEiIjckJCEjTSEiIiQhIiYhIiI3JCQhI0whIiIkISImISIiNyQkISNLISIiJCEiJiEiIjckJCEjSiEiIiQhIiYhIiI3JCQhI0khIiIkISImISIiNyQkISNIISIiJCEiJiEiIjckJCEjRyEiIiQhIiYhIiI3JCQhI0YhIiIkISImISIiNyQkISNFISIiJCEiJiEiIjckJCEjRCEiIiQhIiYhIiI3JCQhI0MhIiIkISImISIiNyQkISNCISIiJCEiJiEiIjckJCEjQSEiIiQhIiYhIiI3JCQhI0AhIiIkISImISIiNyQkISM/ISIiJCEiJiEiIjckJCEjPiEiIiQhIiYhIiI3JCQhIz0hIiIkISImISIiNyQkISM8ISIiJCEiJiEiIjckJCEjOyEiIiQhIiYhIiI3JCQhIzohIiIkISImISIiNyQkISM5ISIiJCEiJiEiIjckJCEjOCEiIiQhIiYhIiI3JCQhIzchIiIkISImISIiNyQkISM2ISIiJCEiJiEiIjckJCEjNSEiIiQhIiYhIiI3JCQhIiohIiIkISImISIiNyQkISIpISIiJCEiJiEiIjckJCEiKCEiIiQhIiYhIiI3JCQhIichIiIkISImISIiNyQkISImISIiJCEiJiEiIjckJCEiJSEiIiQhIiYhIiI3JCQhIiQhIiIkISImISIiNyQkISIjISIiJCEiJiEiIjckJCEiIiEiIiQhIiYhIiI3JCQiIiEhIiIkISImISIiNyQkIiIiISIiJCEiJiEiIjckJCIiIyEiIiQhIiYhIiI3JCQiIiQhIiIkISImISIiNyQkIiIlISIiJCEiJiEiIjckJCIiJiEiIiQhIiYhIiI3JCQiIichIiIkISImISIiNyQkIiIoISIiJCEiJiEiIjckJCIiKSEiIiQhIiYhIiI3JCQiIiohIiIkISImISIiNyQkIiM1ISIiJCEiJiEiIjckJCIjNiEiIiQhIiYhIiI3JCQiIzchIiIkISImISIiNyQkIiM4ISIiJCEiJiEiIjckJCIjOSEiIiQhIiYhIiI3JCQiIzohIiIkISImISIiNyQkIiM7ISIiJCEiJiEiIjckJCIjPCEiIiQhIiYhIiI3JCQiIz0hIiIkISImISIiNyQkIiM+ISIiJCEiJiEiIjckJCIjPyEiIiQhIiYhIiI3JCQiI0AhIiIkISImISIiNyQkIiNBISIiJCEiJiEiIjckJCIjQiEiIiQhIiYhIiI3JCQiI0MhIiIkISImISIiNyQkIiNEISIiJCEiJiEiIjckJCIjRSEiIiQhIiYhIiI3JCQiI0YhIiIkISImISIiNyQkIiNHISIiJCEiJiEiIjckJCIjSCEiIiQhIiYhIiI3JCQiI0khIiIkISImISIiNyQkIiNKISIiJCEiJiEiIjckJCIjSyEiIiQhIiYhIiI3JCQiI0whIiIkISImISIiNyQkIiNNISIiJCEiJiEiIjckJCIjTiEiIiQhIiYhIiI3JCQiI08hIiIkISImISIiNyQkIiNQISIiJCEiJiEiIjckJCIjUSEiIiQhIiYhIiI3JCQiI1IhIiIkISImISIiNyQkIiNTISIiJCEiJiEiIjckJCIjVCEiIiQhIiYhIiI3JCQiI1UhIiIkISImISIiNyQkIiNWISIiJCEiJiEiIjckJCIjVyEiIiQhIiYhIiI3JCQiI1ghIiIkISImISIiNyQkIiNZISIiJCEiJiEiIjckJCIjWiEiIiQhIiYhIiI3JCQiI1shIiIkISImISIiNyQkIiNcISIiJCEiJiEiIjckJCIjXSEiIiQhIiYhIiItJSZDT0xPUkc2JiUkUkdCRyQiIiEhIiIkIiIhISIiJCIjNSEiIi0lJ0NVUlZFU0c2JDdgdzckJCIjRCEiIiQhI10hIiI3JCQiMWFhK2ZJTEFDISM6JCEjXCEiIjckJCIjQyEiIiQhMVxlIXlXIj5yWyEjOjckJCIxMSspR0gjKltNIyEjOiQhI1shIiI3JCQiI0IhIiIkITFpKW86ViMqPXUlISM6NyQkIjEiWz9kciVvbkEhIzokISNaISIiNyQkIiNBISIiJCExbiVmUSx4P2glISM6NyQkIjI5M0o9cjwyPiMhIzskISNZISIiNyQkIjIkKioqKioqKioqKioqZkAhIzskITEqKioqKioqKioqKipmWCEjOjckJCIxPDFuaiEqKlI2IyEjOiQhI1ghIiI3JCQiI0AhIiIkITFzITNzKW9yIlslISM6NyQkIjIuQ3NEKXBgUD8hIzskISNXISIiNyQkIiM/ISIiJCExOSNlJGY1eV1WISM6NyQkIjJ1WHpEOVM4Jz4hIzskISNWISIiNyQkIiM+ISIiJCExQHZrI1tOIz5VISM6NyQkIjJAdSR6PHhUJik9ISM7JCEjVSEiIjckJCIxLSsrKysrUz0hIzokITEtKysrKytTVCEjOjckJCIyT28qb0Ileig0PSEjOyQhI1QhIiI3JCQiIz0hIiIkITFSUipbaFVxMyUhIzo3JCQiMkZPREhjTld0IiEjOyQhI1MhIiI3JCQiIzwhIiIkITI7OFxjKjM7YVIhIzs3JCQiMj5jZ2kyKFJmOyEjOyQhI1IhIiI3JCQiIzshIiIkITJaRiYpcDZXMCNRISM7NyQkIjFZbUgqZnZZZSIhIzokISNRISIiNyQkIiRhIiEiIyQhJHUkISIjNyQkIjJ2IkgoZV8kRzU6ISM7JCEjUCEiIjckJCIjOiEiIiQhMTJYamgxOSdvJCEjOjckJCIybGAqNHpTQk85ISM7JCEjTyEiIjckJCIjOSEiIiQhMD43RWQjKjNiJCEjOTckJCIxN0I9IlJURE8iISM6JCEjTiEiIjckJCIjOCEiIiQhMnloJlIxV3Q5TSEjOzckJCIyMTsyTWY/IypHIiEjOyQhI00hIiI3JCQiMSoqKioqKioqKioqKmY3ISM6JCExKioqKioqKioqKioqZkwhIzo3JCQiMXYyInoiekc7NyEjOiQhI0whIiI3JCQiIzchIiIkITJiPE5aIT1meEshIzs3JCQiMmo6Ij04M3dWNiEjOyQhI0shIiI3JCQiIzYhIiIkITJDd0FlcHokUkohIzs3JCQiMmg3QWMyZTsyIiEjOyQhI0ohIiI3JCQiIzUhIiIkISNJISIiNyQkIjElXFQ+XyYzKUcqISM7JCEjSCEiIjckJCIiKiEiIiQhMkZ5V0FtUSRmRyEjOzckJCIwUDZWb3Y1ZSkhIzokISNHISIiNyQkIiIpISIiJCEyYChHKkh2aHNyIyEjOzckJCIxUmBTaClII3p5ISM7JCEjRiEiIjckJCIxMisrKysrK3chIzskITEsKysrKytnRSEjOjckJCIwRz56N0pHPSghIzokISNFISIiNyQkIiIoISIiJCEyO0A3RkQ1T2QjISM7NyQkIjF6eVQxJSo9I1wnISM7JCEjRCEiIjckJCIiJyEiIiQhMSJSVUUkSD5HQyEjOjckJCIxI3lDTjxYdyFlISM7JCEjQyEiIjckJCIxKikqKioqKioqKioqKlImISM7JCExKioqKioqKioqKioqUkIhIzo3JCQiMS4xMV5RZEheISM7JCEjQiEiIjckJCIiJiEiIiQhMTpXUzFreCFHIyEjOjckJCIxeCczTi8iUmVXISM7JCEjQSEiIjckJCIiJSEiIiQhMUh1XlYzMkpAISM6NyQkIjJiRFosJCllWHokISM8JCEjQCEiIjckJCIxKSoqKioqKioqKioqKlIkISM7JCEkLyMhIiM3JCQiMidIXGwkUSRmUUohIzwkISM/ISIiNyQkIiIkISIiJCEyX0xdNXkzKHk+ISM7NyQkIjI8NXlRRnU1XCMhIzwkISM+ISIiNyQkIiIjISIiJCEyKVsnRylmQ0BCPSEjOzckJCIxPlEvT2ZsXz0hIzskISM9ISIiNyQkIjIlKSoqKioqKioqKioqKmYiISM8JCEyKSoqKioqKioqKioqKmY8ISM7NyQkIjFYI1tFJj4zQzchIzskISM8ISIiNyQkIiIiISIiJCEyYilcISlINSVSbSIhIzs3JCQiMHNCeFRJPzEnISM7JCEjOyEiIjckJCIiISEiIiQhIzohIiI3JCQhMidSI3lXQW1RJGYhIz0kISM5ISIiNyQkISIiISIiJCEyQXhPYV90K0wiISM7NyQkITFgKEcqSHZoczYhIzskISM4ISIiNyQkISM5ISIjJCEyKSoqKioqKioqKioqKmY3ISM7NyQkITE6QDdGRDVPPCEjOyQhIzchIiI3JCQhIiMhIiIkITE6J1IqRyh6PzoiISM6NyQkITIvIlJVRSRIPkcjISM8JCEjNiEiIjckJCEyQisrKysrK2cjISM8JCEyKSoqKioqKioqKioqKlI1ISM7NyQkITFeVC9rU3cyRyEjOyQhIzUhIiI3JCQhIiQhIiIkITEoenpIUXZNaSohIzs3JCQhMSRIdV5WMzJKJCEjOyQhIiohIiI3JCQhMS0rKysrKytPISM7JCExKioqKioqKioqKioqKlIpISM7NyQkITJYTi4wInkzKHkkISM8JCEiKSEiIjckJCEiJSEiIiQhMXIjXFQoKUc2YCghIzs3JCQhMigqWydHKWZDQEIlISM8JCEiKCEiIjckJCExKioqKioqKioqKioqKlIlISM7JCExLCsrKysrK20hIzs3JCQhMWApXCEpSDUlUlkhIzskISInISIiNyQkISImISIiJCEiJiEiIjckJCExQHhPYV90K2AhIzskISIlISIiNyQkISNhISIjJCEjTyEiIzckJCExWmhSKkcoej9iISM7JCEiJCEiIjckJCExKSoqKioqKioqKioqKmYmISM7JCEyOysrKysrK1MjISM8NyQkITEpenpIUXZNaSYhIzskISIjISIiNyQkITEqKioqKioqKioqKioqZiYhIzskITIyKysrKysrUyIhIzw3JCQhMXUjXFQoKUc2YCYhIzskISIiISIiNyQkISNhISIjJCEyYyoqKioqKioqKioqKipmISM9NyQkISImISIiJCIiISEiIjckJCEjVyEiIyQiMiUqKioqKioqKioqKioqKlIhIz03JCQhIiUhIiIkIjI7dSNcVCgpRzZgISM9NyQkISNPISIjJCIxKSoqKioqKioqKioqKipmISM8NyQkISIkISIiJCIxIip6ekhRdk1pISM8NyQkITImKioqKioqKioqKioqKmYjISM8JCIyYyoqKioqKioqKioqKipmISM9NyQkISIjISIiJCIxdzknUipHKHo/JiEjPDckJCEjOSEiIyQiMSwrKysrKytTISM8NyQkISIiISIiJCIxQHNuVkROMkkhIzw3JCQiIiEhIiIkIiIhISIiNyQkIiIiISIiJCExcDldPnEqZWckISM8NyQkIjIuKysrKysrZyIhIzwkITJFKysrKysrKychIz03JCQiIiMhIiIkITEuXjg8U3Z5dyEjPDckJCIyYkZcVCgpRzZgIyEjPCQhIiIhIiI3JCQiIiQhIiIkITJZaydcKj03SEAiISM8NyQkIjIoKioqKioqKioqKioqKlIkISM8JCEyKioqKioqKioqKioqKipSIiEjPDckJCIiJSEiIiQhMiUzZCNbYyJIKm8iISM8NyQkIjIuISl6SFF2TWklISM8JCEiIyEiIjckJCIiJiEiIiQhMVtlJmYkZkIjPiMhIzs3JCQiI2EhIiMkITIwKysrKysrUyMhIzw3JCQiIichIiIkITIlKTN3Tm5xIT1GISM8NyQkIjFaaFIqRyh6P2whIzskISIkISIiNyQkIiIoISIiJCEyTyl5KEdaKCpRRSQhIzw3JCQiMS0rKysrKyt3ISM7JCExLSsrKysrK08hIzs3JCQiIikhIiIkITIkWzcycUNRRlEhIzw3JCQiMUF4T2FfdCskKSEjOyQhIiUhIiI3JCQiIiohIiIkITJsPF92UDhtUyUhIzw3JCQiIzUhIiIkISImISIiNyQkIiM2ISIiJCExdEJ4VEk/MWMhIzs3JCQiMmIpXCEpSDUlUjsiISM7JCEiJyEiIjckJCIjNyEiIiQhMVkjW0UmPjNDaSEjOzckJCIyLSsrKysrK0UiISM7JCExLCsrKysrK20hIzs3JCQiIzghIiIkITFAUS9PZmxfbyEjOzckJCIyJlsnRylmQ0BCOCEjOyQhIighIiI3JCQiIzkhIiIkIS8ieVFGdTVcKCEjOTckJCIyZkxdNXkzKHk5ISM7JCEiKSEiIjckJCIjOiEiIiQhMUdcbCRRJGZRIikhIzs3JCQiJGEiISIjJCExLCsrKysrKyUpISM7NyQkIiM7ISIiJCExZHM5SSllWHopISM7NyQkIjFIdV5WMzJKOyEjOiQhIiohIiI3JCQiIzwhIiIkITF3JzNOLyJSZSUqISM7NyQkIjJhVC9rU3cyeSIhIzskISM1ISIiNyQkIiM9ISIiJCEwMTFeUWRILCIhIzk3JCQiMioqKioqKioqKioqKipSPSEjOyQhJC8iISIjNyQkIiM+ISIiJCEyKHlDTjxYdyEzIiEjOzckJCIxIlJVRSRIPkc+ISM6JCEjNiEiIjckJCIjPyEiIiQhMnp5VDElKj0jXDYhIzs3JCQiMjtAN0ZENU8yIyEjOyQhIzchIiI3JCQiI0AhIiIkITFHPno3Skc9NyEjOjckJCIxLCsrKysrZ0AhIzokITEsKysrKytnNyEjOjckJCIjQSEiIiQhMlRgU2gpSCN6RyIhIzs3JCQiMmAoRypIdmhzQCMhIzskISM4ISIiNyQkIiNCISIiJCEybThKJW92NWU4ISM7NyQkIjJCeVdBbVEkZkIhIzskISM5ISIiNyQkIiNDISIiJCEyI1xUPl8mMylHOSEjOzckJCIjRCEiIiQhIzohIiI3JCQiI0UhIiIkITJoN0FjMmU7ZCIhIzs3JCQiMWpGI2VweiRSRSEjOiQhIzshIiI3JCQiI0YhIiIkITFjNj04M3dWOyEjOjckJCIyYjxOWiE9ZnhGISM7JCEjPCEiIjckJCIjRyEiIiQhMmB4NXoiekc7PCEjOzckJCIyMysrKysrKydHISM7JCEyNisrKysrK3ciISM7NyQkIiNIISIiJCEyMzsyTWY/Iyp5IiEjOzckJCIyeWgmUjFXdDlIISM7JCEjPSEiIjckJCIjSSEiIiQhMTdCPSJSVEQnPSEjOjckJCIwPjdFZCMqMzAkISM5JCEjPiEiIjckJCIjSiEiIiQhMm5gKjR6U0JPPiEjOzckJCIybl1NO21TaD0kISM7JCEjPyEiIjckJCIjSyEiIiQhMT1IKGVfJEc1PyEjOjckJCIyMisrKysrK0MkISM7JCExLCsrKysrUz8hIzo3JCQiI0whIiIkITJiaydIKmZ2WTMjISM7NyQkIjJWRiYpcDZXMEskISM7JCEjQCEiIjckJCIjTSEiIiQhMWgwRXdxUmZAISM6NyQkIjJEOFxjKjM7YU0hIzskISNBISIiNyQkIiNOISIiJCEyRk9ESGNOV0IjISM7NyQkIjInUlIqW2hVcWUkISM7JCEjQiEiIjckJCIjTyEiIiQhMSVvKm9CJXooNEIhIzo3JCQiMTArKysrK1NPISM6JCEyWisrKysrK00jISM7NyQkIiNQISIiJCEyRXUkejx4VCZRIyEjOzckJCIyOV9aRVtOIz5QISM7JCEjQyEiIjckJCIjUSEiIiQhMnVYekQ5UzhZIyEjOzckJCIyRUBlJGY1eV1RISM7JCEjRCEiIjckJCIjUiEiIiQhMENzRClwYFBEISM5NyQkIjF0ITNzKW9yIilSISM6JCEjRSEiIjckJCIjUyEiIiQhMTwxbmohKipSaCMhIzo3JCQiMSgqKioqKioqKioqKmZTISM6JCEydioqKioqKioqKioqZkUhIzs3JCQiI1QhIiIkITI5M0o9cjwycCMhIzs3JCQiMW0lZlEseD82JSEjOiQhI0YhIiI3JCQiI1UhIiIkITItWz9kciVvbkYhIzs3JCQiMWkpbzpWIyo9QyUhIzokISNHISIiNyQkIiNWISIiJCEyaSshKUdIIypbJUchIzs3JCQiMV5lIXlXIj5yViEjOiQhI0ghIiI3JCQiI1chIiIkITFhYStmSUxBSCEjOjckJCIjWCEiIiQhI0khIiI3JCQiI1khIiIkITJ1aypcWWspeTIkISM7NyQkIjF0eVBDPk1HWSEjOiQhI0ohIiI3JCQiI1ohIiIkITIlMyI0MTAnKWY6JCEjOzckJCIxWCk9bz1SaXYlISM6JCEjSyEiIjckJCIjWyEiIiQhMT0iPVl3I0hNSyEjOjckJCIxRCMqMyMzN1ApWyEjOiQhI0whIiI3JCQiI1whIiIkITFfZlxAMyFHSiQhIzo3JCQiMSwrKysrK2dcISM6JCEyLisrKysrK08kISM7NyQkIiNdISIiJCEyKVtlKXByLzpSJCEjOy0lJkNPTE9SRzYmJSRSR0JHJCIiISEiIiQiIiEhIiIkIiM1ISIiLSUnQ1VSVkVTRzYlN2F3NyQkISNdISIiJCIyKEgrTzYtRSc9JCEjPDckJCEybCwyMXk4aCJcISM7JCIxaSwyMXk4aEohIzs3JCQhI1whIiIkIjFyKWUrel9hOiQhIzs3JCQhMSdbIWUvVSpHIlshIzokIjAnWyFlL1UqR0ohIzo3JCQhI1shIiIkIjJtXD5gR1BVNyQhIzw3JCQhMTYveG1PaTRaISM6JCIyKDNUcW5tQic0JCEjPDckJCEjWiEiIiQiMVZcem9xZiM0JCEjOzckJCExQixaTCopSDFZISM6JCIyYkIsWkwqKUgxJCEjPDckJCEjWSEiIiQiMjlJamtOOTAxJCEjPDckJCExXFdPZmoiSF0lISM6JCIxI1xXT2ZqIkhJISM7NyQkISNYISIiJCIxbWNoJDRxei0kISM7NyQkITE5NGFaMUE6VyEjOiQiIiQhIiI3JCQhI1chIiIkIjIuaXZheFdcKkghIzw3JCQhMiZlTk89SloqUiUhIzskIjEiZU5PPUpaKkghIzs3JCQhI1YhIiIkIjFzOyMzeXA5J0ghIzs3JCQhMTozSVRWKWZIJSEjOiQiMV4iM0lUVilmSCEjOzckJCEjVSEiIiQiMDc7Q1dkdiNIISM6NyQkITFeU21eLVgjPiUhIzokIjE3MGs7RF1DSCEjOzckJCEjVCEiIiQiMEZfTDYhPiQqRyEjOjckJCExL3c0JykqbykpMyUhIzokIjJgL3c0JykqbykpRyEjPDckJCEjUyEiIiQiMFBIdCMqWyRlRyEjOjckJCExZDQ8TCZRXylSISM6JCIyL2Q0PEwmUV9HISM8NyQkISNSISIiJCIyJVtwY3hPLEJHISM8NyQkITFEQCNRcmM6KVEhIzokIjJGREAjUXJjOkchIzw3JCQhI1EhIiIkIjJtV2kpekU7KHkjISM8NyQkITAsLSFlNiN5eCQhIzkkIjJkNT8rZTYjeUYhIzw3JCQhI1AhIiIkIjFQND48RXhdRiEjOzckJCExJmZQbEZIU24kISM6JCIxXGZQbEZIU0YhIzs3JCQhI08hIiIkIjJsYEhGTz1RciMhIzw3JCQhMUtgInBBeSxkJCEjOiQiMUBMOnBBeSxGISM7NyQkISNOISIiJCIxWj9ieEZGd0UhIzs3JCQhMTRwQ3JbRW1NISM6JCIxIjRwQ3JbRW0jISM7NyQkISNNISIiJCIxOClbJXlrNVFFISM7NyQkITJtJD4xQ2RHaUwhIzskIjJ0Tz4xQ2RHaSMhIzw3JCQhI0whIiIkIjJOPVMuZChHKmYjISM8NyQkITFSMHAnKW9CZUshIzokIjInKlEwcCcpb0JlIyEjPDckJCEjSyEiIiQiMURKXk84eWZEISM7NyQkITFWKj5QJ1I2YUohIzokIjBWKj5QJ1I2YSMhIzo3JCQhI0ohIiIkIjJ0WVgkeSlcJj5EISM8NyQkITEtNjdiPiIqXEkhIzokIjIpPjVAXiY+IipcIyEjPDckJCEjSSEiIiQiMiNmQT4lcF4meUMhIzw3JCQhMicqSCp6OV5pWEghIzskIjJqKkgqejleaVgjISM8NyQkISNIISIiJCIyXyc+YyU9VG5WIyEjPDckJCExKDRfPndZNyVHISM6JCIyLyg0Xz53WTdDISM8NyQkISNHISIiJCIxQSVIdTFvU1IjISM7NyQkITBcTVotcG50IyEjOSQiMnUqW01aLXBuQiEjPDckJCEjRiEiIiQiMmpaeUtvdy9OIyEjPDckJCExcmlmJVsjPUtFISM6JCIyeXFpZiVbIz1LIyEjPDckJCEjRSEiIiQiMnluO1I7MGZJIyEjPDckJCEyO3MhNHJjWkZEISM7JCIyYEAyNHJjWkYjISM8NyQkISNEISIiJCIyaixAPVYlR2dBISM8NyQkITE8dSFcS01FVSMhIzokIjItPHUhXEtNRUEhIzw3JCQhI0MhIiIkIjJbSXNyKXBgOEEhIzw3JCQhMXVySSpHU3dKIyEjOiQiMkx1ckkqR1N3QCEjPDckJCEjQiEiIiQiMjNXWHFVdmI7IyEjPDckJCEyOmNDPHlwQ0AjISM7JCIyV2hYcyJ5cENAISM8NyQkISNBISIiJCIyJXpQWUMxSTtAISM8NyQkITE3LVQiZSE0MkAhIzokIjE9QDU5ZSE0MiMhIzs3JCQhI0AhIiIkIjFDRTB0JSpmbD8hIzs3JCQhMSg+Zygzc1gsPyEjOiQiMidwPmcoM3NYLCMhIzw3JCQhIz8hIiIkIjJ0MHJaMlVMLCMhIzw3JCQhMltzVE1DP1woPiEjOyQiIiMhIiI3JCQhIz4hIiIkIjJVRiJHRl1aZj4hIzw3JCQhMmQnKVFXKnpnJio9ISM7JCIxZScpUVcqemcmPiEjOzckJCEjPSEiIiQiMiZHY3EoKlE0Lz4hIzw3JCQhMSl5N0VnNScqeSIhIzokIjIuKXk3RWc1Jyo9ISM8NyQkISM8ISIiJCIyKSlwenVTdXElPSEjPDckJCEyampIVmBWTW8iISM7JCIyUE8nSFZgVk09ISM8NyQkISM7ISIiJCIyKXlRKio+LUUpeSIhIzw3JCQhMmQ5dkhbJDR4OiEjOyQiMm9YXihIWyQ0eCIhIzw3JCQhIzohIiIkIjI6T1c1QW91cyIhIzw3JCQhMmJdeHdiWDBaIiEjOyQiMWJdeHdiWDA8ISM7NyQkISM5ISIiJCIyYy1tS2IiW2s7ISM8NyQkITI9P0pSOiR5ajghIzskIjIjPT9KUjokeWoiISM8NyQkISM4ISIiJCIyWktQJiozUyEqZiIhIzw3JCQhMmVeejwsKXljNyEjOyQiMiNlXno8LCl5YyIhIzw3JCQhIzchIiIkIjIzXyIzXnEjM2AiISM8NyQkITJoeUNPITRhXDYhIzskIjI2J3lDTyE0YVwiISM8NyQkISM2ISIiJCIyPGZfMmRcJWY5ISM8NyQkITI4IUh0IVtDPy8iISM7JCIxOCFIdCFbQz85ISM7NyQkISM1ISIiJCIyLkIqcHMiNFdRIiEjPDckJCExJHB6UChmTVUkKiEjOyQiMkxwelAoZk1VOCEjPDckJCEiKiEiIiQiMiYqM3kuI1EwMDghIzw3JCQhMU4mNDVcYEJFKSEjOyQiMl9gNDVcYEJFIiEjPDckJCEiKSEiIiQiMmV3b2dLKls/NyEjPDckJCExXCplbiI0Nyc9KCEjOyQiMiZcKmVuIjQ3Jz0iISM8NyQkISIoISIiJCIyRV5UKT11TEg2ISM8NyQkITFAbVEhb1V4MCchIzskIiIiISIiNyQkISInISIiJCIxbTwhSHk8MVUoISM8NyQkITEqXHpgS19OI2YhIzskIiIhISIiNyQkITFXJVFSIj0pSCNmISM7JCExKGZiaGc9PXEoISM9NyQkITFWPDBgZDgwZSEjOyQhIiIhIiI3JCQhMCh5ciw7YnhkISM6JCEyLTgjRylSW0NBIiEjPDckJCExKTRTQVJUR24mISM7JCEiIyEiIjckJCExJXl4eWJaLmgmISM7JCExO0E3VUNsKlEjISM7NyQkITBmLGhGXSxfJiEjOiQhIiQhIiI3JCQhMSRwcnkqW09PYSEjOyQhMnZJR0A1Tk9jJCEjPDckJCExXFE+MDU6VGAhIzskISIlISIiNyQkISImISIiJCEiJiEiIjckJCEiJSEiIiQhMScqUT4wNTpUYCEjOzckJCExPCRHQDVOT2MkISM7JCExJW9yeSpbT09hISM7NyQkISIkISIiJCExI2YsaEZdLF8mISM7NyQkITIvQUFAV18nKlEjISM8JCExeXgoeWJaLmgmISM7NyQkISIjISIiJCExKDRTQVJUR24mISM7NyQkITI5OCNHKVJbQ0EiISM8JCExcHlyLDtieGQhIzs3JCQhIiIhIiIkITFVPDBgZDgwZSEjOzckJCExa2M6MSc9PXEoISM9JCExViVRUiI9KUgjZiEjOzckJCIiISEiIiQhMSpcemBLX04jZiEjOzckJCIxVzshSHk8MVUoISM8JCEiJyEiIjckJCIiIiEiIiQhMTptUSFvVXgwJyEjOzckJCIySl5UKT11TEg2ISM8JCEiKCEiIjckJCIyJVsqZW4iNDcnPSIhIzwkITFbKmVuIjQ3Jz0oISM7NyQkIjJfd29nSypbPzchIzwkISIpISIiNyQkIjJqYDQ1XGBCRSIhIzwkITFPJjQ1XGBCRSkhIzs3JCQiMikqM3kuI1EwMDghIzwkISIqISIiNyQkIjJXcHpQKGZNVTghIzwkITElcHpQKGZNVSQqISM7NyQkIjIuQipwcyI0V1EiISM8JCEjNSEiIjckJCIyTyxIdCFbQz85ISM8JCEyOCFIdCFbQz8vIiEjOzckJCIyPGZfMmRcJWY5ISM8JCEjNiEiIjckJCIyMSd5Q08hNGFcIiEjPCQhMmh5Q08hNGFcNiEjOzckJCIyMV8iM15xIzNgIiEjPCQhIzchIiI3JCQiMmw6Jno8LCl5YyIhIzwkITJlXno8LCl5YzchIzs3JCQiMlpLUCYqM1MhKmYiISM8JCEjOCEiIjckJCIyaiw3JFI6JHlqIiEjPCQhMjo/SlI6JHlqOCEjOzckJCIxRGdFYDpbazshIzskISM5ISIiNyQkIjFhXXh3YlgwPCEjOyQhMmBdeHdiWDBaIiEjOzckJCIyPU9XNUFvdXMiISM8JCEjOiEiIjckJCIxZTl2SFskNHgiISM7JCEyZDl2SFskNHg6ISM7NyQkIjIpeVEqKj4tRSl5IiEjPCQhIzshIiI3JCQiMk1PJ0hWYFZNPSEjPCQhMmpqSFZgVk1vIiEjOzckJCIyKSlwenVTdXElPSEjPCQhIzwhIiI3JCQiMXl5N0VnNScqPSEjOyQhMnl5N0VnNScqeSIhIzs3JCQiMUhjcSgqUTQvPiEjOyQhIz0hIiI3JCQiMmxsKVFXKnpnJj4hIzwkITJiJylRVyp6ZyYqPSEjOzckJCIyVUYiR0ZdWmY+ISM8JCEjPiEiIjckJCIiIyEiIiQhMllzVE1DP1woPiEjOzckJCIydDByWjJVTCwjISM8JCEjPyEiIjckJCIyJ3A+Zygzc1gsIyEjPCQhMSg+Zygzc1gsPyEjOjckJCIxQ0UwdCUqZmw/ISM7JCEjQCEiIjckJCIydjYtVCJlITQyIyEjPCQhMTctVCJlITQyQCEjOjckJCIyJXpQWUMxSTtAISM8JCEjQSEiIjckJCIxO2NDPHlwQ0AhIzskITFpWHMieXBDQCMhIzo3JCQiMjNXWHFVdmI7IyEjPCQhI0IhIiI3JCQiMVQ8MiQqR1N3QCEjOyQhMlA8MiQqR1N3SiMhIzs3JCQiMlZJc3IpcGA4QSEjPCQhI0MhIiI3JCQiMkQ8dSFcS01FQSEjPCQhMTx1IVxLTUVVIyEjOjckJCIyaixAPVYlR2dBISM8JCEjRCEiIjckJCIyW0AyNHJjWkYjISM8JCEyO3MhNHJjWkZEISM7NyQkIjJ5bjtSOzBmSSMhIzwkISNFISIiNyQkIjJucWlmJVsjPUsjISM8JCExcmlmJVsjPUtFISM6NyQkIjJqWnlLb3cvTiMhIzwkISNGISIiNyQkIjEpKltNWi1wbkIhIzskITBcTVotcG50IyEjOTckJCIyQ1VIdTFvU1IjISM8JCEjRyEiIjckJCIySyg0Xz53WTdDISM8JCExKDRfPndZNyVHISM6NyQkIjJfJz5jJT1UblYjISM8JCEjSCEiIjckJCIycypIKno5XmlYIyEjPCQhMicqSCp6OV5pWEghIzs3JCQiMiNmQT4lcF4meUMhIzwkISNJISIiNyQkIjIiPTVAXiY+IipcIyEjPCQhMS02N2I+IipcSSEjOjckJCIxbmFNeSlcJj5EISM7JCEjSiEiIjckJCIyO1YqPlAnUjZhIyEjPCQhMk8lKj5QJ1I2YUohIzs3JCQiMlg3OGxMInlmRCEjPCQhI0shIiI3JCQiMSdRMHAnKW9CZSMhIzskITFSMHAnKW9CZUshIzo3JCQiMSQ9Uy5kKEcqZiMhIzskISNMISIiNyQkIjFtJD4xQ2RHaSMhIzskITJtJD4xQ2RHaUwhIzs3JCQiMTgpWyV5azVRRSEjOyQhI00hIiI3JCQiMSI0cENyW0VtIyEjOyQhMTRwQ3JbRW1NISM6NyQkIjJ0L192eHNpbiMhIzwkISNOISIiNyQkIjFCTDpwQXksRiEjOyQhMkVMOnBBeSxkJCEjOzckJCIxUCZIRk89UXIjISM7JCEjTyEiIjckJCIxWmZQbEZIU0YhIzskITJZZlBsRkhTbiQhIzs3JCQiMVA0PjxFeF1GISM7JCEjUCEiIjckJCIyWTU/K2U2I3lGISM8JCEwLC0hZTYjeXgkISM5NyQkIjFZQycpekU7KHkjISM7JCEjUSEiIjckJCIxYzdBUXJjOkchIzskITJjN0FRcmM6KVEhIzs3JCQiMVtwY3hPLEJHISM7JCEjUiEiIjckJCIwZDQ8TCZRX0chIzokITFkNDxMJlFfKVIhIzo3JCQiMFBIdCMqWyRlRyEjOiQhI1MhIiI3JCQiMVlnKDQnKSpvKSlHISM7JCExL3c0JykqbykpMyUhIzo3JCQiMXJBTjgsPiQqRyEjOyQhI1QhIiI3JCQiMTYwaztEXUNIISM7JCExXlNtXi1YIz4lISM6NyQkIjA3O0NXZHYjSCEjOiQhI1UhIiI3JCQiMV4iM0lUVilmSCEjOyQhMTozSVRWKWZIJSEjOjckJCIyPG5AM3lwOSdIISM8JCEjViEiIjckJCIyMWVOTz1KWipIISM8JCEyJmVOTz1KWipSJSEjOzckJCIyLml2YXhXXCpIISM8JCEjVyEiIjckJCIiJCEiIiQhMTg0YVoxQTpXISM6NyQkIjFtY2gkNHF6LSQhIzskISNYISIiNyQkIjEiXFdPZmoiSEkhIzskITFcV09maiJIXSUhIzo3JCQiMjlJamtOOTAxJCEjPCQhI1khIiI3JCQiMVA3cU0kKilIMSQhIzskITFCLFpMKilIMVkhIzo3JCQiMjwlXHpvcWYjNCQhIzwkISNaISIiNyQkIjA2L3htT2k0JCEjOiQhMTYveG1PaTRaISM6NyQkIjEpXD5gR1BVNyQhIzskISNbISIiNyQkIjFvWyFlL1UqR0ohIzskITEoWyFlL1UqRyJbISM6NyQkIjFyKWUrel9hOiQhIzskISNcISIiNyQkIjFmLDIxeThoSiEjOyQhMTtxZyF5OGgiXCEjOjckJCIyKEgrTzYtRSc9JCEjPCQhI10hIiI3ZXg3JCQhMSUpcCFINypvTSQpISM7JCIjXSEiIjckJCExVSxbLG9ROiQpISM7JCIxOSFbLG9ROiRcISM6NyQkITBMWDFmMWRJKSEjOiQiI1whIiI3JCQhMS04aEsoZmBHKSEjOyQiMDhoSyhmYEdbISM5NyQkITEoZiNHKSlcUXcjKSEjOyQiI1shIiI3JCQhMUhOVUA6JVxEKSEjOyQiMWBCOV9UXERaISM6NyQkITEsQmRSQHJZIykhIzskIiNaISIiNyQkITAoUmdGSDZDIykhIzokIjEoUmdGSDZDaSUhIzo3JCQhMXI2I1I3dm1AKSEjOyQiI1khIiI3JCQhMVZueS5HJkc+KSEjOyQiMXYneS5HJkc+WCEjOjckJCExRytPNi1FJz0pISM7JCIjWCEiIjckJCExZSwyMXk4aCIpISM7JCIybCwyMXk4aFQlISM7NyQkITAoKWUrel9hOikhIzokIiNXISIiNyQkITFvWyFlL1UqRyIpISM7JCIxKFshZS9VKkdKJSEjOjckJCExKVw+YEdQVTcpISM7JCIjViEiIjckJCEwNi94bU9pNCkhIzokIjE2L3htT2k0VSEjOjckJCExVVx6b3FmIzQpISM7JCIjVSEiIjckJCExTzdxTSQqKUgxKSEjOyQiMUIsWkwqKUgxVCEjOjckJCEvTFljVl5nISkhIzkkIiNUISIiNyQkITEjXFdPZmoiSCEpISM7JCIxXFdPZmoiSCslISM6NyQkITFtY2gkNHF6LSkhIzskIiNTISIiNyQkISIpISIiJCIxOjRhWjFBOlIhIzo3JCQhMUBjWnZaJVwqeiEjOyQiI1IhIiI3JCQhMGVOTz1KWip6ISM6JCIyd2JqJD1KWioqUSEjOzckJCExcjsjM3lwOSd6ISM7JCIjUSEiIjckJCExXiIzSVRWKWZ6ISM7JCIxOjNJVFYpZnokISM6NyQkITA3O0NXZHYjeiEjOiQiI1AhIiI3JCQhMF5TbV4tWCN6ISM6JCIxXlNtXi1YI3AkISM6NyQkITFyQU44LD4kKnkhIzskIiNPISIiNyQkITFZZyg0JykqbykpeSEjOyQiMllnKDQnKSpvKSllJCEjOzckJCExcCRIdCMqWyRleSEjOyQiI04hIiI3JCQhMGQ0PEwmUV95ISM6JCIxZDQ8TCZRX1skISM6NyQkITFccGN4TyxCeSEjOyQiI00hIiI3JCQhMWI3QVFyYzp5ISM7JCIyYzdBUXJjOlEkISM7NyQkITFaQycpekU7KHkoISM7JCIjTCEiIjckJCExMCwtIWU2I3l4ISM7JCIwLC0hZTYjeUYkISM5NyQkITAlND48RXhdeCEjOiQiI0shIiI3JCQhMVpmUGxGSFN4ISM7JCIyWWZQbEZIUzwkISM7NyQkITFPJkhGTz1RcighIzskIiNKISIiNyQkITFATDpwQXkseCEjOyQiMUtgInBBeSwyJCEjOjckJCExWz9ieEZGd3chIzskIiNJISIiNyQkITEiNHBDcltFbSghIzskIjE0cENyW0VtSCEjOjckJCExOSlbJXlrNVF3ISM7JCIjSCEiIjckJCExbCQ+MUNkR2koISM7JCIybSQ+MUNkR2lHISM7NyQkITEkPVMuZChHKmYoISM7JCIjRyEiIjckJCExJlEwcCcpb0JlKCEjOyQiMVIwcCcpb0JlRiEjOjckJCExQ0peTzh5ZnYhIzskIiNGISIiNyQkITFLJSo+UCdSNmEoISM7JCIyTyUqPlAnUjZhRSEjOzckJCExbmFNeSlcJj52ISM7JCIjRSEiIjckJCEwLTY3Yj4iKlwoISM6JCIxLTY3Yj4iKlxEISM6NyQkITFmQT4lcF4meXUhIzskIiNEISIiNyQkITEpKkgqejleaVgoISM7JCIvJCp6OV5pWEMhIzg3JCQhMW0+YyU9VG5WKCEjOyQiI0MhIiI3JCQhMXQ0Xz53WTd1ISM7JCIydTRfPndZN00jISM7NyQkITFBJUh1MW9TUighIzskIiNCISIiNyQkITEpKltNWi1wbnQhIzskIjBcTVotcG5CIyEjOTckJCExeCV5S293L04oISM7JCIjQSEiIjckJCExM0YnZiVbIz1LKCEjOyQiMXJpZiVbIz1LQCEjOjckJCExeG0iUjswZkkoISM7JCIjQCEiIjckJCExOnMhNHJjWkYoISM7JCIyO3MhNHJjWkY/ISM7NyQkITE9NSM9ViVHZ3MhIzskIiM/ISIiNyQkITFzVDJcS01FcyEjOyQiMnJUMlxLTUUjPiEjOzckJCExMEI8KClwYDhzISM7JCIjPiEiIjckJCExVjwyJCpHU3dyISM7JCIyWTwyJCpHU3ciPSEjOzckJCExVGEvRmFkbHIhIzskIiM9ISIiNyQkITE6Y0M8eXBDciEjOyQiMjpjQzx5cENyIiEjOzckJCExeVBZQzFJO3IhIzskIiM8ISIiNyQkITE8QDU5ZSE0MighIzskIjI+QDU5ZSE0MjshIzs3JCQhMURFMHQlKmZscSEjOyQiIzshIiI3JCQhMCg+Zygzc1gsKCEjOiQiMSg+Zygzc1gsOiEjOjckJCExZDV4dT9NOHEhIzskIiM6ISIiNyQkISIoISIiJCIyR3NUTUM/XFoiISM7NyQkITF1N0dGXVpmcCEjOyQiIzkhIiI3JCQhMWMnKVFXKnpnJnAhIzskIjJiJylRVyp6ZyZSIiEjOzckJCExSGNxKCpRNC9wISM7JCIjOCEiIjckJCExeXk3RWc1JypvISM7JCIyeXk3RWc1JypHIiEjOzckJCEvKHp1U3VxJW8hIzkkIiM3ISIiNyQkITFqakhWYFZNbyEjOyQiMmpqSFZgVk09IiEjOzckJCEwKVEqKj4tRSl5JyEjOiQiIzYhIiI3JCQhMWY5dkhbJDR4JyEjOyQiMmk5dkhbJDR4NSEjOzckJCExaFYvQCNvdXMnISM7JCIjNSEiIjckJCExY114d2JYMG4hIzskIjFjXXh3YlgwKCohIzs3JCQhMUVnRWA6W2ttISM7JCIiKiEiIjckJCExOz9KUjokeWonISM7JCIxOz9KUjokeWopISM7NyQkITFEdGAqM1MhKmYnISM7JCIiKSEiIjckJCExZF56PCwpeWMnISM7JCIxZV56PCwpeWMoISM7NyQkITBfIjNecSMzYCchIzokIiIoISIiNyQkITAneUNPITRhXCchIzokIjAneUNPITRhXCchIzo3JCQhMSRmXzJkXCVmayEjOyQiIichIiI3JCQhMTkhSHQhW0M/ayEjOyQiMTkhSHQhW0M/YSEjOzckJCEwQipwcyI0V1EnISM6JCIiJiEiIjckJCExJ3B6UChmTVVqISM7JCIybXB6UChmTVVWISM8NyQkITA0eS4jUTAwaiEjOiQiIiUhIiI3JCQhMU8mNDVcYEJFJyEjOyQiMmtgNDVcYEJFJCEjPDckJCExbyhvZ0sqWz9pISM7JCIiJCEiIjckJCExXCplbiI0Nyc9JyEjOyQiMidcKmVuIjQ3Jz0jISM8NyQkITE4OiUpPXVMSGghIzskIiIjISIiNyQkISInISIiJCIyYmcnUSFvVXgwIiEjPDckJCExYCxIeTwxVWQhIzskIiIiISIiNyQkISImISIiJCIxIylcemBLX04jKiEjPDckJCEyTldRUiI9KUgjXCEjPCQiMU5XUVIiPSlIIyohIzw3JCQhIiUhIiIkIjFEdV5Jdk5eISkhIzw3JCQhMCh5ciw7YnhQISM6JCIvKHlyLDtieCghIzo3JCQhIiQhIiIkIjAqNFNBUlRHbiEjOzckJCEweXh5YlouaCMhIzokIjEteXh5YlouaCEjPDckJCEiIyEiIiQiMnUmZixoRl0sXyEjPTckJCEyI3A7KHkqW09POSEjPCQiMjtwOyh5KltPTyUhIz03JCQhIiIhIiIkIjE6KVE+MDU6VCQhIzw3JCQiIiEhIiIkIiIhISIiNyQkIjJZIilRPjA1OlQkISM9JCEiIiEiIjckJCIxKm87KHkqW09PJSEjPCQhMXA7KHkqW09POSEjOzckJCIydSZmLGhGXSxfISM9JCEiIyEiIjckJCIxL3l4eWJaLmghIzwkITB5eHliWi5oIyEjOjckJCIxKCk0U0FSVEduISM8JCEiJCEiIjckJCIxJXB5ciw7YngoISM8JCEyJnB5ciw7YnhQISM8NyQkIjFFdV5Jdk5eISkhIzwkISIlISIiNyQkIjFFV1FSIj0pSCMqISM8JCEyQ1dRUiI9KUgjXCEjPDckJCIxdlx6YEtfTiMqISM8JCEiJiEiIjckJCIiIiEiIiQhMWksSHk8MVVkISM7NyQkIjJIZydRIW9VeDAiISM8JCEiJyEiIjckJCIiIyEiIiQhMTg6JSk9dUxIaCEjOzckJCIyJlsqZW4iNDcnPSMhIzwkITFbKmVuIjQ3Jz0nISM7NyQkIiIkISIiJCExbyhvZ0sqWz9pISM7NyQkIjJgYDQ1XGBCRSQhIzwkITFOJjQ1XGBCRSchIzs3JCQiIiUhIiIkITA0eS4jUTAwaiEjOjckJCIyYXB6UChmTVVWISM8JCExJnB6UChmTVVqISM7NyQkIiImISIiJCEwQipwcyI0V1EnISM6NyQkIjE5IUh0IVtDP2EhIzskITE5IUh0IVtDP2shIzs3JCQiIichIiIkITEkZl8yZFwlZmshIzs3JCQiMWh5Q08hNGFcJyEjOyQhMWh5Q08hNGFcJyEjOzckJCIiKCEiIiQhMF8iM15xIzNgJyEjOjckJCIxZV56PCwpeWMoISM7JCExZV56PCwpeWMnISM7NyQkIiIpISIiJCExRHRgKjNTISpmJyEjOzckJCIxPT9KUjokeWopISM7JCExPD9KUjokeWonISM7NyQkIiIqISIiJCExRWdFYDpba20hIzs3JCQiMWRdeHdiWDAoKiEjOyQhMWNdeHdiWDBuISM7NyQkIiM1ISIiJCExaFYvQCNvdXMnISM7NyQkIjFZXihIWyQ0eDUhIzokITFlOXZIWyQ0eCchIzs3JCQiIzYhIiIkITF6USoqPi1FKXknISM7NyQkIjJqakhWYFZNPSIhIzskITFqakhWYFZNbyEjOzckJCIjNyEiIiQhLyh6dVN1cSVvISM5NyQkIjEpeTdFZzUnKkciISM6JCEwKXk3RWc1JypvISM6NyQkIiM4ISIiJCExSGNxKCpRNC9wISM7NyQkIjJiJylRVyp6ZyZSIiEjOyQhMWMnKVFXKnpnJnAhIzs3JCQiIzkhIiIkITF1N0dGXVpmcCEjOzckJCIyQnNUTUM/XFoiISM7JCEiKCEiIjckJCIjOiEiIiQhMWU1eHU/TThxISM7NyQkIjJzPmcoM3NYLDohIzskITFyPmcoM3NYLCghIzs3JCQiIzshIiIkITFDRTB0JSpmbHEhIzs3JCQiMj5ANTllITQyOyEjOyQhMTxANTllITQyKCEjOzckJCIjPCEiIiQhMHlqV2krajYoISM6NyQkIjI6Y0M8eXBDciIhIzskITE6Y0M8eXBDciEjOzckJCIjPSEiIiQhMVRhL0ZhZGxyISM7NyQkIjJXPDIkKkdTdyI9ISM7JCExVzwyJCpHU3dyISM7NyQkIiM+ISIiJCExL0I8KClwYDhzISM7NyQkIjJyVDJcS01FIz4hIzskITFzVDJcS01FcyEjOzckJCIjPyEiIiQhMT01Iz1WJUdncyEjOzckJCIyO3MhNHJjWkY/ISM7JCExOnMhNHJjWkYoISM7NyQkIiNAISIiJCExeG0iUjswZkkoISM7NyQkIjFyaWYlWyM9S0AhIzokITEzRidmJVsjPUsoISM7NyQkIiNBISIiJCExdiV5S293L04oISM7NyQkIjBcTVotcG5CIyEjOSQhMSgqW01aLXBudCEjOzckJCIjQiEiIiQhMUElSHUxb1NSKCEjOzckJCIydTRfPndZN00jISM7JCExdjRfPndZN3UhIzs3JCQiI0MhIiIkITFtPmMlPVRuVighIzs3JCQiMicqSCp6OV5pWEMhIzskITEnKkgqejleaVgoISM7NyQkIiNEISIiJCExZkE+JXBeJnl1ISM7NyQkIjEtNjdiPiIqXEQhIzokITAtNjdiPiIqXCghIzo3JCQiI0UhIiIkITFuYU15KVwmPnYhIzs3JCQiMk8lKj5QJ1I2YUUhIzskITFNJSo+UCdSNmEoISM7NyQkIiNGISIiJCExQ0peTzh5ZnYhIzs3JCQiMiZRMHAnKW9CZUYhIzskITEmUTBwJylvQmUoISM7NyQkIiNHISIiJCExJD1TLmQoRypmKCEjOzckJCIybSQ+MUNkR2lHISM7JCExbiQ+MUNkR2koISM7NyQkIiNIISIiJCExOSlbJXlrNVF3ISM7NyQkIjE0cENyW0VtSCEjOiQhMDRwQ3JbRW0oISM6NyQkIiNJISIiJCExWj9ieEZGd3chIzs3JCQiMjxMOnBBeSwyJCEjOyQhMEtgInBBeSx4ISM6NyQkIiNKISIiJCExTyZIRk89UXIoISM7NyQkIjJZZlBsRkhTPCQhIzskITFYZlBsRkhTeCEjOzckJCIjSyEiIiQhMVA0PjxFeF14ISM7NyQkIjAsLSFlNiN5RiQhIzkkITEsLC0hZTYjeXghIzs3JCQiI0whIiIkITFaQycpekU7KHkoISM7NyQkIjFFQCNRcmM6USQhIzokITFmN0FRcmM6eSEjOzckJCIjTSEiIiQhMVtwY3hPLEJ5ISM7NyQkIjFkNDxMJlFfWyQhIzokITBkNDxMJlFfeSEjOjckJCIjTiEiIiQhMFBIdCMqWyRleSEjOjckJCIyWWcoNCcpKm8pKWUkISM7JCExWWcoNCcpKm8pKXkhIzs3JCQiI08hIiIkITFyQU44LD4kKnkhIzs3JCQiMjkwaztEXUNwJCEjOyQhMTkwaztEXUN6ISM7NyQkIiNQISIiJCEwNztDV2R2I3ohIzo3JCQiMTozSVRWKWZ6JCEjOiQhMV8iM0lUVilmeiEjOzckJCIjUSEiIiQhMXM7IzN5cDkneiEjOzckJCIxZU5PPUpaKipRISM6JCExI2VOTz1KWip6ISM7NyQkIiNSISIiJCEwaXZheFdcKnohIzo3JCQiMTk0YVoxQTpSISM6JCEiKSEiIjckJCIjUyEiIiQhMW1jaCQ0cXotKSEjOzckJCIxXFdPZmoiSCslISM6JCExJFxXT2ZqIkghKSEjOzckJCIjVCEiIiQhMSxMWWNWXmchKSEjOzckJCIxQixaTCopSDFUISM6JCExTjdxTSQqKUgxKSEjOzckJCIjVSEiIiQhMVRcem9xZiM0KSEjOzckJCIxNi94bU9pNFUhIzokITA2L3htT2k0KSEjOjckJCIjViEiIiQhMShcPmBHUFU3KSEjOzckJCIxKFshZS9VKkdKJSEjOiQhMChbIWUvVSpHIikhIzo3JCQiI1chIiIkITFyKWUrel9hOikhIzs3JCQiMTtxZyF5OGhUJSEjOiQhMWAsMjF5OGgiKSEjOzckJCIjWCEiIiQhMUgrTzYtRSc9KSEjOzckJCIxdSd5LkcmRz5YISM6JCExVG55LkcmRz4pISM7NyQkIiNZISIiJCExcjYjUjd2bUApISM7NyQkIjEoUmdGSDZDaSUhIzokITFzUmdGSDZDIykhIzs3JCQiI1ohIiIkITEsQmRSQHJZIykhIzs3JCQiMWBCOV9UXERaISM6JCExSk5VQDolXEQpISM7NyQkIiNbISIiJCExKGYjRykpXFF3IykhIzs3JCQiMDhoSyhmYEdbISM5JCExKkg2RXRmYEcpISM7NyQkIiNcISIiJCExS2BrIWYxZEkpISM7NyQkIjE5IVssb1E6JFwhIzokITFSLFssb1E6JCkhIzs3JCQiI10hIiIkITEjKXAhSDcqb00kKSEjOy0lJkNPTE9SRzYmJSRSR0JHJCIiISEiIiQiIiEhIiIkIiM1ISIiLSUlVklFV0c2JDskISM1ISIiJCIjNSEiIjskISM1ISIiJCIjNSEiIi0mJSZfQVhJU0c2IyIiIjYmLSUmQ09MT1JHNiYlJFJHQkckIiIhISIiJCIiISEiIiQiIiEhIiItJSpMSU5FU1RZTEVHNiMiIiEtJSpUSElDS05FU1NHNiMiIiEtJS1UUkFOU1BBUkVOQ1lHNiMkIiIhISIiLSYlJl9BWElTRzYjIiIjNiYtJSZDT0xPUkc2JiUkUkdCRyQiIiEhIiIkIiIhISIiJCIiISEiIi0lKkxJTkVTVFlMRUc2IyIiIS0lKlRISUNLTkVTU0c2IyIiIS0lLVRSQU5TUEFSRU5DWUc2IyQiIiEhIiItJStBWEVTTEFCRUxTRzYkLUklbXN1Ykc2Iy9JK21vZHVsZW5hbWVHNiJJLFR5cGVzZXR0aW5nR0koX3N5c2xpYkc2IjYmLUkjbWlHNiMvSSttb2R1bGVuYW1lRzYiSSxUeXBlc2V0dGluZ0dJKF9zeXNsaWJHNiI2NVEiZDYiLyUnZmFtaWx5R1EhNiIvJSVzaXplR1EjMTA2Ii8lJWJvbGRHUSZmYWxzZTYiLyUnaXRhbGljR1EldHJ1ZTYiLyUqdW5kZXJsaW5lR1EmZmFsc2U2Ii8lKnN1YnNjcmlwdEdRJmZhbHNlNiIvJSxzdXBlcnNjcmlwdEdRJmZhbHNlNiIvJStmb3JlZ3JvdW5kR1EoWzAsMCwwXTYiLyUrYmFja2dyb3VuZEdRLlsyNTUsMjU1LDI1NV02Ii8lJ29wYXF1ZUdRJmZhbHNlNiIvJStleGVjdXRhYmxlR1EmZmFsc2U2Ii8lKXJlYWRvbmx5R1EmZmFsc2U2Ii8lKWNvbXBvc2VkR1EmZmFsc2U2Ii8lKmNvbnZlcnRlZEdRJmZhbHNlNiIvJStpbXNlbGVjdGVkR1EmZmFsc2U2Ii8lLHBsYWNlaG9sZGVyR1EmZmFsc2U2Ii8lNnNlbGVjdGlvbi1wbGFjZWhvbGRlckdRJmZhbHNlNiIvJSxtYXRodmFyaWFudEdRJ2l0YWxpYzYiLUklbXJvd0c2Iy9JK21vZHVsZW5hbWVHNiJJLFR5cGVzZXR0aW5nR0koX3N5c2xpYkc2IjY1LUkjbW5HNiMvSSttb2R1bGVuYW1lRzYiSSxUeXBlc2V0dGluZ0dJKF9zeXNsaWJHNiI2NVEiMTYiLyUnZmFtaWx5R1EhNiIvJSVzaXplR1EjMTA2Ii8lJWJvbGRHUSZmYWxzZTYiLyUnaXRhbGljR1EmZmFsc2U2Ii8lKnVuZGVybGluZUdRJmZhbHNlNiIvJSpzdWJzY3JpcHRHUSZmYWxzZTYiLyUsc3VwZXJzY3JpcHRHUSZmYWxzZTYiLyUrZm9yZWdyb3VuZEdRKFswLDAsMF02Ii8lK2JhY2tncm91bmRHUS5bMjU1LDI1NSwyNTVdNiIvJSdvcGFxdWVHUSZmYWxzZTYiLyUrZXhlY3V0YWJsZUdRJmZhbHNlNiIvJSlyZWFkb25seUdRJmZhbHNlNiIvJSljb21wb3NlZEdRJmZhbHNlNiIvJSpjb252ZXJ0ZWRHUSZmYWxzZTYiLyUraW1zZWxlY3RlZEdRJmZhbHNlNiIvJSxwbGFjZWhvbGRlckdRJmZhbHNlNiIvJTZzZWxlY3Rpb24tcGxhY2Vob2xkZXJHUSZmYWxzZTYiLyUsbWF0aHZhcmlhbnRHUSdub3JtYWw2Ii8lJ2ZhbWlseUdRMFRpbWVzfk5ld35Sb21hbjYiLyUlc2l6ZUdRIzEyNiIvJSVib2xkR1EmZmFsc2U2Ii8lJ2l0YWxpY0dRJmZhbHNlNiIvJSp1bmRlcmxpbmVHUSZmYWxzZTYiLyUqc3Vic2NyaXB0R1EmZmFsc2U2Ii8lLHN1cGVyc2NyaXB0R1EmZmFsc2U2Ii8lK2ZvcmVncm91bmRHUShbMCwwLDBdNiIvJStiYWNrZ3JvdW5kR1EuWzI1NSwyNTUsMjU1XTYiLyUnb3BhcXVlR1EmZmFsc2U2Ii8lK2V4ZWN1dGFibGVHUSZmYWxzZTYiLyUpcmVhZG9ubHlHUSZmYWxzZTYiLyUpY29tcG9zZWRHUSZmYWxzZTYiLyUqY29udmVydGVkR1EmZmFsc2U2Ii8lK2ltc2VsZWN0ZWRHUSZmYWxzZTYiLyUscGxhY2Vob2xkZXJHUSZmYWxzZTYiLyU2c2VsZWN0aW9uLXBsYWNlaG9sZGVyR1EmZmFsc2U2Ii8lLG1hdGh2YXJpYW50R1Enbm9ybWFsNiIvJS9zdWJzY3JpcHRzaGlmdEdRIjA2Ii8lLHBsYWNlaG9sZGVyR1EmZmFsc2U2Ii1JJW1zdWJHNiMvSSttb2R1bGVuYW1lRzYiSSxUeXBlc2V0dGluZ0dJKF9zeXNsaWJHNiI2Ji1JI21pRzYjL0krbW9kdWxlbmFtZUc2IkksVHlwZXNldHRpbmdHSShfc3lzbGliRzYiNjVRImQ2Ii8lJ2ZhbWlseUdRITYiLyUlc2l6ZUdRIzEwNiIvJSVib2xkR1EmZmFsc2U2Ii8lJ2l0YWxpY0dRJXRydWU2Ii8lKnVuZGVybGluZUdRJmZhbHNlNiIvJSpzdWJzY3JpcHRHUSZmYWxzZTYiLyUsc3VwZXJzY3JpcHRHUSZmYWxzZTYiLyUrZm9yZWdyb3VuZEdRKFswLDAsMF02Ii8lK2JhY2tncm91bmRHUS5bMjU1LDI1NSwyNTVdNiIvJSdvcGFxdWVHUSZmYWxzZTYiLyUrZXhlY3V0YWJsZUdRJmZhbHNlNiIvJSlyZWFkb25seUdRJmZhbHNlNiIvJSljb21wb3NlZEdRJmZhbHNlNiIvJSpjb252ZXJ0ZWRHUSZmYWxzZTYiLyUraW1zZWxlY3RlZEdRJmZhbHNlNiIvJSxwbGFjZWhvbGRlckdRJmZhbHNlNiIvJTZzZWxlY3Rpb24tcGxhY2Vob2xkZXJHUSZmYWxzZTYiLyUsbWF0aHZhcmlhbnRHUSdpdGFsaWM2Ii1JJW1yb3dHNiMvSSttb2R1bGVuYW1lRzYiSSxUeXBlc2V0dGluZ0dJKF9zeXNsaWJHNiI2NS1JI21uRzYjL0krbW9kdWxlbmFtZUc2IkksVHlwZXNldHRpbmdHSShfc3lzbGliRzYiNjVRIjI2Ii8lJ2ZhbWlseUdRITYiLyUlc2l6ZUdRIzEwNiIvJSVib2xkR1EmZmFsc2U2Ii8lJ2l0YWxpY0dRJmZhbHNlNiIvJSp1bmRlcmxpbmVHUSZmYWxzZTYiLyUqc3Vic2NyaXB0R1EmZmFsc2U2Ii8lLHN1cGVyc2NyaXB0R1EmZmFsc2U2Ii8lK2ZvcmVncm91bmRHUShbMCwwLDBdNiIvJStiYWNrZ3JvdW5kR1EuWzI1NSwyNTUsMjU1XTYiLyUnb3BhcXVlR1EmZmFsc2U2Ii8lK2V4ZWN1dGFibGVHUSZmYWxzZTYiLyUpcmVhZG9ubHlHUSZmYWxzZTYiLyUpY29tcG9zZWRHUSZmYWxzZTYiLyUqY29udmVydGVkR1EmZmFsc2U2Ii8lK2ltc2VsZWN0ZWRHUSZmYWxzZTYiLyUscGxhY2Vob2xkZXJHUSZmYWxzZTYiLyU2c2VsZWN0aW9uLXBsYWNlaG9sZGVyR1EmZmFsc2U2Ii8lLG1hdGh2YXJpYW50R1Enbm9ybWFsNiIvJSdmYW1pbHlHUTBUaW1lc35OZXd+Um9tYW42Ii8lJXNpemVHUSMxMjYiLyUlYm9sZEdRJmZhbHNlNiIvJSdpdGFsaWNHUSZmYWxzZTYiLyUqdW5kZXJsaW5lR1EmZmFsc2U2Ii8lKnN1YnNjcmlwdEdRJmZhbHNlNiIvJSxzdXBlcnNjcmlwdEdRJmZhbHNlNiIvJStmb3JlZ3JvdW5kR1EoWzAsMCwwXTYiLyUrYmFja2dyb3VuZEdRLlsyNTUsMjU1LDI1NV02Ii8lJ29wYXF1ZUdRJmZhbHNlNiIvJStleGVjdXRhYmxlR1EmZmFsc2U2Ii8lKXJlYWRvbmx5R1EmZmFsc2U2Ii8lKWNvbXBvc2VkR1EmZmFsc2U2Ii8lKmNvbnZlcnRlZEdRJmZhbHNlNiIvJStpbXNlbGVjdGVkR1EmZmFsc2U2Ii8lLHBsYWNlaG9sZGVyR1EmZmFsc2U2Ii8lNnNlbGVjdGlvbi1wbGFjZWhvbGRlckdRJmZhbHNlNiIvJSxtYXRodmFyaWFudEdRJ25vcm1hbDYiLyUvc3Vic2NyaXB0c2hpZnRHUSIwNiIvJSxwbGFjZWhvbGRlckdRJmZhbHNlNiItJSpBWEVTU1RZTEVHNiMlJEJPWEctJShTQ0FMSU5HRzYjJSxDT05TVFJBSU5FREctJSlfVklTSUJMRUc2IyIiIi0lJVJPT1RHNictJSlCT1VORFNfWEc2IyQiIiEhIiItJSlCT1VORFNfWUc2IyQiIiEhIiItJS1CT1VORFNfV0lEVEhHNiMkIiUrUyEiIi0lLkJPVU5EU19IRUlHSFRHNiMkIiUrUyEiIi0lKUNISUxEUkVORzYiLSUrQU5OT1RBVElPTkc2Jy0lKUJPVU5EU19YRzYjJCIiISEiIi0lKUJPVU5EU19ZRzYjJCIiISEiIi0lLUJPVU5EU19XSURUSEc2IyQiJStTISIiLSUuQk9VTkRTX0hFSUdIVEc2IyQiJStTISIiLSUpQ0hJTERSRU5HNiI=NiI=</Plot></Text-field>
</Output>
</Group>
<Group labelreference="L132" drawlabel="true" applyint="true" applyrational="true" applyexponent="false">
<Input><Text-field prompt="&gt; " style="Maple Input" layout="Normal"><Equation executable="true" style="2D Input" input-equation="" display="LUklbXJvd0c2Iy9JK21vZHVsZW5hbWVHNiJJLFR5cGVzZXR0aW5nR0koX3N5c2xpYkdGJzYlLUkjbW9HRiQ2LVEifkYnLyUsbWF0aHZhcmlhbnRHUSdub3JtYWxGJy8lJmZlbmNlR1EmZmFsc2VGJy8lKnNlcGFyYXRvckdGNC8lKXN0cmV0Y2h5R0Y0LyUqc3ltbWV0cmljR0Y0LyUobGFyZ2VvcEdGNC8lLm1vdmFibGVsaW1pdHNHRjQvJSdhY2NlbnRHRjQvJSdsc3BhY2VHUSYwLjBlbUYnLyUncnNwYWNlR0ZDLyUrZXhlY3V0YWJsZUdGNEYv">LUklbXJvd0c2Iy9JK21vZHVsZW5hbWVHNiJJLFR5cGVzZXR0aW5nR0koX3N5c2xpYkdGJzYlLUkjbW9HRiQ2LVEifkYnLyUsbWF0aHZhcmlhbnRHUSdub3JtYWxGJy8lJmZlbmNlR1EmZmFsc2VGJy8lKnNlcGFyYXRvckdGNC8lKXN0cmV0Y2h5R0Y0LyUqc3ltbWV0cmljR0Y0LyUobGFyZ2VvcEdGNC8lLm1vdmFibGVsaW1pdHNHRjQvJSdhY2NlbnRHRjQvJSdsc3BhY2VHUSYwLjBlbUYnLyUncnNwYWNlR0ZDLyUrZXhlY3V0YWJsZUdGNEYv</Equation></Text-field>
</Input>
</Group>
<Group hide-input="false" labelreference="L133" drawlabel="true" applyint="true" applyrational="true" applyexponent="false">
<Input><Text-field prompt="&gt; " style="Maple Input" layout="Normal"><Equation executable="true" style="2D Input" input-equation="" display="LUklbXJvd0c2Iy9JK21vZHVsZW5hbWVHNiJJLFR5cGVzZXR0aW5nR0koX3N5c2xpYkdGJzY8LUkjbWlHRiQ2JVEqQlBfc3RhYmxlRicvJSdpdGFsaWNHUSV0cnVlRicvJSxtYXRodmFyaWFudEdRJ2l0YWxpY0YnLUkjbW9HRiQ2LVEqJmNvbG9uZXE7RicvRjNRJ25vcm1hbEYnLyUmZmVuY2VHUSZmYWxzZUYnLyUqc2VwYXJhdG9yR0Y9LyUpc3RyZXRjaHlHRj0vJSpzeW1tZXRyaWNHRj0vJShsYXJnZW9wR0Y9LyUubW92YWJsZWxpbWl0c0dGPS8lJ2FjY2VudEdGPS8lJ2xzcGFjZUdRLDAuMjc3Nzc3OGVtRicvJSdyc3BhY2VHRkwtRiw2JVEjZDJGJ0YvRjItRjY2LVEiKkYnRjlGO0Y+RkBGQkZERkZGSC9GS1EsMC4xNjY2NjY3ZW1GJy9GTkZWLUYsNiVRI2QxRidGL0YyRlItSShtZmVuY2VkR0YkNiQtRiM2J0ZYLUY2Ni1RKiZ1bWludXMwO0YnRjlGO0Y+RkBGQkZERkZGSC9GS1EsMC4yMjIyMjIyZW1GJy9GTkZeb0ZPLyUrZXhlY3V0YWJsZUdGPUY5RjlGUi1GZm42JC1GIzYpRk8tRjY2LVEiK0YnRjlGO0Y+RkBGQkZERkZGSEZdb0Zfby1JI21uR0YkNiRRIjFGJ0Y5LUY2Ni1RIi9GJ0Y5RjtGPi9GQUYxRkJGREZGRkhGVUZXLUZqbzYkUSIyRidGOUZgb0Y5RjlGUi1GZm42JC1GIzYpRlhGZm9GaW9GXXBGYXBGYG9GOUY5RlItRmZuNiQtRiM2N0ZPRlJGWEZmb0Zpb0ZdcC1Gam82JFEiNEYnRjlGUkZYRmZvRmlvRl1wRlxxRlJGT0Zmby1Gam82JFEiM0YnRjlGXXAtRmpvNiRRIzY0RidGOUZgb0Y5RjlGUi1GZm42JC1GIzY9RlgtRjY2LVEiXkYnRjlGO0Y+RkBGQkZERkZGSC9GS1EsMC4xMTExMTExZW1GJy9GTkZdckZfcUZqbi1Gam82JFEiOEYnRjlGUkZYRmlxRmFwRlJGT0Zmby1Gam82JFEjMTZGJ0Y5RlJGWEZSRk9GaXFGYXBGZm9GXHFGUkZPRmlxRmFwRmBvRjlGOUZSLUZmbjYkLUYjNj1GWEZpcUZhcEZmb0ZhcEZSRk9GUkZYRmZvRk9GaXFGYXBGZm9GaW9GXXBGYXBGUkZYRmZvRl9xRl1wRmFwRlJGT0Zgb0Y5RjlGUi1GZm42JC1GIzZDRlhGaXFGYXBGUkZPRmpuRmlvRl1wRmFwRlJGWEZSRk9GaXFGYXBGZm9GaW9GXXBGYnJGUkZPRmlxRl9xRmZvRmlvRl1wRlxxRlJGWEZpcUZhcEZgb0Y5RjlGUi1GZm42JC1GIzZfci1Gam82JFElMTAyNEYnRjlGXXAtRmpvNiRRIzI3RidGOUZSRlhGaXFGX3FGUkZPRmlxRl9xRmZvLUZqbzYkUSQyNTZGJ0Y5Rl1wLUZqbzYkUSI5RidGOUZSRlhGaXFGX3FGUkZPRmlxRmFwRmZvRmdzRl1wRmpzRlJGT0ZpcUZfcUZSRlhGaXFGYXBGZm9GWEZpcUZccUZmby1Gam82JFEjMjhGJ0Y5Rl1wRmpzRlJGWC1JJ21zcGFjZUdGJDYmLyUnaGVpZ2h0R1EmMC4wZXhGJy8lJndpZHRoR1EmMC4wZW1GJy8lJmRlcHRoR0ZldC8lKmxpbmVicmVha0dRKG5ld2xpbmVGJy1GYXQ2JkZjdEZmdEZpdC9GXHVRJWF1dG9GJ0ZpcUZfcUZSRk9GZm8tRmpvNiRRJDE4MkYnRjlGXXBGanNGUkZPRmlxRmFwRlJGWEZpcUZhcEZmb0ZddEZdcEZqc0ZSRk9GaXFGX3FGUkZYRmZvRk9GaXFGXHFGZm9GYnJGXXBGZHNGUkZYRmlxRl9xRmZvRmJyRl1wRmpzRlJGWEZpcUZhcEZSRk9GZm9GYnJGXXBGanNGUkZYRlJGT0ZpcUZhcEZmb0ZickZdcEZkc0ZSRk9GaXFGX3FGYG9GOUY5RlItRmZuNiQtRiM2aXZGWEZpcS1Gam82JFEiNUYnRjlGUkZPRmpuRlxxRlJGWEZpcUZccUZSRk9GaXFGYXBGZm8tRmpvNiRRIjZGJ0Y5RlJGWEZpcUZfcUZSRk9GaXFGX3FGam5GXHFGUkZYRmlxRmFwRlJGT0ZpcUZccUZmb0ZYRlJGT0ZpcUZpdUZmb0Zpb0ZdcEZfckZSRlhGaXFGaXVGam4tRmpvNiRRIzE1RidGOUZdcEZfckZSRk9GUkZYRmlxRlxxRmZvLUZqbzYkUSMyM0YnRjlGXXBGXHFGUkZYRmlxRl9xRlJGT0ZpcUZhcEZmb0ZidkZdcEZccUZSRk9GaXFGX3FGUkZYRmlxRmFwRmpuRl92Rl1wRl9yRlJGT0ZpcUZccUZSRlhGZm9GaW9GXXBGX3JGUkZPRmlxRml1RmpuLUZqbzYkUSQyMDFGJ0Y5Rl1wRmFzRlJGWEZpcUZccUZmby1Gam82JFEkMzkzRidGOUZdcEZnc0ZSRlhGaXFGX3FGUkZgdEZedUZPRmZvLUZqbzYkUSUxNzAxRidGOUZdcC1Gam82JFEkNTEyRidGOUZSRk9GaXFGYXBGUkZYRmlxRmFwRmZvRmh2Rl1wRmdzRlJGT0ZpcUZfcUZSRlhGam5GZXZGXXBGYXNGUkZPRmlxRlxxRmZvRmpzRl1wRmJxRlJGWEZpcUZfcUZmb0Zkc0ZdcEZicUZSRlhGaXFGYXBGUkZPRmZvRmRzRl1wRmJxRlJGWEZSRk9GaXFGYXBGZm9GanNGXXBGYnFGUkZPRmlxRl9xRmBvRjlGOS1GNjYtUSI7RidGOUY7L0Y/RjFGQEZCRkRGRkZIL0ZLRmh0Rk1GYG9GOQ==">LUklbXJvd0c2Iy9JK21vZHVsZW5hbWVHNiJJLFR5cGVzZXR0aW5nR0koX3N5c2xpYkdGJzY8LUkjbWlHRiQ2JVEqQlBfc3RhYmxlRicvJSdpdGFsaWNHUSV0cnVlRicvJSxtYXRodmFyaWFudEdRJ2l0YWxpY0YnLUkjbW9HRiQ2LVEqJmNvbG9uZXE7RicvRjNRJ25vcm1hbEYnLyUmZmVuY2VHUSZmYWxzZUYnLyUqc2VwYXJhdG9yR0Y9LyUpc3RyZXRjaHlHRj0vJSpzeW1tZXRyaWNHRj0vJShsYXJnZW9wR0Y9LyUubW92YWJsZWxpbWl0c0dGPS8lJ2FjY2VudEdGPS8lJ2xzcGFjZUdRLDAuMjc3Nzc3OGVtRicvJSdyc3BhY2VHRkwtRiw2JVEjZDJGJ0YvRjItRjY2LVEiKkYnRjlGO0Y+RkBGQkZERkZGSC9GS1EsMC4xNjY2NjY3ZW1GJy9GTkZWLUYsNiVRI2QxRidGL0YyRlItSShtZmVuY2VkR0YkNiQtRiM2J0ZYLUY2Ni1RKiZ1bWludXMwO0YnRjlGO0Y+RkBGQkZERkZGSC9GS1EsMC4yMjIyMjIyZW1GJy9GTkZeb0ZPLyUrZXhlY3V0YWJsZUdGPUY5RjlGUi1GZm42JC1GIzYpRk8tRjY2LVEiK0YnRjlGO0Y+RkBGQkZERkZGSEZdb0Zfby1JI21uR0YkNiRRIjFGJ0Y5LUY2Ni1RIi9GJ0Y5RjtGPi9GQUYxRkJGREZGRkhGVUZXLUZqbzYkUSIyRidGOUZgb0Y5RjlGUi1GZm42JC1GIzYpRlhGZm9GaW9GXXBGYXBGYG9GOUY5RlItRmZuNiQtRiM2N0ZPRlJGWEZmb0Zpb0ZdcC1Gam82JFEiNEYnRjlGUkZYRmZvRmlvRl1wRlxxRlJGT0Zmby1Gam82JFEiM0YnRjlGXXAtRmpvNiRRIzY0RidGOUZgb0Y5RjlGUi1GZm42JC1GIzY9RlgtRjY2LVEiXkYnRjlGO0Y+RkBGQkZERkZGSC9GS1EsMC4xMTExMTExZW1GJy9GTkZdckZfcUZqbi1Gam82JFEiOEYnRjlGUkZYRmlxRmFwRlJGT0Zmby1Gam82JFEjMTZGJ0Y5RlJGWEZSRk9GaXFGYXBGZm9GXHFGUkZPRmlxRmFwRmBvRjlGOUZSLUZmbjYkLUYjNj1GWEZpcUZhcEZmb0ZhcEZSRk9GUkZYRmZvRk9GaXFGYXBGZm9GaW9GXXBGYXBGUkZYRmZvRl9xRl1wRmFwRlJGT0Zgb0Y5RjlGUi1GZm42JC1GIzZDRlhGaXFGYXBGUkZPRmpuRmlvRl1wRmFwRlJGWEZSRk9GaXFGYXBGZm9GaW9GXXBGYnJGUkZPRmlxRl9xRmZvRmlvRl1wRlxxRlJGWEZpcUZhcEZgb0Y5RjlGUi1GZm42JC1GIzZfci1Gam82JFElMTAyNEYnRjlGXXAtRmpvNiRRIzI3RidGOUZSRlhGaXFGX3FGUkZPRmlxRl9xRmZvLUZqbzYkUSQyNTZGJ0Y5Rl1wLUZqbzYkUSI5RidGOUZSRlhGaXFGX3FGUkZPRmlxRmFwRmZvRmdzRl1wRmpzRlJGT0ZpcUZfcUZSRlhGaXFGYXBGZm9GWEZpcUZccUZmby1Gam82JFEjMjhGJ0Y5Rl1wRmpzRlJGWC1JJ21zcGFjZUdGJDYmLyUnaGVpZ2h0R1EmMC4wZXhGJy8lJndpZHRoR1EmMC4wZW1GJy8lJmRlcHRoR0ZldC8lKmxpbmVicmVha0dRKG5ld2xpbmVGJy1GYXQ2JkZjdEZmdEZpdC9GXHVRJWF1dG9GJ0ZpcUZfcUZSRk9GZm8tRmpvNiRRJDE4MkYnRjlGXXBGanNGUkZPRmlxRmFwRlJGWEZpcUZhcEZmb0ZddEZdcEZqc0ZSRk9GaXFGX3FGUkZYRmZvRk9GaXFGXHFGZm9GYnJGXXBGZHNGUkZYRmlxRl9xRmZvRmJyRl1wRmpzRlJGWEZpcUZhcEZSRk9GZm9GYnJGXXBGanNGUkZYRlJGT0ZpcUZhcEZmb0ZickZdcEZkc0ZSRk9GaXFGX3FGYG9GOUY5RlItRmZuNiQtRiM2aXZGWEZpcS1Gam82JFEiNUYnRjlGUkZPRmpuRlxxRlJGWEZpcUZccUZSRk9GaXFGYXBGZm8tRmpvNiRRIjZGJ0Y5RlJGWEZpcUZfcUZSRk9GaXFGX3FGam5GXHFGUkZYRmlxRmFwRlJGT0ZpcUZccUZmb0ZYRlJGT0ZpcUZpdUZmb0Zpb0ZdcEZfckZSRlhGaXFGaXVGam4tRmpvNiRRIzE1RidGOUZdcEZfckZSRk9GUkZYRmlxRlxxRmZvLUZqbzYkUSMyM0YnRjlGXXBGXHFGUkZYRmlxRl9xRlJGT0ZpcUZhcEZmb0ZidkZdcEZccUZSRk9GaXFGX3FGUkZYRmlxRmFwRmpuRl92Rl1wRl9yRlJGT0ZpcUZccUZSRlhGZm9GaW9GXXBGX3JGUkZPRmlxRml1RmpuLUZqbzYkUSQyMDFGJ0Y5Rl1wRmFzRlJGWEZpcUZccUZmby1Gam82JFEkMzkzRidGOUZdcEZnc0ZSRlhGaXFGX3FGUkZgdEZedUZPRmZvLUZqbzYkUSUxNzAxRidGOUZdcC1Gam82JFEkNTEyRidGOUZSRk9GaXFGYXBGUkZYRmlxRmFwRmZvRmh2Rl1wRmdzRlJGT0ZpcUZfcUZSRlhGam5GZXZGXXBGYXNGUkZPRmlxRlxxRmZvRmpzRl1wRmJxRlJGWEZpcUZfcUZmb0Zkc0ZdcEZicUZSRlhGaXFGYXBGUkZPRmZvRmRzRl1wRmJxRlJGWEZSRk9GaXFGYXBGZm9GanNGXXBGYnFGUkZPRmlxRl9xRmBvRjlGOS1GNjYtUSI7RidGOUY7L0Y/RjFGQEZCRkRGRkZIL0ZLRmh0Rk1GYG9GOQ==</Equation></Text-field>
</Input>
<Output><Text-field style="2D Output" layout="Maple Output"><Equation executable="false" style="2D Output" display="LUklbXJvd0c2Iy9JK21vZHVsZW5hbWVHNiJJLFR5cGVzZXR0aW5nR0koX3N5c2xpYkdGJzY6LUkjbWlHRiQ2JVEqQlBfc3RhYmxlRicvJSdpdGFsaWNHUSV0cnVlRicvJSxtYXRodmFyaWFudEdRJ2l0YWxpY0YnLUkjbW9HRiQ2LVEpJkFzc2lnbjtGJy9GM1Enbm9ybWFsRicvJSZmZW5jZUdRJmZhbHNlRicvJSpzZXBhcmF0b3JHRj0vJSlzdHJldGNoeUdGPS8lKnN5bW1ldHJpY0dGPS8lKGxhcmdlb3BHRj0vJS5tb3ZhYmxlbGltaXRzR0Y9LyUnYWNjZW50R0Y9LyUnbHNwYWNlR1EsMC4yNzc3Nzc4ZW1GJy8lJ3JzcGFjZUdGTC1GLDYlUSNkMUYnRi9GMi1GNjYtUTEmSW52aXNpYmxlVGltZXM7RidGOUY7Rj5GQEZCRkRGRkZIL0ZLUSYwLjBlbUYnL0ZORlYtRiw2JVEjZDJGJ0YvRjJGUi1JKG1mZW5jZWRHRiQ2JC1GIzYmRk8tRjY2LVEoJm1pbnVzO0YnRjlGO0Y+RkBGQkZERkZGSC9GS1EsMC4yMjIyMjIyZW1GJy9GTkZeb0ZYRjlGOUZSLUZmbjYkLUYjNiZGWC1GNjYtUScmcGx1cztGJ0Y5RjtGPkZARkJGREZGRkhGXW9GX28tSSZtZnJhY0dGJDYoLUkjbW5HRiQ2JFEiMUYnRjktRltwNiRRIjJGJ0Y5LyUubGluZXRoaWNrbmVzc0dGXXAvJStkZW5vbWFsaWduR1EnY2VudGVyRicvJSludW1hbGlnbkdGZXAvJSliZXZlbGxlZEdGPUY5RjlGUi1GZm42JC1GIzYmRk9GZG9GZ29GOUY5RlItRmZuNiQtRiM2Ki1GIzYmRk9GUkZYRjlGZG8tRiM2Ji1GaG82KEZqby1GW3A2JFEiNEYnRjlGYXBGY3BGZnBGaHBGUkZPRjlGZG8tRiM2JkZmcUZSRlhGOUZkby1GaG82KC1GW3A2JFEiM0YnRjktRltwNiRRIzY0RidGOUZhcEZjcEZmcEZocEY5RjlGUi1GZm42JC1GIzYqLUklbXN1cEdGJDYlRk9GX3IvJTFzdXBlcnNjcmlwdHNoaWZ0R1EiMEYnRmpuLUYjNigtRltwNiRRIjhGJ0Y5RlItRmpyNiVGT0ZecEZcc0ZSRlhGOUZkby1GIzYoLUZbcDYkUSMxNkYnRjlGUkZPRlItRmpyNiVGWEZecEZcc0Y5RmRvLUYjNiZGaHFGUkZbdEY5RjlGOUZSLUZmbjYkLUYjNixGZHNGZG8tRiM2JkZecEZSRmJxRjlGZG9GW3RGZG8tRiM2JkZnb0ZSRk9GOUZkby1GIzYmLUZobzYoRl9yRl5wRmFwRmNwRmZwRmhwRlJGWEY5RjlGOUZSLUZmbjYkLUYjNiotRiM2JkZkc0ZSRlhGOUZqbi1GIzYmRmdvRlItRiM2JkZPRlJGW3RGOUY5RmRvLUYjNiYtRmhvNihGam9GaHNGYXBGY3BGZnBGaHBGUi1GanI2JUZYRl9yRlxzRjlGZG8tRiM2JkZmcUZSRmRzRjlGOUY5RlItRmZuNiQtRiM2Oi1GIzYmLUZobzYoLUZbcDYkUSUxMDI0RidGOS1GW3A2JFEjMjdGJ0Y5RmFwRmNwRmZwRmhwRlItRiM2JkZpdUZSRmlyRjlGOUZkby1GIzYmLUZobzYoLUZbcDYkUSQyNTZGJ0Y5LUZbcDYkUSI5RidGOUZhcEZjcEZmcEZocEZSLUYjNiZGaXJGUkZbdEY5RjlGZG8tRiM2JkZfd0ZSLUYjNiZGZHNGUkZpdUY5RjlGZG8tRmpyNiVGT0ZocUZcc0Zkby1GIzYmLUZobzYoLUZbcDYkUSMyOEYnRjlGZHdGYXBGY3BGZnBGaHBGUi1GIzYmRmlyRlJGWEY5RjlGZG8tRiM2Ji1GaG82KC1GW3A2JFEkMTgyRidGOUZkd0ZhcEZjcEZmcEZocEZSLUYjNiZGZHNGUkZbdEY5RjlGZG8tRiM2JkZheEZSLUYjNiZGT0ZSRml1RjlGOUZkby1GanI2JUZYRmhxRlxzRmRvLUYjNiYtRmhvNihGaHNGaHZGYXBGY3BGZnBGaHBGUkZpckY5RmRvLUYjNiYtRmhvNihGaHNGZHdGYXBGY3BGZnBGaHBGUkZfdUY5RmRvLUYjNiZGXXpGUkZjdUY5RmRvLUYjNiZGaXlGUkZpdUY5RjlGOUZSLUZmbjYkLUYjNkotRiM2Ji1GanI2JUZPLUZbcDYkUSI1RidGOUZcc0ZSRlhGOUZqbi1GIzYmRmhxRlItRiM2JkZdeEZSRlt0RjlGOUZkby1GIzYmLUZbcDYkUSI2RidGOUZSRlt3RjlGam4tRiM2JkZocUZSLUYjNiZGZHNGUkZleUY5RjlGZG8tRiM2JkZPRlItRmpyNiVGWEZbW2xGXHNGOUZkby1GIzYmLUZobzYoRmpvRmFzRmFwRmNwRmZwRmhwRlJGaXpGOUZqbi1GIzYmLUZobzYoLUZbcDYkUSMxNUYnRjlGYXNGYXBGY3BGZnBGaHBGUi1GIzYmRlhGUkZdeEY5RjlGZG8tRiM2Ji1GaG82KC1GW3A2JFEjMjNGJ0Y5RmhxRmFwRmNwRmZwRmhwRlJGZ3dGOUZkby1GIzYmRl5dbEZSRlt4RjlGam4tRiM2JkZlXGxGUi1GIzYmRmV5RlJGT0Y5RjlGZG8tRiM2JkZhXGxGUkZdXGxGOUZqbi1GIzYmLUZobzYoLUZbcDYkUSQyMDFGJ0Y5RmV2RmFwRmNwRmZwRmhwRlJGXXhGOUZkby1GIzYmLUZobzYoLUZbcDYkUSQzOTNGJ0Y5RmF3RmFwRmNwRmZwRmhwRlJGZnhGOUZkby1GIzYmLUZobzYoLUZbcDYkUSUxNzAxRidGOS1GW3A2JFEkNTEyRidGOUZhcEZjcEZmcEZocEZSRl95RjlGZG8tRiM2JkZkXmxGUkZjeUY5RmpuLUYjNiZGXV5sRlJGZXlGOUZkby1GIzYmLUZobzYoRmR3RmJyRmFwRmNwRmZwRmhwRlJGaXJGOUZkby1GIzYmLUZobzYoRmh2RmJyRmFwRmNwRmZwRmhwRlJGX3VGOUZkby1GIzYmRl1gbEZSRmN1RjlGZG8tRiM2JkZpX2xGUkZpdUY5RjlGOUY5">LV9JLFR5cGVzZXR0aW5nRzYkJSpwcm90ZWN0ZWRHSShfc3lzbGliRzYiSSxtcHJpbnRzbGFzaEdGKDYkNyM+SSpCUF9zdGFibGVHRigqOEkjZDFHRigiIiJJI2QyR0YoRjAsJkYvRjBGMSEiIkYwLCZGMUYwI0YwIiIjRjBGMCwmRi9GMEY1RjBGMCwqKiZGL0YwRjFGMEYwRi8jRjAiIiVGMUY6IyIiJCIja0YwRjAsKiokRi9GPUYwKiZGL0Y2RjFGMCEiKSomRi9GMEYxRjYiIzsqJEYxRjZGO0YwLCwqJEYvRjZGMEY5RjZGRUYwRi9GNUYxI0Y9RjZGMCwqRkFGMEZDI0YzRjYqJEYxRj0jRjBGREZHRjpGMCw6KiZGMUY9Ri9GPSMiJUM1IiNGKiZGL0Y9RjFGNiMiJGMjIiIqKiZGL0Y2RjFGPUZTKiRGL0Y7RjAqJkYvRj1GMUYwIyIjR0ZVKiZGL0Y2RjFGNiMiJCM9RlUqJkYvRjBGMUY9RlkqJEYxRjtGMEZAI0ZERlFGQSNGREZVRkNGW29GS0ZqbkYwLEoqJkYvIiImRjFGMEYwKiZGL0Y7RjFGNiEiJUZOIiInKiZGL0Y2RjFGO0ZgbyomRi9GMEYxRl5vRjAqJEYvRl5vI0YwIiIpKiZGMUYwRi9GOyMhIzpGZm9GUiMiI0JGO0ZWRmpvKiZGMUY7Ri9GMEZobyokRjFGXm9GZW9GVyMhJCwjRlBGWCMiJCRSRlRGZW4jIiUsPCIkNyZGaG5GYHBGaW5GXnBGQCNGVUY+RkEjRlFGPkZDRmZwRktGZXBGMDcjRi4=</Equation></Text-field>
</Output>
</Group>
<Group hide-input="false" labelreference="L134" drawlabel="true" applyint="true" applyrational="true" applyexponent="false">
<Input><Text-field prompt="&gt; " style="Maple Input" layout="Normal"><Equation executable="true" style="2D Input" input-equation="" display="LUklbXJvd0c2Iy9JK21vZHVsZW5hbWVHNiJJLFR5cGVzZXR0aW5nR0koX3N5c2xpYkdGJzZCLUkjbW9HRiQ2LVEiI0YnLyUsbWF0aHZhcmlhbnRHUSdub3JtYWxGJy8lJmZlbmNlR1EmZmFsc2VGJy8lKnNlcGFyYXRvckdGNC8lKXN0cmV0Y2h5R0Y0LyUqc3ltbWV0cmljR0Y0LyUobGFyZ2VvcEdGNC8lLm1vdmFibGVsaW1pdHNHRjQvJSdhY2NlbnRHRjQvJSdsc3BhY2VHUSYwLjBlbUYnLyUncnNwYWNlR0ZDLUkjbWlHRiQ2JVE0fmNkMT4wLH5jZDI+MCxjZDM+MEYnLyUnaXRhbGljR1EldHJ1ZUYnL0YwUSdpdGFsaWNGJy1JJ21zcGFjZUdGJDYmLyUnaGVpZ2h0R1EmMC4wZXhGJy8lJndpZHRoR0ZDLyUmZGVwdGhHRlQvJSpsaW5lYnJlYWtHUShuZXdsaW5lRidGTy1GLDYtUSJ+RidGL0YyRjVGN0Y5RjtGPUY/RkFGRC1GRzYlUSVkbWluRidGSkZNLUYsNi1RKiZjb2xvbmVxO0YnRi9GMkY1RjdGOUY7Rj1GPy9GQlEsMC4yNzc3Nzc4ZW1GJy9GRUZgby1GLDYtUSomdW1pbnVzMDtGJ0YvRjJGNUY3RjlGO0Y9Rj8vRkJRLDAuMjIyMjIyMmVtRicvRkVGZm8tSSNtbkdGJDYkUSI1RidGLy1GLDYtUSI7RidGL0YyL0Y2RkxGN0Y5RjtGPUY/RkFGYW8tRkc2JVElZG1heEYnRkpGTUZcb0Zob0ZccEZPRmZuLUZHNiVRJWZpZzFGJ0ZKRk1GXG9GZm4tRkc2JVEtaW1wbGljaXRwbG90RidGSkZNLUkobWZlbmNlZEdGJDYkLUYjNjQtRmpwNiYtRiM2JC1GRzYlUSpCUF9zdGFibGVGJ0ZKRk1GL0YvLyUlb3BlbkdRJyZsc3FiO0YnLyUmY2xvc2VHUScmcnNxYjtGJy1GLDYtUSIsRidGL0YyRl9wRjdGOUY7Rj1GP0ZBL0ZFUSwwLjMzMzMzMzNlbUYnLUZHNiVRI2QxRidGSkZNLUYsNi1RIj1GJ0YvRjJGNUY3RjlGO0Y9Rj9GX29GYW9GaW4tRiw2LVEjLi5GJ0YvRjJGNUY3RjlGO0Y9Rj9GZW9GREZgcEZbci1GRzYlUSNkMkYnRkpGTUZjckZpbkZmckZgcEZbci1GRzYlUSZjb2xvckYnRkpGTUZjci1GanA2Ji1GIzYkLUZHNiVRJWJsdWVGJ0ZKRk1GL0YvL0ZmcVEiW0YnL0ZpcVEiXUYnRi9GLy1GLDYtUSI6RidGL0YyRjVGN0Y5RjtGPUY/Rl9vRmFvRk8tRiw2LkZobkZKRk1GMkY1RjdGOUY7Rj1GP0ZBRkQtRkc2JVEoZGlzcGxheUYnRkpGTS1GanA2JC1GIzY4LUZqcDYmLUYjNiRGY3BGL0YvL0ZmcVEnJmxjdWI7RicvRmlxUScmcmN1YjtGJ0Zbci1GRzYlUSVheGVzRidGSkZNLUYsNi1RKSZlcXVhbHM7RidGL0YyRjVGN0Y5RjtGPUY/Rl9vRmFvLUZHNiVRJmJveGVkRidGSkZNRltyLUZHNiVRKHNjYWxpbmdGJ0ZKRk1GYXUtRkc2JVEsY29uc3RyYWluZWRGJ0ZKRk1GW3ItRkc2JVEldmlld0YnRkpGTUZjci1GanA2Ji1GIzYqRmluRmZyRmBwRltyRmluRmZyRmBwRi9GL0Zmc0Zoc0Zbci1GRzYlUSdsYWJlbHNGJ0ZKRk1GY3ItRmpwNiYtRiM2KC1GRzYlUSJkRidGSkZNLUZqcDYmLUYjNiQtRmlvNiRRIjFGJ0YvRi9GL0Zmc0Zoc0ZbckZbdy1GanA2Ji1GIzYkLUZpbzYkUSIyRidGL0YvRi9GZnNGaHNGL0YvRmZzRmhzRltyLUZHNiVRJXNpemVGJ0ZKRk1GY3ItRmpwNiYtRiM2Ji1GaW82JFEkNDAwRidGL0ZbckZjeEYvRi9GZnNGaHNGL0YvRlxwRk8tRlA2JkZSRlVGVy9GWlElYXV0b0YnLUZHNiNRIUYnLyUrZXhlY3V0YWJsZUdGNEYv">LUklbXJvd0c2Iy9JK21vZHVsZW5hbWVHNiJJLFR5cGVzZXR0aW5nR0koX3N5c2xpYkdGJzZCLUkjbW9HRiQ2LVEiI0YnLyUsbWF0aHZhcmlhbnRHUSdub3JtYWxGJy8lJmZlbmNlR1EmZmFsc2VGJy8lKnNlcGFyYXRvckdGNC8lKXN0cmV0Y2h5R0Y0LyUqc3ltbWV0cmljR0Y0LyUobGFyZ2VvcEdGNC8lLm1vdmFibGVsaW1pdHNHRjQvJSdhY2NlbnRHRjQvJSdsc3BhY2VHUSYwLjBlbUYnLyUncnNwYWNlR0ZDLUkjbWlHRiQ2JVE0fmNkMT4wLH5jZDI+MCxjZDM+MEYnLyUnaXRhbGljR1EldHJ1ZUYnL0YwUSdpdGFsaWNGJy1JJ21zcGFjZUdGJDYmLyUnaGVpZ2h0R1EmMC4wZXhGJy8lJndpZHRoR0ZDLyUmZGVwdGhHRlQvJSpsaW5lYnJlYWtHUShuZXdsaW5lRidGTy1GLDYtUSJ+RidGL0YyRjVGN0Y5RjtGPUY/RkFGRC1GRzYlUSVkbWluRidGSkZNLUYsNi1RKiZjb2xvbmVxO0YnRi9GMkY1RjdGOUY7Rj1GPy9GQlEsMC4yNzc3Nzc4ZW1GJy9GRUZgby1GLDYtUSomdW1pbnVzMDtGJ0YvRjJGNUY3RjlGO0Y9Rj8vRkJRLDAuMjIyMjIyMmVtRicvRkVGZm8tSSNtbkdGJDYkUSI1RidGLy1GLDYtUSI7RidGL0YyL0Y2RkxGN0Y5RjtGPUY/RkFGYW8tRkc2JVElZG1heEYnRkpGTUZcb0Zob0ZccEZPRmZuLUZHNiVRJWZpZzFGJ0ZKRk1GXG9GZm4tRkc2JVEtaW1wbGljaXRwbG90RidGSkZNLUkobWZlbmNlZEdGJDYkLUYjNjQtRmpwNiYtRiM2JC1GRzYlUSpCUF9zdGFibGVGJ0ZKRk1GL0YvLyUlb3BlbkdRJyZsc3FiO0YnLyUmY2xvc2VHUScmcnNxYjtGJy1GLDYtUSIsRidGL0YyRl9wRjdGOUY7Rj1GP0ZBL0ZFUSwwLjMzMzMzMzNlbUYnLUZHNiVRI2QxRidGSkZNLUYsNi1RIj1GJ0YvRjJGNUY3RjlGO0Y9Rj9GX29GYW9GaW4tRiw2LVEjLi5GJ0YvRjJGNUY3RjlGO0Y9Rj9GZW9GREZgcEZbci1GRzYlUSNkMkYnRkpGTUZjckZpbkZmckZgcEZbci1GRzYlUSZjb2xvckYnRkpGTUZjci1GanA2Ji1GIzYkLUZHNiVRJWJsdWVGJ0ZKRk1GL0YvL0ZmcVEiW0YnL0ZpcVEiXUYnRi9GLy1GLDYtUSI6RidGL0YyRjVGN0Y5RjtGPUY/Rl9vRmFvRk8tRiw2LkZobkZKRk1GMkY1RjdGOUY7Rj1GP0ZBRkQtRkc2JVEoZGlzcGxheUYnRkpGTS1GanA2JC1GIzY4LUZqcDYmLUYjNiRGY3BGL0YvL0ZmcVEnJmxjdWI7RicvRmlxUScmcmN1YjtGJ0Zbci1GRzYlUSVheGVzRidGSkZNLUYsNi1RKSZlcXVhbHM7RidGL0YyRjVGN0Y5RjtGPUY/Rl9vRmFvLUZHNiVRJmJveGVkRidGSkZNRltyLUZHNiVRKHNjYWxpbmdGJ0ZKRk1GYXUtRkc2JVEsY29uc3RyYWluZWRGJ0ZKRk1GW3ItRkc2JVEldmlld0YnRkpGTUZjci1GanA2Ji1GIzYqRmluRmZyRmBwRltyRmluRmZyRmBwRi9GL0Zmc0Zoc0Zbci1GRzYlUSdsYWJlbHNGJ0ZKRk1GY3ItRmpwNiYtRiM2KC1GRzYlUSJkRidGSkZNLUZqcDYmLUYjNiQtRmlvNiRRIjFGJ0YvRi9GL0Zmc0Zoc0ZbckZbdy1GanA2Ji1GIzYkLUZpbzYkUSIyRidGL0YvRi9GZnNGaHNGL0YvRmZzRmhzRltyLUZHNiVRJXNpemVGJ0ZKRk1GY3ItRmpwNiYtRiM2Ji1GaW82JFEkNDAwRidGL0ZbckZjeEYvRi9GZnNGaHNGL0YvRlxwRk8tRlA2JkZSRlVGVy9GWlElYXV0b0YnLUZHNiNRIUYnLyUrZXhlY3V0YWJsZUdGNEYv</Equation></Text-field>
</Input>
<Output><Text-field style="2D Output" layout="Maple Output"><Equation executable="false" style="2D Output" display="LUklbXJvd0c2Iy9JK21vZHVsZW5hbWVHNiJJLFR5cGVzZXR0aW5nR0koX3N5c2xpYkdGJzYmLUkjbWlHRiQ2JVElZG1pbkYnLyUnaXRhbGljR1EldHJ1ZUYnLyUsbWF0aHZhcmlhbnRHUSdpdGFsaWNGJy1JI21vR0YkNi1RKSZBc3NpZ247RicvRjNRJ25vcm1hbEYnLyUmZmVuY2VHUSZmYWxzZUYnLyUqc2VwYXJhdG9yR0Y9LyUpc3RyZXRjaHlHRj0vJSpzeW1tZXRyaWNHRj0vJShsYXJnZW9wR0Y9LyUubW92YWJsZWxpbWl0c0dGPS8lJ2FjY2VudEdGPS8lJ2xzcGFjZUdRLDAuMjc3Nzc3OGVtRicvJSdyc3BhY2VHRkwtSSNtbkdGJDYkUSsmdW1pbnVzMDs1RidGOUY5">LV9JLFR5cGVzZXR0aW5nRzYkJSpwcm90ZWN0ZWRHSShfc3lzbGliRzYiSSxtcHJpbnRzbGFzaEdGKDYkNyM+SSVkbWluR0YoISImNyNGLg==</Equation></Text-field>
</Output>
<Output><Text-field style="2D Output" layout="Maple Output"><Equation executable="false" style="2D Output" display="LUklbXJvd0c2Iy9JK21vZHVsZW5hbWVHNiJJLFR5cGVzZXR0aW5nR0koX3N5c2xpYkdGJzYmLUkjbWlHRiQ2JVElZG1heEYnLyUnaXRhbGljR1EldHJ1ZUYnLyUsbWF0aHZhcmlhbnRHUSdpdGFsaWNGJy1JI21vR0YkNi1RKSZBc3NpZ247RicvRjNRJ25vcm1hbEYnLyUmZmVuY2VHUSZmYWxzZUYnLyUqc2VwYXJhdG9yR0Y9LyUpc3RyZXRjaHlHRj0vJSpzeW1tZXRyaWNHRj0vJShsYXJnZW9wR0Y9LyUubW92YWJsZWxpbWl0c0dGPS8lJ2FjY2VudEdGPS8lJ2xzcGFjZUdRLDAuMjc3Nzc3OGVtRicvJSdyc3BhY2VHRkwtSSNtbkdGJDYkUSI1RidGOUY5">LV9JLFR5cGVzZXR0aW5nRzYkJSpwcm90ZWN0ZWRHSShfc3lzbGliRzYiSSxtcHJpbnRzbGFzaEdGKDYkNyM+SSVkbWF4R0YoIiImNyNGLg==</Equation></Text-field>
</Output>
<Output><Text-field style="Maple Plot" layout="Maple Plot"><Plot height="400.0" originalheight="400.0" type="two-dimensional" width="400.0" originalwidth="400.0" plot-scale="1.0" plot-xtrans="0.0" plot-ytrans="0.0" gridlinevisibility="1" legendvisibility="false" input="">NjYtJSdDVVJWRVNHNiQ3YXE3JCQiIiEhIiIkISNdISIiNyQkIiIhISIiJCEjXCEiIjckJCIiISEiIiQhI1shIiI3JCQiIiEhIiIkISNaISIiNyQkIiIhISIiJCEjWSEiIjckJCIiISEiIiQhI1ghIiI3JCQiIiEhIiIkISNXISIiNyQkIiIhISIiJCEjViEiIjckJCIiISEiIiQhI1UhIiI3JCQiIiEhIiIkISNUISIiNyQkIiIhISIiJCEjUyEiIjckJCIiISEiIiQhI1IhIiI3JCQiIiEhIiIkISNRISIiNyQkIiIhISIiJCEjUCEiIjckJCIiISEiIiQhI08hIiI3JCQiIiEhIiIkISNOISIiNyQkIiIhISIiJCEjTSEiIjckJCIiISEiIiQhI0whIiI3JCQiIiEhIiIkISNLISIiNyQkIiIhISIiJCEjSiEiIjckJCIiISEiIiQhI0khIiI3JCQiIiEhIiIkISNIISIiNyQkIiIhISIiJCEjRyEiIjckJCIiISEiIiQhI0YhIiI3JCQiIiEhIiIkISNFISIiNyQkIiIhISIiJCEjRCEiIjckJCIiISEiIiQhI0MhIiI3JCQiIiEhIiIkISNCISIiNyQkIiIhISIiJCEjQSEiIjckJCIiISEiIiQhI0AhIiI3JCQiIiEhIiIkISM/ISIiNyQkIiIhISIiJCEjPiEiIjckJCIiISEiIiQhIz0hIiI3JCQiIiEhIiIkISM8ISIiNyQkIiIhISIiJCEjOyEiIjckJCIiISEiIiQhIzohIiI3JCQiIiEhIiIkISM5ISIiNyQkIiIhISIiJCEjOCEiIjckJCIiISEiIiQhIzchIiI3JCQiIiEhIiIkISM2ISIiNyQkIiIhISIiJCEjNSEiIjckJCIiISEiIiQhIiohIiI3JCQiIiEhIiIkISIpISIiNyQkIiIhISIiJCEiKCEiIjckJCIiISEiIiQhIichIiI3JCQiIiEhIiIkISImISIiNyQkIiIhISIiJCEiJSEiIjckJCIiISEiIiQhIiQhIiI3JCQiIiEhIiIkISIjISIiNyQkIiIhISIiJCEiIiEiIjckJCIiISEiIiQiIiEhIiI3JCQiIiEhIiIkIiIiISIiNyQkIiIhISIiJCIiIyEiIjckJCIiISEiIiQiIiQhIiI3JCQiIiEhIiIkIiIlISIiNyQkIiIhISIiJCIiJiEiIjckJCIiISEiIiQiIichIiI3JCQiIiEhIiIkIiIoISIiNyQkIiIhISIiJCIiKSEiIjckJCIiISEiIiQiIiohIiI3JCQiIiEhIiIkIiM1ISIiNyQkIiIhISIiJCIjNiEiIjckJCIiISEiIiQiIzchIiI3JCQiIiEhIiIkIiM4ISIiNyQkIiIhISIiJCIjOSEiIjckJCIiISEiIiQiIzohIiI3JCQiIiEhIiIkIiM7ISIiNyQkIiIhISIiJCIjPCEiIjckJCIiISEiIiQiIz0hIiI3JCQiIiEhIiIkIiM+ISIiNyQkIiIhISIiJCIjPyEiIjckJCIiISEiIiQiI0AhIiI3JCQiIiEhIiIkIiNBISIiNyQkIiIhISIiJCIjQiEiIjckJCIiISEiIiQiI0MhIiI3JCQiIiEhIiIkIiNEISIiNyQkIiIhISIiJCIjRSEiIjckJCIiISEiIiQiI0YhIiI3JCQiIiEhIiIkIiNHISIiNyQkIiIhISIiJCIjSCEiIjckJCIiISEiIiQiI0khIiI3JCQiIiEhIiIkIiNKISIiNyQkIiIhISIiJCIjSyEiIjckJCIiISEiIiQiI0whIiI3JCQiIiEhIiIkIiNNISIiNyQkIiIhISIiJCIjTiEiIjckJCIiISEiIiQiI08hIiI3JCQiIiEhIiIkIiNQISIiNyQkIiIhISIiJCIjUSEiIjckJCIiISEiIiQiI1IhIiI3JCQiIiEhIiIkIiNTISIiNyQkIiIhISIiJCIjVCEiIjckJCIiISEiIiQiI1UhIiI3JCQiIiEhIiIkIiNWISIiNyQkIiIhISIiJCIjVyEiIjckJCIiISEiIiQiI1ghIiI3JCQiIiEhIiIkIiNZISIiNyQkIiIhISIiJCIjWiEiIjckJCIiISEiIiQiI1shIiI3JCQiIiEhIiIkIiNcISIiNyQkIiIhISIiJCIjXSEiIi0lJkNPTE9SRzYmJSRSR0JHJCIiISEiIiQiIiEhIiIkIiM1ISIiLSUnQ1VSVkVTRzYkN2FxNyQkISNdISIiJCIiISEiIjckJCEjXCEiIiQiIiEhIiI3JCQhI1shIiIkIiIhISIiNyQkISNaISIiJCIiISEiIjckJCEjWSEiIiQiIiEhIiI3JCQhI1ghIiIkIiIhISIiNyQkISNXISIiJCIiISEiIjckJCEjViEiIiQiIiEhIiI3JCQhI1UhIiIkIiIhISIiNyQkISNUISIiJCIiISEiIjckJCEjUyEiIiQiIiEhIiI3JCQhI1IhIiIkIiIhISIiNyQkISNRISIiJCIiISEiIjckJCEjUCEiIiQiIiEhIiI3JCQhI08hIiIkIiIhISIiNyQkISNOISIiJCIiISEiIjckJCEjTSEiIiQiIiEhIiI3JCQhI0whIiIkIiIhISIiNyQkISNLISIiJCIiISEiIjckJCEjSiEiIiQiIiEhIiI3JCQhI0khIiIkIiIhISIiNyQkISNIISIiJCIiISEiIjckJCEjRyEiIiQiIiEhIiI3JCQhI0YhIiIkIiIhISIiNyQkISNFISIiJCIiISEiIjckJCEjRCEiIiQiIiEhIiI3JCQhI0MhIiIkIiIhISIiNyQkISNCISIiJCIiISEiIjckJCEjQSEiIiQiIiEhIiI3JCQhI0AhIiIkIiIhISIiNyQkISM/ISIiJCIiISEiIjckJCEjPiEiIiQiIiEhIiI3JCQhIz0hIiIkIiIhISIiNyQkISM8ISIiJCIiISEiIjckJCEjOyEiIiQiIiEhIiI3JCQhIzohIiIkIiIhISIiNyQkISM5ISIiJCIiISEiIjckJCEjOCEiIiQiIiEhIiI3JCQhIzchIiIkIiIhISIiNyQkISM2ISIiJCIiISEiIjckJCEjNSEiIiQiIiEhIiI3JCQhIiohIiIkIiIhISIiNyQkISIpISIiJCIiISEiIjckJCEiKCEiIiQiIiEhIiI3JCQhIichIiIkIiIhISIiNyQkISImISIiJCIiISEiIjckJCEiJSEiIiQiIiEhIiI3JCQhIiQhIiIkIiIhISIiNyQkISIjISIiJCIiISEiIjckJCEiIiEiIiQiIiEhIiI3JCQiIiEhIiIkIiIhISIiNyQkIiIiISIiJCIiISEiIjckJCIiIyEiIiQiIiEhIiI3JCQiIiQhIiIkIiIhISIiNyQkIiIlISIiJCIiISEiIjckJCIiJiEiIiQiIiEhIiI3JCQiIichIiIkIiIhISIiNyQkIiIoISIiJCIiISEiIjckJCIiKSEiIiQiIiEhIiI3JCQiIiohIiIkIiIhISIiNyQkIiM1ISIiJCIiISEiIjckJCIjNiEiIiQiIiEhIiI3JCQiIzchIiIkIiIhISIiNyQkIiM4ISIiJCIiISEiIjckJCIjOSEiIiQiIiEhIiI3JCQiIzohIiIkIiIhISIiNyQkIiM7ISIiJCIiISEiIjckJCIjPCEiIiQiIiEhIiI3JCQiIz0hIiIkIiIhISIiNyQkIiM+ISIiJCIiISEiIjckJCIjPyEiIiQiIiEhIiI3JCQiI0AhIiIkIiIhISIiNyQkIiNBISIiJCIiISEiIjckJCIjQiEiIiQiIiEhIiI3JCQiI0MhIiIkIiIhISIiNyQkIiNEISIiJCIiISEiIjckJCIjRSEiIiQiIiEhIiI3JCQiI0YhIiIkIiIhISIiNyQkIiNHISIiJCIiISEiIjckJCIjSCEiIiQiIiEhIiI3JCQiI0khIiIkIiIhISIiNyQkIiNKISIiJCIiISEiIjckJCIjSyEiIiQiIiEhIiI3JCQiI0whIiIkIiIhISIiNyQkIiNNISIiJCIiISEiIjckJCIjTiEiIiQiIiEhIiI3JCQiI08hIiIkIiIhISIiNyQkIiNQISIiJCIiISEiIjckJCIjUSEiIiQiIiEhIiI3JCQiI1IhIiIkIiIhISIiNyQkIiNTISIiJCIiISEiIjckJCIjVCEiIiQiIiEhIiI3JCQiI1UhIiIkIiIhISIiNyQkIiNWISIiJCIiISEiIjckJCIjVyEiIiQiIiEhIiI3JCQiI1ghIiIkIiIhISIiNyQkIiNZISIiJCIiISEiIjckJCIjWiEiIiQiIiEhIiI3JCQiI1shIiIkIiIhISIiNyQkIiNcISIiJCIiISEiIjckJCIjXSEiIiQiIiEhIiItJSZDT0xPUkc2JiUkUkdCRyQiIiEhIiIkIiIhISIiJCIjNSEiIi0lJ0NVUlZFU0c2JDdldzckJCEjXSEiIiQhI10hIiI3JCQhJCZcISIjJCEkJlwhIiM3JCQhI1whIiIkISNcISIiNyQkISQmWyEiIyQhMjArKysrKysmWyEjOzckJCEjWyEiIiQhI1shIiI3JCQhJHYlISIjJCEkdiUhIiM3JCQhI1ohIiIkISNaISIiNyQkISRsJSEiIyQhMiYqKioqKioqKioqKipcWSEjOzckJCEjWSEiIiQhI1khIiI3JCQhJGIlISIjJCEkYiUhIiM3JCQhI1ghIiIkISNYISIiNyQkISRYJSEiIyQhJFglISIjNyQkISNXISIiJCEjVyEiIjckJCEkTiUhIiMkITIwKysrKysrTiUhIzs3JCQhI1YhIiIkISNWISIiNyQkISREJSEiIyQhJEQlISIjNyQkISNVISIiJCEjVSEiIjckJCEkOiUhIiMkITImKioqKioqKioqKioqXFQhIzs3JCQhI1QhIiIkISNUISIiNyQkISQwJSEiIyQhJDAlISIjNyQkISNTISIiJCEjUyEiIjckJCEkJlIhIiMkITIoKioqKioqKioqKioqXFIhIzs3JCQhI1IhIiIkISNSISIiNyQkITInKioqKioqKioqKioqXFEhIzskISQmUSEiIzckJCEjUSEiIiQhI1EhIiI3JCQhJHYkISIjJCEkdiQhIiM3JCQhI1AhIiIkISNQISIiNyQkITIvKysrKysrbCQhIzskISRsJCEiIzckJCEjTyEiIiQhI08hIiI3JCQhJGIkISIjJCEyLisrKysrK2IkISM7NyQkISNOISIiJCEjTiEiIjckJCEkWCQhIiMkITIoKioqKioqKioqKioqXE0hIzs3JCQhI00hIiIkISNNISIiNyQkITInKioqKioqKioqKioqXEwhIzskISROJCEiIzckJCEjTCEiIiQhI0whIiI3JCQhJEQkISIjJCEkRCQhIiM3JCQhI0shIiIkISNLISIiNyQkITIvKysrKysrOiQhIzskISQ6JCEiIzckJCEjSiEiIiQhI0ohIiI3JCQhJDAkISIjJCEyLisrKysrKzAkISM7NyQkISNJISIiJCEjSSEiIjckJCEkJkghIiMkITIoKioqKioqKioqKioqXEghIzs3JCQhI0ghIiIkISNIISIiNyQkITInKioqKioqKioqKioqXEchIzskISQmRyEiIzckJCEjRyEiIiQhI0chIiI3JCQhJHYjISIjJCEkdiMhIiM3JCQhI0YhIiIkISNGISIiNyQkITIvKysrKysrbCMhIzskISRsIyEiIzckJCEjRSEiIiQhI0UhIiI3JCQhJGIjISIjJCEyLisrKysrK2IjISM7NyQkISNEISIiJCEjRCEiIjckJCEkWCMhIiMkITIoKioqKioqKioqKioqXEMhIzs3JCQhI0MhIiIkISNDISIiNyQkITInKioqKioqKioqKioqXEIhIzskISROIyEiIzckJCEjQiEiIiQhI0IhIiI3JCQhJEQjISIjJCEkRCMhIiM3JCQhI0EhIiIkISNBISIiNyQkITIvKysrKysrOiMhIzskISQ6IyEiIzckJCEjQCEiIiQhI0AhIiI3JCQhJDAjISIjJCEyLisrKysrKzAjISM7NyQkISM/ISIiJCEjPyEiIjckJCEkJj4hIiMkISQmPiEiIzckJCEjPiEiIiQhIz4hIiI3JCQhJCY9ISIjJCEyKioqKioqKioqKioqKlw9ISM7NyQkISM9ISIiJCEjPSEiIjckJCEkdiIhIiMkISR2IiEiIzckJCEjPCEiIiQhIzwhIiI3JCQhJGwiISIjJCEyLCsrKysrK2wiISM7NyQkISM7ISIiJCEjOyEiIjckJCEkYiIhIiMkISRiIiEiIzckJCEjOiEiIiQhIzohIiI3JCQhJFgiISIjJCEkWCIhIiM3JCQhIzkhIiIkISM5ISIiNyQkISROIiEiIyQhMioqKioqKioqKioqKipcOCEjOzckJCEjOCEiIiQhIzghIiI3JCQhJEQiISIjJCEkRCIhIiM3JCQhIzchIiIkISM3ISIiNyQkISQ6IiEiIyQhMiwrKysrKys6IiEjOzckJCEjNiEiIiQhIzYhIiI3JCQhJDAiISIjJCEkMCIhIiM3JCQhIzUhIiIkISM1ISIiNyQkISMmKiEiIyQhMSwrKysrKysmKiEjOzckJCEiKiEiIiQhIiohIiI3JCQhMSwrKysrKysmKSEjOyQhIyYpISIjNyQkISIpISIiJCEiKSEiIjckJCEjdiEiIyQhI3YhIiM3JCQhIighIiIkISIoISIiNyQkITEqKioqKioqKioqKioqXCchIzskISNsISIjNyQkISInISIiJCEiJyEiIjckJCEjYiEiIyQhMSoqKioqKioqKioqKipcJiEjOzckJCEiJiEiIiQhIiYhIiI3JCQhI1ghIiMkISNYISIjNyQkISIlISIiJCEiJSEiIjckJCEjTiEiIyQhI04hIiM3JCQhIiQhIiIkISIkISIiNyQkISNEISIjJCEjRCEiIzckJCEiIyEiIiQhIiMhIiI3JCQhIzohIiMkITItKysrKysrXSIhIzw3JCQhIiIhIiIkISIiISIiNyQkISImISIjJCEiJiEiIzckJCIiISEiIiQiIiEhIiI3JCQiMSoqKioqKioqKioqKioqXCEjPCQiMS0rKysrKytdISM8NyQkIiIiISIiJCIiIiEiIjckJCIjOiEiIyQiMi0rKysrKytdIiEjPDckJCIiIyEiIiQiIiMhIiI3JCQiI0QhIiMkIiNEISIjNyQkIiIkISIiJCIiJCEiIjckJCIjTiEiIyQiMi4rKysrKytdJCEjPDckJCIiJSEiIiQiIiUhIiI3JCQiI1ghIiMkIiNYISIjNyQkIiImISIiJCIiJiEiIjckJCIjYiEiIyQiMSoqKioqKioqKioqKipcJiEjOzckJCIiJyEiIiQiIichIiI3JCQiMSoqKioqKioqKioqKipcJyEjOyQiI2whIiM3JCQiIighIiIkIiIoISIiNyQkIiN2ISIjJCIjdiEiIzckJCIiKSEiIiQiIikhIiI3JCQiMSwrKysrKysmKSEjOyQiIyYpISIjNyQkIiIqISIiJCIiKiEiIjckJCIjJiohIiMkIjEsKysrKysrJiohIzs3JCQiIzUhIiIkIiM1ISIiNyQkIiQwIiEiIyQiJDAiISIjNyQkIiM2ISIiJCIjNiEiIjckJCIkOiIhIiMkIjIsKysrKysrOiIhIzs3JCQiIzchIiIkIiM3ISIiNyQkIiREIiEiIyQiJEQiISIjNyQkIiM4ISIiJCIjOCEiIjckJCIkTiIhIiMkIjIqKioqKioqKioqKioqXDghIzs3JCQiIzkhIiIkIiM5ISIiNyQkIiRYIiEiIyQiJFgiISIjNyQkIiM6ISIiJCIjOiEiIjckJCIkYiIhIiMkIiRiIiEiIzckJCIjOyEiIiQiIzshIiI3JCQiJGwiISIjJCIyLCsrKysrK2wiISM7NyQkIiM8ISIiJCIjPCEiIjckJCIkdiIhIiMkIiR2IiEiIzckJCIjPSEiIiQiIz0hIiI3JCQiJCY9ISIjJCIyKioqKioqKioqKioqKlw9ISM7NyQkIiM+ISIiJCIjPiEiIjckJCIkJj4hIiMkIiQmPiEiIzckJCIjPyEiIiQiIz8hIiI3JCQiJDAjISIjJCIyLisrKysrKzAjISM7NyQkIiNAISIiJCIjQCEiIjckJCIyLysrKysrKzojISM7JCIkOiMhIiM3JCQiI0EhIiIkIiNBISIiNyQkIiREIyEiIyQiJEQjISIjNyQkIiNCISIiJCIjQiEiIjckJCIyJyoqKioqKioqKioqKlxCISM7JCIkTiMhIiM3JCQiI0MhIiIkIiNDISIiNyQkIiRYIyEiIyQiMigqKioqKioqKioqKipcQyEjOzckJCIjRCEiIiQiI0QhIiI3JCQiJGIjISIjJCIyLisrKysrK2IjISM7NyQkIiNFISIiJCIjRSEiIjckJCIyLysrKysrK2wjISM7JCIkbCMhIiM3JCQiI0YhIiIkIiNGISIiNyQkIiR2IyEiIyQiJHYjISIjNyQkIiNHISIiJCIjRyEiIjckJCIyJyoqKioqKioqKioqKlxHISM7JCIkJkchIiM3JCQiI0ghIiIkIiNIISIiNyQkIiQmSCEiIyQiMigqKioqKioqKioqKipcSCEjOzckJCIjSSEiIiQiI0khIiI3JCQiJDAkISIjJCIyLisrKysrKzAkISM7NyQkIiNKISIiJCIjSiEiIjckJCIyLysrKysrKzokISM7JCIkOiQhIiM3JCQiI0shIiIkIiNLISIiNyQkIiREJCEiIyQiJEQkISIjNyQkIiNMISIiJCIjTCEiIjckJCIyJyoqKioqKioqKioqKlxMISM7JCIkTiQhIiM3JCQiI00hIiIkIiNNISIiNyQkIiRYJCEiIyQiMigqKioqKioqKioqKipcTSEjOzckJCIjTiEiIiQiI04hIiI3JCQiJGIkISIjJCIyLisrKysrK2IkISM7NyQkIiNPISIiJCIjTyEiIjckJCIyLysrKysrK2wkISM7JCIkbCQhIiM3JCQiI1AhIiIkIiNQISIiNyQkIiR2JCEiIyQiJHYkISIjNyQkIiNRISIiJCIjUSEiIjckJCIyJyoqKioqKioqKioqKlxRISM7JCIkJlEhIiM3JCQiI1IhIiIkIiNSISIiNyQkIiQmUiEiIyQiMigqKioqKioqKioqKipcUiEjOzckJCIjUyEiIiQiI1MhIiI3JCQiJDAlISIjJCIkMCUhIiM3JCQiI1QhIiIkIiNUISIiNyQkIiQ6JSEiIyQiMiYqKioqKioqKioqKipcVCEjOzckJCIjVSEiIiQiI1UhIiI3JCQiJEQlISIjJCIkRCUhIiM3JCQiI1YhIiIkIiNWISIiNyQkIiROJSEiIyQiMjArKysrKytOJSEjOzckJCIjVyEiIiQiI1chIiI3JCQiJFglISIjJCIkWCUhIiM3JCQiI1ghIiIkIiNYISIiNyQkIiRiJSEiIyQiJGIlISIjNyQkIiNZISIiJCIjWSEiIjckJCIkbCUhIiMkIjImKioqKioqKioqKioqXFkhIzs3JCQiI1ohIiIkIiNaISIiNyQkIiR2JSEiIyQiJHYlISIjNyQkIiNbISIiJCIjWyEiIjckJCIkJlshIiMkIjIwKysrKysrJlshIzs3JCQiI1whIiIkIiNcISIiNyQkIiQmXCEiIyQiJCZcISIjNyQkIiNdISIiJCIjXSEiIi0lJkNPTE9SRzYmJSRSR0JHJCIiISEiIiQiIiEhIiIkIiM1ISIiLSUnQ1VSVkVTRzYkN2FxNyQkISImISIiJCEjXSEiIjckJCEiJiEiIiQhI1whIiI3JCQhIiYhIiIkISNbISIiNyQkISImISIiJCEjWiEiIjckJCEiJiEiIiQhI1khIiI3JCQhIiYhIiIkISNYISIiNyQkISImISIiJCEjVyEiIjckJCEiJiEiIiQhI1YhIiI3JCQhIiYhIiIkISNVISIiNyQkISImISIiJCEjVCEiIjckJCEiJiEiIiQhI1MhIiI3JCQhIiYhIiIkISNSISIiNyQkISImISIiJCEjUSEiIjckJCEiJiEiIiQhI1AhIiI3JCQhIiYhIiIkISNPISIiNyQkISImISIiJCEjTiEiIjckJCEiJiEiIiQhI00hIiI3JCQhIiYhIiIkISNMISIiNyQkISImISIiJCEjSyEiIjckJCEiJiEiIiQhI0ohIiI3JCQhIiYhIiIkISNJISIiNyQkISImISIiJCEjSCEiIjckJCEiJiEiIiQhI0chIiI3JCQhIiYhIiIkISNGISIiNyQkISImISIiJCEjRSEiIjckJCEiJiEiIiQhI0QhIiI3JCQhIiYhIiIkISNDISIiNyQkISImISIiJCEjQiEiIjckJCEiJiEiIiQhI0EhIiI3JCQhIiYhIiIkISNAISIiNyQkISImISIiJCEjPyEiIjckJCEiJiEiIiQhIz4hIiI3JCQhIiYhIiIkISM9ISIiNyQkISImISIiJCEjPCEiIjckJCEiJiEiIiQhIzshIiI3JCQhIiYhIiIkISM6ISIiNyQkISImISIiJCEjOSEiIjckJCEiJiEiIiQhIzghIiI3JCQhIiYhIiIkISM3ISIiNyQkISImISIiJCEjNiEiIjckJCEiJiEiIiQhIzUhIiI3JCQhIiYhIiIkISIqISIiNyQkISImISIiJCEiKSEiIjckJCEiJiEiIiQhIighIiI3JCQhIiYhIiIkISInISIiNyQkISImISIiJCEiJiEiIjckJCEiJiEiIiQhIiUhIiI3JCQhIiYhIiIkISIkISIiNyQkISImISIiJCEiIyEiIjckJCEiJiEiIiQhIiIhIiI3JCQhIiYhIiIkIiIhISIiNyQkISImISIiJCIiIiEiIjckJCEiJiEiIiQiIiMhIiI3JCQhIiYhIiIkIiIkISIiNyQkISImISIiJCIiJSEiIjckJCEiJiEiIiQiIiYhIiI3JCQhIiYhIiIkIiInISIiNyQkISImISIiJCIiKCEiIjckJCEiJiEiIiQiIikhIiI3JCQhIiYhIiIkIiIqISIiNyQkISImISIiJCIjNSEiIjckJCEiJiEiIiQiIzYhIiI3JCQhIiYhIiIkIiM3ISIiNyQkISImISIiJCIjOCEiIjckJCEiJiEiIiQiIzkhIiI3JCQhIiYhIiIkIiM6ISIiNyQkISImISIiJCIjOyEiIjckJCEiJiEiIiQiIzwhIiI3JCQhIiYhIiIkIiM9ISIiNyQkISImISIiJCIjPiEiIjckJCEiJiEiIiQiIz8hIiI3JCQhIiYhIiIkIiNAISIiNyQkISImISIiJCIjQSEiIjckJCEiJiEiIiQiI0IhIiI3JCQhIiYhIiIkIiNDISIiNyQkISImISIiJCIjRCEiIjckJCEiJiEiIiQiI0UhIiI3JCQhIiYhIiIkIiNGISIiNyQkISImISIiJCIjRyEiIjckJCEiJiEiIiQiI0ghIiI3JCQhIiYhIiIkIiNJISIiNyQkISImISIiJCIjSiEiIjckJCEiJiEiIiQiI0shIiI3JCQhIiYhIiIkIiNMISIiNyQkISImISIiJCIjTSEiIjckJCEiJiEiIiQiI04hIiI3JCQhIiYhIiIkIiNPISIiNyQkISImISIiJCIjUCEiIjckJCEiJiEiIiQiI1EhIiI3JCQhIiYhIiIkIiNSISIiNyQkISImISIiJCIjUyEiIjckJCEiJiEiIiQiI1QhIiI3JCQhIiYhIiIkIiNVISIiNyQkISImISIiJCIjViEiIjckJCEiJiEiIiQiI1chIiI3JCQhIiYhIiIkIiNYISIiNyQkISImISIiJCIjWSEiIjckJCEiJiEiIiQiI1ohIiI3JCQhIiYhIiIkIiNbISIiNyQkISImISIiJCIjXCEiIjckJCEiJiEiIiQiI10hIiItJSZDT0xPUkc2JiUkUkdCRyQiIiEhIiIkIiIhISIiJCIjNSEiIi0lJ0NVUlZFU0c2JDdhcTckJCEjXSEiIiQhIiYhIiI3JCQhI1whIiIkISImISIiNyQkISNbISIiJCEiJiEiIjckJCEjWiEiIiQhIiYhIiI3JCQhI1khIiIkISImISIiNyQkISNYISIiJCEiJiEiIjckJCEjVyEiIiQhIiYhIiI3JCQhI1YhIiIkISImISIiNyQkISNVISIiJCEiJiEiIjckJCEjVCEiIiQhIiYhIiI3JCQhI1MhIiIkISImISIiNyQkISNSISIiJCEiJiEiIjckJCEjUSEiIiQhIiYhIiI3JCQhI1AhIiIkISImISIiNyQkISNPISIiJCEiJiEiIjckJCEjTiEiIiQhIiYhIiI3JCQhI00hIiIkISImISIiNyQkISNMISIiJCEiJiEiIjckJCEjSyEiIiQhIiYhIiI3JCQhI0ohIiIkISImISIiNyQkISNJISIiJCEiJiEiIjckJCEjSCEiIiQhIiYhIiI3JCQhI0chIiIkISImISIiNyQkISNGISIiJCEiJiEiIjckJCEjRSEiIiQhIiYhIiI3JCQhI0QhIiIkISImISIiNyQkISNDISIiJCEiJiEiIjckJCEjQiEiIiQhIiYhIiI3JCQhI0EhIiIkISImISIiNyQkISNAISIiJCEiJiEiIjckJCEjPyEiIiQhIiYhIiI3JCQhIz4hIiIkISImISIiNyQkISM9ISIiJCEiJiEiIjckJCEjPCEiIiQhIiYhIiI3JCQhIzshIiIkISImISIiNyQkISM6ISIiJCEiJiEiIjckJCEjOSEiIiQhIiYhIiI3JCQhIzghIiIkISImISIiNyQkISM3ISIiJCEiJiEiIjckJCEjNiEiIiQhIiYhIiI3JCQhIzUhIiIkISImISIiNyQkISIqISIiJCEiJiEiIjckJCEiKSEiIiQhIiYhIiI3JCQhIighIiIkISImISIiNyQkISInISIiJCEiJiEiIjckJCEiJiEiIiQhIiYhIiI3JCQhIiUhIiIkISImISIiNyQkISIkISIiJCEiJiEiIjckJCEiIyEiIiQhIiYhIiI3JCQhIiIhIiIkISImISIiNyQkIiIhISIiJCEiJiEiIjckJCIiIiEiIiQhIiYhIiI3JCQiIiMhIiIkISImISIiNyQkIiIkISIiJCEiJiEiIjckJCIiJSEiIiQhIiYhIiI3JCQiIiYhIiIkISImISIiNyQkIiInISIiJCEiJiEiIjckJCIiKCEiIiQhIiYhIiI3JCQiIikhIiIkISImISIiNyQkIiIqISIiJCEiJiEiIjckJCIjNSEiIiQhIiYhIiI3JCQiIzYhIiIkISImISIiNyQkIiM3ISIiJCEiJiEiIjckJCIjOCEiIiQhIiYhIiI3JCQiIzkhIiIkISImISIiNyQkIiM6ISIiJCEiJiEiIjckJCIjOyEiIiQhIiYhIiI3JCQiIzwhIiIkISImISIiNyQkIiM9ISIiJCEiJiEiIjckJCIjPiEiIiQhIiYhIiI3JCQiIz8hIiIkISImISIiNyQkIiNAISIiJCEiJiEiIjckJCIjQSEiIiQhIiYhIiI3JCQiI0IhIiIkISImISIiNyQkIiNDISIiJCEiJiEiIjckJCIjRCEiIiQhIiYhIiI3JCQiI0UhIiIkISImISIiNyQkIiNGISIiJCEiJiEiIjckJCIjRyEiIiQhIiYhIiI3JCQiI0ghIiIkISImISIiNyQkIiNJISIiJCEiJiEiIjckJCIjSiEiIiQhIiYhIiI3JCQiI0shIiIkISImISIiNyQkIiNMISIiJCEiJiEiIjckJCIjTSEiIiQhIiYhIiI3JCQiI04hIiIkISImISIiNyQkIiNPISIiJCEiJiEiIjckJCIjUCEiIiQhIiYhIiI3JCQiI1EhIiIkISImISIiNyQkIiNSISIiJCEiJiEiIjckJCIjUyEiIiQhIiYhIiI3JCQiI1QhIiIkISImISIiNyQkIiNVISIiJCEiJiEiIjckJCIjViEiIiQhIiYhIiI3JCQiI1chIiIkISImISIiNyQkIiNYISIiJCEiJiEiIjckJCIjWSEiIiQhIiYhIiI3JCQiI1ohIiIkISImISIiNyQkIiNbISIiJCEiJiEiIjckJCIjXCEiIiQhIiYhIiI3JCQiI10hIiIkISImISIiLSUmQ09MT1JHNiYlJFJHQkckIiIhISIiJCIiISEiIiQiIzUhIiItJSdDVVJWRVNHNiU3ZnY3JCQhI10hIiIkITEwQCVvdCUqR2AjISM7NyQkITEtVjJ4Sm5ZXCEjOiQhMnYocERII29LYCMhIzw3JCQhI1whIiIkITJXalAwOi1PYCMhIzw3JCQhMSQzTCpbMmdZWyEjOiQhMidwInAxXiMqUmAjISM8NyQkISNbISIiJCExZjFNZjFNTUQhIzs3JCQhMUc5WCU0RGx1JSEjOiQhMT5kW2IhXFpgIyEjOzckJCEjWiEiIiQhMWkwYmZCNk5EISM7NyQkITFuQSdIKmZXWVkhIzokITFIdFBxK2FORCEjOzckJCEjWSEiIiQhMSYpKUgtYT5mYCMhIzs3JCQhMUYiKT0uS09ZWCEjOiQhMUYoPSJvek9PRCEjOzckJCEjWCEiIiQhMWBCKWVxa25gIyEjOzckJCExX154Z2tGWVchIzokITF5JVtBUk5zYCMhIzs3JCQhI1chIiIkITImUSc0Q2ddd2AjISM8NyQkITAva2FaJj1ZViEjOSQhMS0nZmBDWCJRRCEjOzckJCEjViEiIiQhMi9lOHBDIWVRRCEjPDckJCExOVIkeSMqKjNZVSEjOiQhMiZlM21AMjVSRCEjPDckJCEjVSEiIiQhMm5KRD8ncGJSRCEjPDckJCExKCk9YWwlKilmOSUhIzokITImSDZlV2A1U0QhIzw3JCQhI1QhIiIkITJhVCVlOldlU0QhIzw3JCQhMSJvayopcCQpZS8lISM6JCExIj5gLixqNmEjISM7NyQkISNTISIiJCEybG1tbW1tO2EjISM8NyQkITFCI0doPnNkJVIhIzokITJkeDwoUSF5QWEjISM8NyQkISNSISIiJCExIzN5Ij4jM0dhIyEjOzckJCExYWJ5d1dsWFEhIzokITFsVzlLX1hWRCEjOzckJCEjUSEiIiQhMkQvMlgzOVNhIyEjPDckJCEyJD02WjArYFhQISM7JCExQSkpR1gqKnBXRCEjOzckJCEjUCEiIiQhMk1Zc10mKSpHWEQhIzw3JCQhMnlmPUw9KVJYTyEjOyQhMUdTIm87PWdhIyEjOzckJCEjTyEiIiQhMmt4VzV6VG1hIyEjPDckJCEwSHgkUSRlX2EkISM5JCExLnJBO21UWkQhIzs3JCQhI04hIiIkITFCcDJCcDJbRCEjOzckJCEybiNcNDkoNF5XJCEjOyQhMkJ0XSFmRyEqW0QhIzw3JCQhI00hIiIkITJXPC5ZPC4nXEQhIzw3JCQhMnYuW2JYXlxNJCEjOyQhMk1pPlhXJltdRCEjPDckJCEjTCEiIiQhMUBuPjMmSDdiIyEjOzckJCExdncpR2YjeVdLISM6JCExX0s3clM8X0QhIzs3JCQhI0shIiIkITE6XHAsaCdIYiMhIzs3JCQhMm1PPjgtLVk5JCEjOyQhMU5qIW95elJiIyEjOzckJCEjSiEiIiQhMigzTlNoWCNbYiMhIzw3JCQhMlZWUW5aM1cvJCEjOyQhMndsOkVCOmZiIyEjPDckJCEjSSEiIiQhMSM9PT09PW9iIyEjOzckJCEyayt4ZV0rVSVIISM7JCExTipINyVcKnpiIyEjOzckJCEjSCEiIiQhMk4lNDprQScqZUQhIzw3JCQhMlB2ZyVIayhSJUchIzskITFtQ1IwZEJnRCEjOzckJCEjRyEiIiQhMjkjUiEpNFhGaEQhIzw3JCQhMXZLUSdITVB1IyEjOiQhMiZbcztPcWxpRCEjPDckJCEjRiEiIiQhMjszLy1edlBjIyEjPDckJCEyOitHaSM9WlZFISM7JCExIioqPnh0IkdsRCEjOzckJCEjRSEiIiQhMUdAcWgkKlttRCEjOzckJCEydE88bEwnPVZEISM7JCExR2ojW2pPIm9EISM7NyQkISNEISIiJCExV1dXV1dXcEQhIzs3JCQhMic+KD4oXFkoR1cjISM7JCExL0chR11gN2QjISM7NyQkISNDISIiJCEyOGwvJz1XbnNEISM8NyQkITFfJyo0dEhgVUIhIzokITIxWy4hcC1udUQhIzw3JCQhI0IhIiIkITFBXj43Jj5pZCMhIzs3JCQhMjtBXDt1Y0BDIyEjOyQhMlB5Mk5lSyV5RCEjPDckJCEjQSEiIiQhMmE/R14/RyxlIyEjPDckJCEyJW89NDUvdVRAISM7JCExPDgzKiplZiNlIyEjOzckJCEjQCEiIiQhMiVmJWYlZiVmV2UjISM8NyQkITJYeilcdHJGVD8hIzskITFjPyxsI0dzZSMhIzs3JCQhIz8hIiIkITJYciZHOWRHKmUjISM8NyQkITI9LFNnZWUyJT4hIzskITEiKSkqZlJUVCNmIyEjOzckJCEjPiEiIiQhMidwcHBwcHAlZiMhIzw3JCQhMmMmUllKUzxTPSEjOyQhMk1XZ2BvZiMpZiMhIzw3JCQhIz0hIiIkITEuSGheayEzZyMhIzs3JCQhMV91KUcoKjQmUjwhIzokITEiW0Q2RitcZyMhIzs3JCQhIzwhIiIkITFiJypvPydleGcjISM7NyQkITJieihwbClbKFE7ISM7JCExWD8tVjheN0UhIzs3JCQhIzshIiIkITIydVMydVNkaCMhIzw3JCQhMlFsMzZhbnlgIiEjOyQhMWpNIiopZUM4aSMhIzs3JCQhIzohIiIkISVERSEiJTckJCExdl9ySFokb1YiISM6JCExXHMlR3FfO2ojISM7NyQkISM5ISIiJCEyOVI8X2NwZWojISM8NyQkITE5MjlLcmdOOCEjOiQhMWpHZnknR1JrIyEjOzckJCEjOCEiIiQhMUMmNFFfNClbRSEjOzckJCEycyNmRj1IN003ISM7JCEyd3NTcyIzeGVFISM8NyQkISM3ISIiJCEybF81VW90V20jISM8NyQkITJad1c7VCFISzYhIzskITFgQmIkKWU0eEUhIzs3JCQhIzYhIiIkITJZdzYlSE4jUW8jISM8NyQkITJtRVJRNW4qSDUhIzskITJYTDI7JypHLnEjISM8NyQkISM1ISIiJCEyUExMTExMJDNGISM8NyQkITExYmwyVTxwIyohIzskITElXFdCekQzdCMhIzs3JCQhIiohIiIkITE6WVE6WVFTRiEjOzckJCEwJCplJ0cheXJBKSEjOiQhMXI1TXI+I0d4IyEjOzckJCEiKSEiIiQhMiU0NDQ0NDQleSMhIzw3JCQhMSg0aCU0TjFsciEjOyQhMS4qUTBcT1wkRyEjOzckJCEiKCEiIiQhMjpBQUFBQXMlRyEjPDckJCExKmYqZipcXDcxJyEjOyQhMjBTKy9dXShRSCEjPDckJCEiJyEiIiQhMjpkRzlkR2slSCEjPDckJCElRGMhIiUkISIkISIiNyQkISImISIiJCEyMSsrKysrXTckISM8NyQkITAmKSllKD5jIkhbISM6JCEwOjZDIVElMzwkISM6NyQkISIlISIiJCExb21tbW1tVE4hIzs3JCQhMW9tbW1tbVROISM7JCEiJSEiIjckJCEyJ1w2VC1RJTM8JCEjPCQhMV4pKWUoPmMiSFshIzs3JCQhMjErKysrK103JCEjPCQhIiYhIiI3JCQhIiQhIiIkISVEYyEiJTckJCEyOmRHOWRHayVIISM8JCEiJyEiIjckJCEvL1MrMHZRSCEjOSQhMSpmKmYqXFw3MSchIzs3JCQhMUFBQUFBQVpHISM7JCEiKCEiIjckJCExLipRMFxPXCRHISM7JCExKDRoJTROMWxyISM7NyQkITIlNDQ0NDQ0JXkjISM8JCEiKSEiIjckJCExcjVNcj4jR3gjISM7JCExSCplJ0cheXJBKSEjOzckJCEyY2glUTpZUVNGISM8JCEiKiEiIjckJCExJlxXQnpEM3QjISM7JCExMGJsMlU8cCMqISM7NyQkITJQTExMTEwkM0YhIzwkISM1ISIiNyQkITFNdGdoKkcucSMhIzskITJtRVJRNW4qSDUhIzs3JCQhMll3NiVITiNRbyMhIzwkISM2ISIiNyQkITJYTl9OKWU0eEUhIzwkITJad1c7VCFISzYhIzs3JCQhMmxfNVVvdFdtIyEjPCQhIzchIiI3JCQhMUgyQzwzeGVFISM7JCExRmZGPUg3TTchIzo3JCQhMUMmNFFfNClbRSEjOyQhIzghIiI3JCQhMkInR2Z5J0dSayMhIzwkITE5MjlLcmdOOCEjOjckJCEyOVI8X2NwZWojISM8JCEjOSEiIjckJCEyJ1tzJUdxXztqIyEjPCQhMXZfckhaJG9WIiEjOjckJCElREUhIiUkISM6ISIiNyQkITFrTSIqKWVDOGkjISM7JCEyUWwzNmFueWAiISM7NyQkITIydVMydVNkaCMhIzwkISM7ISIiNyQkITJhL0FJTTZEaCMhIzwkITJieihwbClbKFE7ISM7NyQkITFiJypvPydleGcjISM7JCEjPCEiIjckJCEyJHphN3ItIVxnIyEjPCQhMkBYKClHKCo0JlI8ISM7NyQkITEuSGheayEzZyMhIzskISM9ISIiNyQkITFZL08mb2YjKWYjISM7JCEyYSZSWUpTPFM9ISM7NyQkITIncHBwcHBwJWYjISM8JCEjPiEiIjckJCExIykpKmZSVFQjZiMhIzskITI9LFNnZWUyJT4hIzs3JCQhMlhyJkc5ZEcqZSMhIzwkISM/ISIiNyQkITJsMDddRUdzZSMhIzwkITJYeilcdHJGVD8hIzs3JCQhMiVmJWYlZiVmV2UjISM8JCEjQCEiIjckJCExPjgzKiplZiNlIyEjOyQhMiVvPTQ1L3VUQCEjOzckJCExMCNHXj9HLGUjISM7JCEjQSEiIjckJCExJnkyTmVLJXlEISM7JCEyO0FcO3VjQEMjISM7NyQkITFBXj43Jj5pZCMhIzskISNCISIiNyQkITF6TStwLW51RCEjOyQhMV8nKjR0SGBVQiEjOjckJCEyOGwvJz1XbnNEISM8JCEjQyEiIjckJCEyTCFHIUddYDdkIyEjPCQhMic+KD4oXFkoR1cjISM7NyQkITFXV1dXV1dwRCEjOyQhI0QhIiI3JCQhMllLRVtqTyJvRCEjPCQhMnhPPGxMJz1WRCEjOzckJCExR0BxaCQqW21EISM7JCEjRSEiIjckJCExKikqPnh0IkdsRCEjOyQhMjorR2kjPVpWRSEjOzckJCEyOzMvLV52UGMjISM8JCEjRiEiIjckJCEwRG5oLmRFYyMhIzokITF2S1EnSE1QdSMhIzo3JCQhMjkjUiEpNFhGaEQhIzwkISNHISIiNyQkITFuQ1IwZEJnRCEjOyQhMkt2ZyVIayhSJUchIzs3JCQhMk4lNDprQScqZUQhIzwkISNIISIiNyQkITFQKkg3JVwqemIjISM7JCEyayt4ZV0rVSVIISM7NyQkITEjPT09PT1vYiMhIzskISNJISIiNyQkITFlY2hLXyJmYiMhIzskITJWVlFuWjNXLyQhIzs3JCQhMigzTlNoWCNbYiMhIzwkISNKISIiNyQkITJDTDFveXpSYiMhIzwkITJtTz44LS1ZOSQhIzs3JCQhMTpccCxoJ0hiIyEjOyQhI0shIiI3JCQhMWFLN3JTPF9EISM7JCExdncpR2YjeVdLISM6NyQkITFAbj4zJkg3YiMhIzskISNMISIiNyQkITFDJz5YVyZbXUQhIzskITJ2LltiWF5cTSQhIzs3JCQhMlc8Llk8LidcRCEjPCQhI00hIiI3JCQhMidIMjBmRyEqW0QhIzwkITJuI1w0OSg0XlckISM7NyQkITFCcDJCcDJbRCEjOyQhI04hIiI3JCQhMS9yQTttVFpEISM7JCEyJCpHeCRRJGVfYSQhIzs3JCQhMXdaLyJ6VG1hIyEjOyQhI08hIiI3JCQhMUdTIm87PWdhIyEjOyQhMnRmPUw9KVJYTyEjOzckJCExa0MyYikqR1hEISM7JCEjUCEiIjckJCExQykpR1gqKnBXRCEjOyQhMT02WjArYFhQISM6NyQkITJELzJYMzlTYSMhIzwkISNRISIiNyQkITJgWVdAQmJNYSMhIzwkITJNYiZ5d1dsWFEhIzs3JCQhMSMzeSI+IzNHYSMhIzskISNSISIiNyQkITJ1eDwoUSF5QWEjISM8JCEyQ0FHaD5zZCVSISM7NyQkITJsbW1tbW07YSMhIzwkISNTISIiNyQkITEkPmAuLGo2YSMhIzskITEib2sqKXAkKWUvJSEjOjckJCEyYVQlZTpXZVNEISM8JCEjVCEiIjckJCExRzZlV2A1U0QhIzskITEoKT1hbCUqKWY5JSEjOjckJCEybkpEPydwYlJEISM8JCEjVSEiIjckJCExZjNtQDI1UkQhIzskITE5UiR5IyoqM1lVISM6NyQkITIvZThwQyFlUUQhIzwkISNWISIiNyQkITEqZmZgQ1giUUQhIzskITAva2FaJj1ZViEjOTckJCEyJlEnNENnXXdgIyEjPCQhI1chIiI3JCQhMXMlW0FSTnNgIyEjOyQhMWBeeGdrRllXISM6NyQkITFgQillcWtuYCMhIzskISNYISIiNyQkITFAKD0ib3pPT0QhIzskITFHIik9LktPWVghIzo3JCQhMSYpKUgtYT5mYCMhIzskISNZISIiNyQkITImSHRQcSthTkQhIzwkITFuQSdIKmZXWVkhIzo3JCQhMWkwYmZCNk5EISM7JCEjWiEiIjckJCEyYnImW2IhXFpgIyEjPCQhMUc5WCU0RGx1JSEjOjckJCExZjFNZjFNTUQhIzskISNbISIiNyQkITJZO3AxXiMqUmAjISM8JCExJDNMKlsyZ1lbISM6NyQkITJXalAwOi1PYCMhIzwkISNcISIiNyQkITF4cERII29LYCMhIzskITEtVjJ4Sm5ZXCEjOjckJCExMEAlb3QlKkdgIyEjOyQhI10hIiI3anc3JCQiI10hIiIkITJgNFFfNFEtWiMhIzw3JCQiMT1yKFJYJCpwJVwhIzokITIjejZ4UlgkKnBDISM8NyQkIiNcISIiJCExZFo8JT5nJ3BDISM7NyQkIjE2PiM9Vk1wJVshIzokITJtNT4jPVZNcEMhIzw3JCQiI1shIiIkITElZlNmU2YhcEMhIzs3JCQiMXQoSFcvdG91JSEjOiQhMmxzKEhXL3RvQyEjPDckJCIjWiEiIiQhMk9NTU1NTSVvQyEjPDckJCIxOU1pWSI0b2slISM6JCEyODlNaVkiNG9DISM8NyQkIiNZISIiJCEyJFJZOjBOeW5DISM8NyQkIjFCejMiZVVuYSUhIzokITFII3ozImVVbkMhIzs3JCQiI1ghIiIkITEmKnk6al81bkMhIzs3JCQiMS1WMnhKbllXISM6JCEyRC1WMnhKblkjISM8NyQkIiNXISIiJCEyY09pJVx5Um1DISM8NyQkIjEkM0wqWzJnWVYhIzokITIvJDNMKlsyZ1kjISM8NyQkIiNWISIiJCEyM01mMU1mY1kjISM8NyQkIjFHOVglNERsQyUhIzokITI3RzlYJTREbEMhIzw3JCQiI1UhIiIkITImUSVcL2soKVtZIyEjPDckJCIxbkEnSCpmV1lUISM6JCExckVpSCpmV1kjISM7NyQkIiNUISIiJCExOix4Zi8za0MhIzs3JCQiMUYiKT0uS09ZUyEjOiQhMktGIik9LktPWSMhIzw3JCQiI1MhIiIkITJzazxUSE5LWSMhIzw3JCQiMkM6djJZd2klUiEjOyQhMlVfXnhna0ZZIyEjPDckJCIjUiEiIiQhMjpPIWYoUlxCWSMhIzw3JCQiMC9rYVomPVlRISM5JCEyLVNTWXZhPVkjISM8NyQkIiNRISIiJCEyJz5rM2AoPjlZIyEjPDckJCIyUCJSJHkjKiozWVAhIzskITFQIlIkeSMqKjNZIyEjOzckJCIjUCEiIiQhMSVvdXouVi9ZIyEjOzckJCIxKSk9YWwlKilmayQhIzokITJzKCk9YWwlKilmQyEjPDckJCIjTyEiIiQhMlllOldlOiVmQyEjPDckJCIyMm9rKilwJCllYSQhIzskITJsIW9rKilwJCllQyEjPDckJCIjTiEiIiQhMk5MTExMTCRlQyEjPDckJCIxQSNHaD5zZFckISM6JCEwQSNHaD5zZEMhIzo3JCQiI00hIiIkITE9PiMzeSI+ZEMhIzs3JCQiMWFieXdXbFhMISM6JCEyKFJiJnl3V2xYIyEjPDckJCIjTCEiIiQhMnYmSFw6ZilmWCMhIzw3JCQiMT02WjArYFhLISM6JCExeTZyYStJYkMhIzs3JCQiI0shIiIkITFPdiNcOTVaWCMhIzs3JCQiMnlmPUw9KVJYSiEjOyQhMmsoZj1MPSlSWCMhIzw3JCQiI0ohIiIkITJPQWIqMyNlTFgjISM8NyQkIjBIeCRRJGVfLyQhIzkkITI7IUh4JFEkZV9DISM8NyQkIiNJISIiJCExeEkjcDJCPlgjISM7NyQkIjJuI1w0OSg0XiVIISM7JCEyeEVcNDkoNF5DISM8NyQkIiNIISIiJCEyYyNvUkRvUl1DISM8NyQkIjJ2LltiWF5cJUchIzskITJtUCFbYlheXEMhIzw3JCQiI0chIiIkITIpeUshPVxxKFtDISM8NyQkIjF2dylHZiN5V0YhIzokITFbbigpR2YjeVcjISM7NyQkIiNGISIiJCExJjMwJCkqUS5aQyEjOzckJCIybU8+OC0tWWsjISM7JCEyW20kPjgtLVlDISM8NyQkIiNFISIiJCEyOFwnZlFhPFhDISM8NyQkIjJWVlFuWjNXYSMhIzskITJDTSVRblozV0MhIzw3JCQiI0QhIiIkITIjPT09PT09VkMhIzw3JCQiMmsreGVdK1VXIyEjOyQhMlsxcShlXStVQyEjPDckJCIjQyEiIiQhMmwwXGV0UDVXIyEjPDckJCIxYDJZSGsoUk0jISM6JCEyJEh2ZyVIayhSQyEjPDckJCIjQiEiIiQhMid5Zz4hXEQoUUMhIzw3JCQiMXZLUSdITVBDIyEjOiQhMjp2S1EnSE1QQyEjPDckJCIjQSEiIiQhMiU9ZnoqW0NpViMhIzw3JCQiMjorR2kjPVpWQCEjOyQhMk0sIUdpIz1aViMhIzw3JCQiI0AhIiIkITJBKHlIUTFeTEMhIzw3JCQiMnhPPGxMJz1WPyEjOyQhMmxudF5Paj1WIyEjPDckJCIjPyEiIiQhMmViYmJiYjBWIyEjPDckJCIyJz4oPihcWShHJT4hIzskITJpPig+KFxZKEdDISM8NyQkIiM+ISIiJCEyKFtgUiJlRHRVIyEjPDckJCIyQWwqNHRIYFU9ISM7JCEyRl8nKjR0SGBVIyEjPDckJCIjPSEiIiQhMXlbIXlbIXlCQyEjOzckJCIyO0FcO3VjQHUiISM7JCEyakAjXDt1Y0BDISM8NyQkIiM8ISIiJCEyWXpyW3pyKT5DISM8NyQkIjFvPTQ1L3VUOyEjOiQhMih6Jz00NS91VCMhIzw3JCQiIzshIiIkITIxYVMwYVNiVCMhIzw3JCQiMlh6KVx0ckZUOiEjOyQhMVd6KVx0ckZUIyEjOzckJCIjOiEiIiQhMmJHOWRHOTJUIyEjPDckJCIyPSxTZ2VlMlciISM7JCEyKT0sU2dlZTJDISM8NyQkIiM5ISIiJCEyLy4uLi4uYFMjISM8NyQkIjJfJlJZSlM8UzghIzskITJBYlJZSlM8UyMhIzw3JCQiIzghIiIkITEoNChRW04+KlIjISM7NyQkIjFfdSlHKCo0JlI3ISM6JCExPlgoKUcoKjQmUiMhIzs3JCQiIzchIiIkITJbTTUkejhDI1IjISM8NyQkIjJieihwbClbKFE2ISM7JCEyXyZ6KHBsKVsoUSMhIzw3JCQiIzYhIiIkITIkZiNmI2YjZlVRIyEjPDckJCIyTmwzNmFueS4iISM7JCExTmwzNmFueUIhIzs3JCQiIzUhIiIkISV2QiEiJTckJCIxXkY6KEhaJG8kKiEjOyQhMjl2X3JIWiRvQiEjPDckJCIiKiEiIiQhMiczRXlNLzhrQiEjPDckJCIxUnJTQDgyYyQpISM7JCEyKVFyU0A4MmNCISM8NyQkIiIpISIiJCEyaVohPncvPl5CISM8NyQkIjBGZkY9SDdNKCEjOiQhMi1GZkY9SDdNIyEjPDckJCIiKCEiIiQhMXUlKnk6al9OQiEjOzckJCIxWHdXO1QhSEsnISM7JCEyYmtaazYvSEsjISM8NyQkIiInISIiJCEyYUIpZXFrPDtCISM8NyQkIjFtRVJRNW4qSCYhIzskITFtRVJRNW4qSCMhIzs3JCQiIiYhIiIkITJwbW1tbW07SCMhIzw3JCQiMTBibDJVPHBVISM7JCExMGJsMlU8cEEhIzs3JCQiIiUhIiIkITEmUTpZUTonZkEhIzs3JCQiMUcqZSdHIXlyQSQhIzskITIjRyplJ0cheXJBIyEjPDckJCIiJCEiIiQhMjc0NDQ0NGZAIyEjPDckJCIybDRoJTROMWxAISM8JCEybDRoJTROMWxAISM8NyQkIiIjISIiJCExeXh4eHh4X0AhIzs3JCQiMiUqZipmKlxcNzEiISM8JCEyJipmKmYqXFw3MSMhIzw3JCQiIiIhIiIkITImRzlkRzlkYD8hIzw3JCQiMS4rKysrK11pISM8JCEiIyEiIjckJCIiISEiIiQhJXY9ISIlNyQkITIxXTZULVElMzwhIz0kITAmKSllKD5jIkg9ISM6NyQkISIiISIiJCEyTUxMTExMJGU5ISM8NyQkITJNTExMTEwkZTkhIzwkISIiISIiNyQkITInXCkpZSg+YyJIPSEjPCQhMTA6NkMhUSUzPCEjPDckJCEldj0hIiUkIiIhISIiNyQkISIjISIiJCIxLisrKysrXWkhIzw3JCQhMiZHOWRHOWRgPyEjPCQiIiIhIiI3JCQhMiYqZipmKlxcNzEjISM8JCIyJSpmKmYqXFw3MSIhIzw3JCQhMXl4eHh4eF9AISM7JCIiIyEiIjckJCExKDRoJTROMWxAISM7JCIxKDRoJTROMWxAISM7NyQkITI3NDQ0NDRmQCMhIzwkIiIkISIiNyQkITIpRyplJ0cheXJBIyEjPCQiMUgqZSdHIXlyQSQhIzs3JCQhMldROllROidmQSEjPCQiIiUhIiI3JCQhMTBibDJVPHBBISM7JCIxMGJsMlU8cFUhIzs3JCQhMmptbW1tbTtIIyEjPCQiIiYhIiI3JCQhMW1FUlE1bipIIyEjOyQiMW1FUlE1bipIJiEjOzckJCEyYUIpZXFrPDtCISM8JCIiJyEiIjckJCEyYmtaazYvSEsjISM8JCIxWHdXO1QhSEsnISM7NyQkITJOWip5OmpfTkIhIzwkIiIoISIiNyQkITI4RmZGPUg3TSMhIzwkIjBGZkY9SDdNKCEjOjckJCEyaVohPncvPl5CISM8JCIiKSEiIjckJCEyeDgyOUtyZ04jISM8JCIxUnJTQDgyYyQpISM7NyQkITInM0V5TS84a0IhIzwkIiIqISIiNyQkITI5dl9ySFokb0IhIzwkIjFgRjooSFokbyQqISM7NyQkISV2QiEiJSQiIzUhIiI3JCQhMmJgJzM2YW55QiEjPCQiMk5sMzZhbnkuIiEjOzckJCEyJGYjZiNmI2ZVUSMhIzwkIiM2ISIiNyQkITJZJnoocGwpWyhRIyEjPCQiMmJ6KHBsKVsoUTYhIzs3JCQhMltNNSR6OEMjUiMhIzwkIiM3ISIiNyQkITItX3UpRygqNCZSIyEjPCQiMV91KUcoKjQmUjchIzo3JCQhMSg0KFFbTj4qUiMhIzskIiM4ISIiNyQkITJMYlJZSlM8UyMhIzwkIjJfJlJZSlM8UzghIzs3JCQhMi8uLi4uLmBTIyEjPCQiIzkhIiI3JCQhMik9LFNnZWUyQyEjPCQiMj0sU2dlZTJXIiEjOzckJCEyYkc5ZEc5MlQjISM8JCIjOiEiIjckJCEyTiV6KVx0ckZUIyEjPCQiMlh6KVx0ckZUOiEjOzckJCEyMWFTMGFTYlQjISM8JCIjOyEiIjckJCExI289NDUvdVQjISM7JCIyI289NDUvdVQ7ISM7NyQkITJZenJbenIpPkMhIzwkIiM8ISIiNyQkITJZQCNcO3VjQEMhIzwkIjI5QVw7dWNAdSIhIzs3JCQhMiZ5WyF5WyF5QkMhIzwkIiM9ISIiNyQkITFAbCo0dEhgVSMhIzskIjJBbCo0dEhgVT0hIzs3JCQhMihbYFIiZUR0VSMhIzwkIiM+ISIiNyQkITJuPig+KFxZKEdDISM8JCIyJz4oPihcWShHJT4hIzs3JCQhMmViYmJiYjBWIyEjPCQiIz8hIiI3JCQhMmxudF5Paj1WIyEjPCQiMnhPPGxMJz1WPyEjOzckJCEyQSh5SFExXkxDISM8JCIjQCEiIjckJCEyNywhR2kjPVpWIyEjPCQiMjorR2kjPVpWQCEjOzckJCEyJT1meipbQ2lWIyEjPCQiI0EhIiI3JCQhMi92S1EnSE1QQyEjPCQiMXZLUSdITVBDIyEjOjckJCEyJ3lnPiFcRChRQyEjPCQiI0IhIiI3JCQhMktgMllIayhSQyEjPCQiMkt2ZyVIayhSTSMhIzs3JCQhMmwwXGV0UDVXIyEjPCQiI0MhIiI3JCQhMlUxcShlXStVQyEjPCQiMmsreGVdK1VXIyEjOzckJCEyIz09PT09PVZDISM8JCIjRCEiIjckJCExVVZRblozV0MhIzskIjJWVlFuWjNXYSMhIzs3JCQhMjhcJ2ZRYTxYQyEjPCQiI0UhIiI3JCQhMndtJD44LS1ZQyEjPCQiMW4kPjgtLVlrIyEjOjckJCExJjMwJCkqUS5aQyEjOyQiI0YhIiI3JCQhMml1dylHZiN5VyMhIzwkIjF2dylHZiN5V0YhIzo3JCQhMil5SyE9XHEoW0MhIzwkIiNHISIiNyQkITF3LltiWF5cQyEjOyQiMnYuW2JYXlwlRyEjOzckJCEyYyNvUkRvUl1DISM8JCIjSCEiIjckJCEyL0ZcNDkoNF5DISM8JCIxRlw0OSg0XiVIISM6NyQkITF4SSNwMkI+WCMhIzskIiNJISIiNyQkITJzKkd4JFEkZV9DISM8JCIyKSpHeCRRJGVfLyQhIzs3JCQhMk9BYiozI2VMWCMhIzwkIiNKISIiNyQkITF0Zj1MPSlSWCMhIzskIjJ5Zj1MPSlSWEohIzs3JCQhMU92I1w5NVpYIyEjOyQiI0shIiI3JCQhMXk2cmErSWJDISM7JCIxPTZaMCtgWEshIzo3JCQhMnYmSFw6ZilmWCMhIzwkIiNMISIiNyQkITJlYGJ5d1dsWCMhIzwkIjFhYnl3V2xYTCEjOjckJCExPT4jM3kiPmRDISM7JCIjTSEiIjckJCExQEFHaD5zZEMhIzskIjFBI0doPnNkVyQhIzo3JCQhMk5MTExMTCRlQyEjPCQiI04hIiI3JCQhMiMzb2sqKXAkKWVDISM8JCIyMm9rKilwJCllYSQhIzs3JCQhMlllOldlOiVmQyEjPCQiI08hIiI3JCQhMkEoKT1hbCUqKWZDISM8JCIydSk9YWwlKilmayQhIzs3JCQhMkxvdXouVi9ZIyEjPCQiI1AhIiI3JCQhMVEiUiR5IyoqM1kjISM7JCIxOVIkeSMqKjNZUCEjOjckJCEyJz5rM2AoPjlZIyEjPCQiI1EhIiI3JCQhMi1TU1l2YT1ZIyEjPCQiMC9rYVomPVlRISM5NyQkITFoLmYoUlxCWSMhIzskIiNSISIiNyQkITJgX154Z2tGWSMhIzwkIjJDOnYyWXdpJVIhIzs3JCQhMnNrPFRITktZIyEjPCQiI1MhIiI3JCQhMXg3KT0uS09ZIyEjOyQiMUYiKT0uS09ZUyEjOjckJCExOix4Zi8za0MhIzskIiNUISIiNyQkITIwbkEnSCpmV1kjISM8JCIxbkEnSCpmV1lUISM6NyQkITFRJVwvaygpW1kjISM7JCIjVSEiIjckJCEyY0c5WCU0RGxDISM8JCIxRzlYJTREbEMlISM6NyQkITIzTWYxTWZjWSMhIzwkIiNWISIiNyQkITJhJDNMKlsyZ1kjISM8JCIxJDNMKlsyZ1lWISM6NyQkITJjT2klXHlSbUMhIzwkIiNXISIiNyQkITJaLVYyeEpuWSMhIzwkIjEtVjJ4Sm5ZVyEjOjckJCExJip5OmpfNW5DISM7JCIjWCEiIjckJCEyPkJ6MyJlVW5DISM8JCIxQnozImVVbmElISM6NyQkITIkUlk6ME55bkMhIzwkIiNZISIiNyQkITFWVEJtOTRvQyEjOyQiMTpNaVkiNG9rJSEjOjckJCEyT01NTU1NJW9DISM8JCIjWiEiIjckJCEyUHMoSFcvdG9DISM8JCIxdChIVy90b3UlISM6NyQkITElZlNmU2YhcEMhIzskIiNbISIiNyQkITIwNj4jPVZNcEMhIzwkIjE2PiM9Vk1wJVshIzo3JCQhMWRaPCU+ZydwQyEjOyQiI1whIiI3JCQhMms8cihSWCQqcEMhIzwkIjE9cihSWCQqcCVcISM6NyQkITJgNFFfNFEtWiMhIzwkIiNdISIiLSUmQ09MT1JHNiYlJFJHQkckIiIhISIiJCIiISEiIiQiIzUhIiItJSdDVVJWRVNHNiU3anc3JCQhI10hIiIkITEsLUtmKCpRbEQhIzs3JCQhMWFtblZPUVZcISM6JCEwWkxLY2poYyMhIzo3JCQhI1whIiIkITJuKCkzKyV6eW1EISM8NyQkITA+TTdGU0slWyEjOSQhMSc0ZXdHKGZuRCEjOzckJCEjWyEiIiQhMSYpKipcXXNDb0QhIzs3JCQhMT0oeWFgITRWWiEjOiQhMjsjR0BYWTRwRCEjPDckJCEjWiEiIiQhMjxdTDp6cihwRCEjPDckJCExLyoqRy1TJEhrJSEjOiQhMjknNDV4KmYxZCMhIzw3JCQhI1khIiIkITIyWUgjUmdPckQhIzw3JCQhMVJRMCg+cUZhJSEjOiQhMTM7WUghKUhzRCEjOzckJCEjWCEiIiQhMScpPjIqKVsudEQhIzs3JCQhMjowPSkqZilmVVchIzskITF5JT49KzlTZCMhIzs3JCQhI1chIiIkITF3K0IxUHl1RCEjOzckJCExcEB0Uic9Q00lISM6JCExNiR5RWc4ZWQjISM7NyQkISNWISIiJCEyMSFwSSRRPW1kIyEjPDckJCExKSl5aylvSEFDJSEjOiQhMT42XzhKcXhEISM7NyQkISNVISIiJCExTy8kb1NYJnlEISM7NyQkITFaZHNgNS5VVCEjOiQhMUpEdWklKm96RCEjOzckJCEjVCEiIiQhMlkjKnBTJD5kIWUjISM8NyQkITFeTicpbz4jPS8lISM6JCEwXGs4SiF5ImUjISM6NyQkISNTISIiJCExI0grQCllcSNlIyEjOzckJCEyYHQ/WmUsOyVSISM7JCExXkV6X1QpUmUjISM7NyQkISNSISIiJCExbm5YSmcmXGUjISM7NyQkITE6PjFkKm84JVEhIzokITFaM1FIL0onZSMhIzs3JCQhI1EhIiIkITJPJipbczlLdGUjISM8NyQkITImKWZ5SS5CNnUkISM7JCEyYiw5I3AncCgpZSMhIzw3JCQhI1AhIiIkITJkSm43N1gpKmUjISM8NyQkITBAbV9qaTNrJCEjOSQhMlghekxaT1AiZiMhIzw3JCQhI08hIiIkITJiZ2QlUnJdI2YjISM8NyQkITJENUhCVydlU04hIzskITF3KjNuZE5UZiMhIzs3JCQhI04hIiIkITFcT0AhKT1MJmYjISM7NyQkITE2OlhtSEhTTSEjOiQhMkIqW1tOLjIoZiMhIzw3JCQhI00hIiIkITEvOktdWkwpZiMhIzs3JCQhMXd2NEUwKSpSTCEjOiQhMihSVS1SWj4rRSEjPDckJCEjTCEiIiQhMW93PG5KYCxFISM7NyQkITIvJFtGOHNrUkshIzskITJscF5zJ3lfLkUhIzw3JCQhI0shIiIkITJEN1MjKSpvJVxnIyEjPDckJCExQ04qUSYzSFJKISM6JCEyTHdrNVkiNDJFISM8NyQkISNKISIiJCEyTSVcdXIlKWYzRSEjPDckJCEycyg9WGYqMypRSSEjOyQhMUc3WzAvIjRoIyEjOzckJCEjSSEiIiQhMSZHLG9uOERoIyEjOzckJCEyOTBPeG0pXFFIISM7JCEyY1tSRUs4XWgjISM8NyQkISNIISIiJCExa19Xd0BzO0UhIzs3JCQhMm5XKFtwbTBRRyEjOyQhMjlgRF5JTCU+RSEjPDckJCEjRyEiIiQhMW9MamsjZTdpIyEjOzckJCEybkd4cDZ6dnQjISM7JCExTHJBSSkzVWkjISM7NyQkISNGISIiJCExJHB6IzM9O0VFISM7NyQkITJiKnksNDoxUEUhIzskITJrL0ApNFxRSEUhIzw3JCQhI0UhIiIkITEmPmAlSCV6OWojISM7NyQkITJCbFtcYSlcT0QhIzskITF4TV5dWCxORSEjOzckJCEjRCEiIiQhMm4yJ1stZ0VQRSEjPDckJCExVTlHUFIpZVYjISM6JCEyOWUmPUYxO1RFISM8NyQkISNDISIiJCEyRS9NJ29sZVZFISM8NyQkITFyZ2BvLEBOQiEjOiQhMEhSWUopKnlrIyEjOjckJCEjQiEiIiQhMVJ1NzYpPTBsIyEjOzckJCExJioqUTs8b1dCIyEjOiQhMVwraCRHPWBsIyEjOzckJCEjQSEiIiQhMSNvQUJIYyJlRSEjOzckJCEybEVfUiFwa0xAISM7JCExT3RaZzRgakUhIzs3JCQhI0AhIiIkITFBISlSVUZobUUhIzs3JCQhMmw4QTF4S0YuIyEjOyQhMU4neVBIc0VuIyEjOzckJCEjPyEiIiQhMnR0P0IjeS13RSEjPDckJCEyJSlvdCwkKTM8JD4hIzskITE6SkUpcDZIbyMhIzs3JCQhIz4hIiIkITExJ0gxKlxkJ28jISM7NyQkITE3Y0F5T2JJPSEjOiQhMncoUXU8S1klcCMhIzw3JCQhIz0hIiIkITFbbDlLQ1opcCMhIzs3JCQhMUgtJkglKVIjSDwhIzokITE2eFxxOmcyRiEjOzckJCEjPCEiIiQhMWklcEVhKSo+ciMhIzs3JCQhMlk/UnVUSnhpIiEjOyQhMlgmemdEZW9BRiEjPDckJCEjOyEiIiQhMnVlSlVPOXZzIyEjPDckJCEyI3AnPXBYISlmXyIhIzskITEzTCIzViY+U0YhIzs3JCQhIzohIiIkITJXSEwxJHBcWEYhIzw3JCQhMkMlKSllIkhAUlUiISM7JCExdjo2JTMoeWdGISM7NyQkISM5ISIiJCExbUtsNS5mbUYhIzs3JCQhMls3cSJSNllAOCEjOyQhMWIoKUgzJylRJnkjISM7NyQkISM4ISIiJCExQThoIVsnbyJ6IyEjOzckJCEyYE02MnNqJT03ISM7JCExWWwpR3ppYCJHISM7NyQkISM3ISIiJCExcFVnNCllPyNHISM7NyQkITIqKlFAKUcmPVo2IiEjOyQhMS1oeTZaIkcmRyEjOzckJCEjNiEiIiQhMld3cidvTmZmRyEjPDckJCEyIip5QztIeCk0NSEjOyQhMTRAdiQzRjchSCEjOzckJCEjNSEiIiQhMk0qcE1ob0AySCEjPDckJCExNz5VYSNHSS4qISM7JCExKTN5YnVycCdIISM7NyQkISIqISIiJCEyLlUvMURZKHBIISM8NyQkITFbKClHIj0+emcpISM7JCEiJCEiIjckJCEiKSEiIiQhMUMtYiRbamQwJCEjOzckJCExaVYwTVBzT3ohIzskITInUWMlZkV3SzEkISM8NyQkISIoISIiJCExKlFSJDNOSyM9JCEjOzckJCExO0BKLnE4eW4hIzskITJQKXlvJypIJz1BJCEjPDckJCEiJyEiIiQhMkQlb2IxNDwhUiQhIzw3JCQhMUMjPWUiSEQwYSEjOyQhMmt4Ij0lM1paZiQhIzw3JCQhIiYhIiIkITJjTXpPMz0kPlEhIzw3JCQhMSdlWE14Xlt4JSEjOyQhIiUhIiI3JCQhMUwzKSkqUiFwXlYhIzskITFuIj4sZzQkW1khIzs3JCQhMnZPbUgmcHduVSEjPCQhIiYhIiI3JCQhMVhoaidIY1ZAJSEjOyQhMWFRTy5QayZ5JiEjOzckJCExT2clcGR5N0IlISM7JCEiJyEiIjckJCExPW0vaT1cKkglISM7JCEwUWB6ODMwcSchIzo3JCQhMVpecWk2MVxWISM7JCEiKCEiIjckJCExPTU9RzZMWFchIzskITEiKSo9PSgpb1liKCEjOzckJCExJFJhYTtBYGAlISM7JCEiKSEiIjckJCExTFpGb0ktPlkhIzskITFvX3NKcCg0USkhIzs3JCQhMDcmUnhrTGRaISM6JCEiKiEiIjckJCEyQ1YhKT00L2shWyEjPCQhMW4mPiIzZmYkPiohIzs3JCQhIiYhIiIkISM1ISIiNyQkITE7RDMnXDMyPyYhIzskITImWzxSXSJIKno1ISM7NyQkITEvQiN6MkVhRCYhIzskISM2ISIiNyQkITFjXikzWyhINGEhIzskITJXWzY+RHEhZjYhIzs3JCQhMSh5MGUnUTc+YiEjOyQhIzchIiI3JCQhMWNsKnoqeXNAYyEjOyQhMlhNKy1ARnlCIiEjOzckJCExJjQ/JEhuTyl5JiEjOyQhIzghIiI3JCQhMXRTQjwxM05lISM7JCEyRmZ3I1E+XDs4ISM7NyQkISInISIiJCEyWnRZQlZKd1AiISM7NyQkITFOQ3khKSp5di8nISM7JCEybHZAPjVVX1IiISM7NyQkITB2Z2hlOjkxJyEjOiQhIzkhIiI3JCQhMS94KWVcUUdFJyEjOyQhMiZIN1RdaHJ0OSEjOzckJCExJVEoMzJ0NlBqISM7JCEjOiEiIjckJCExOE9LdlInM1snISM7JCEyKVF3WS1PIj5iIiEjOzckJCExaXYoeTAkbzltISM7JCEjOyEiIjckJCExVisjKXAoKmYqcCchIzskITJkKnosQisvSTshIzs3JCQhMVlHbUQkZk4qbyEjOyQhIzwhIiI3JCQhMT4vXzlzXDxwISM7JCExZXpheS1EMzwhIzo3JCQhIighIiIkITJaVF1oRGshUTwhIzs3JCQhMWhQPmYjW1g4KCEjOyQhMUMxM3VeYSd5IiEjOjckJCExUix6RyZcTDwoISM7JCEjPSEiIjckJCExJHA7JkhKcWB0ISM7JCEyMExbcW9IWSc9ISM7NyQkIS9SNSRma1BYKCEjOSQhIz4hIiI3JCQhMDE9TCxCUWQoISM6JCExJT5vJylwPEUlPiEjOjckJCExTCxSLjNmTXghIzskISM/ISIiNyQkIS9YV0V2aSR6KCEjOSQhMGJidENQMS0jISM5NyQkISIpISIiJCExJUdvQy9NVzQjISM6NyQkITFDOkJhZjg3ISkhIzskITJ3JW9kL2t5KTQjISM7NyQkITFZVzRBJG9jLCkhIzskISNAISIiNyQkITFabFE+Xik0QikhIzskITJiTWghKVsscDwjISM7NyQkITE6Lk8nXHdvSCkhIzskISNBISIiNyQkITFZXCRcKFsvXiUpISM7JCEyY10xRF4mKltEIyEjOzckJCExLDM7K083eSYpISM7JCEjQiEiIjckJCExRyNSJio0VzduKSEjOyQhMnUyWStmdkdMIyEjOzckJCExZSNwP2FSJGYpKSEjOyQhI0MhIiI3JCQhMSlRVCY0YnEhKikpISM7JCEyOCdlL1wlSDRUIyEjOzckJCEiKiEiIiQhMWglXEIrSCtYIyEjOjckJCExd2FPdXg8NCIqISM7JCEyQ1hqREEjMypbIyEjOzckJCEwOlJ0ZnEvOSohIzokISNEISIiNyQkITFUIT5qSiRlRyQqISM7JCEyajRvJG87OW5EISM7NyQkITFKPFNaYlpAJSohIzskISNFISIiNyQkITFuKWV1U3olWyYqISM7JCEyTzZhI2Y/OlhFISM7NyQkITE5JnpUIkdLLSgqISM7JCEjRiEiIjckJCExI2ZmIjRCNG8oKiEjOyQhMVRTM3AyPkJGISM6NyQkITFjRjgzJCkpSCkqKiEjOyQhI0chIiI3JCQhMTxadSJmInknKSoqISM7JCExR2IjMyU9SyxHISM6NyQkISM1ISIiJCExSG9RI3BlZyFHISM6NyQkITB4I3BSIkcwLSIhIzkkITBCMi4nPVp6RyEjOTckJCEyJCoqUWB6YE1FNSEjOyQhI0ghIiI3JCQhMU5sQ1dJWFU1ISM6JCEyYllgZCZwYWRIISM7NyQkITJRW29ZY3FWMCIhIzskISNJISIiNyQkITFLQiNmRiZRazUhIzokITFvdzJDWmhOSSEjOjckJCExT1Q6KFF0QjMiISM6JCEjSiEiIjckJCEyJ1FTJlFIbWkzIiEjOyQhMjsnZjkxUHQ4SiEjOzckJCEjNiEiIiQhMnYkM1tERypIOyQhIzs3JCQhMi1zNS5zaiEzNiEjOyQhMEcqb3ppJD4+JCEjOTckJCEyME5VbDhgLjYiISM7JCEjSyEiIjckJCEyTmAjR2lsISpINiEjOyQhMmtZPHhWJDRxSyEjOzckJCEyI0hHLEskNCRRNiEjOyQhI0whIiI3JCQhMnl2KHpuWHleNiEjOyQhMjxDLUFWOiNbTCEjOzckJCEyQXJKZW5UaTsiISM7JCEjTSEiIjckJCEyL3kpSChlV088IiEjOyQhMEEsRlRialUkISM5NyQkITJsWjxrLF1UPiIhIzskISNOISIiNyQkITEqMzJNcVNhPiIhIzokITE2SGYnSGZYXSQhIzo3JCQhIzchIiIkITInZT1YPWUnNF8kISM7NyQkITImXCNcdWIoPjw3ISM7JCEyM3ZdRFctR2UkISM7NyQkITJFQ3opPVYuQTchIzskISNPISIiNyQkITFAaSZbdTEhUjchIzokITIlelA5YksqNG0kISM7NyQkITJRWTE5ayUqKVw3ISM7JCEjUCEiIjckJCEybC9gNXhDM0UiISM7JCEyUSZwJSpHXzxSUCEjOzckJCEyZGBwaTZKeEYiISM7JCEjUSEiIjckJCExZnEhSCoqM0VHIiEjOiQhMVRINDI1UjxRISM6NyQkISM4ISIiJCExSys+dmUxISlRISM6NyQkITJXLU0tIWZLLzghIzskITJjKGZ3KjR1YypRISM7NyQkITJQL3ZXJFJhMDghIzskISNSISIiNyQkITI8PE5lJnkwRTghIzskITInR1s7V0AlUihSISM7NyQkITJMTExMTExMTCIhIzskISNTISIiNyQkITIkKSk9JVtPP3lNIiEjOyQhMTciZV5qekAwJSEjOjckJCEyYVZlamUqNGg4ISM7JCEjVCEiIjckJCEyOCo0WlBTZHA4ISM7JCExMyFIRCdmVUlUISM6NyQkITJfXFddKkglKSlRIiEjOyQhI1UhIiI3JCQhMnNaJ3phUUciUiIhIzskITFCTj9YaHIzVSEjOjckJCEjOSEiIiQhMXo5dUBiQlNVISM6NyQkITE6ajR0biVIVCIhIzokITEmby5wQWBxRyUhIzo3JCQhMjpPZUApUWM7OSEjOyQhI1YhIiI3JCQhMl8lWzpGXWtNOSEjOyQhMWJeJUcoXE5sViEjOjckJCEycic+RSdlaVVXIiEjOyQhI1chIiI3JCQhMlBsJSplPmJqWCIhIzskITFaYDUvW2tWVyEjOjckJCEyYCRlQmQlUj5aIiEjOyQhI1ghIiI3JCQhMl9raSM+Vy95OSEjOyQhMWF0dCFlYj5fJSEjOjckJCEybz0/RSZbZipcIiEjOyQhI1khIiI3JCQhMkVYWmVQJG8qXCIhIzskITFbRDpDbUorWSEjOjckJCEjOiEiIiQhL2wjUiJcWSxZISM4NyQkITJtXGQkMz1KQDohIzskITEvRGsiPilveVkhIzo3JCQhMTtlaU0iSHNfIiEjOiQhI1ohIiI3JCQhMltlXixWcEhhIiEjOyQhMTslWylwMC5kWiEjOjckJCEyOi4mcG5FJVtiIiEjOyQhI1shIiI3JCQhL1IwYmJpazohIzgkIS9oJVxXdWAkWyEjODckJCEyW186bCJlViNlIiEjOyQhI1whIiI3JCQhMiNvO1NDQkQnZSIhIzskITFLJClmdnd1OFwhIzo3JCQhIzshIiIkITFZcTddWXBqXCEjOjckJCEyRkxYOCVHJHlnIiEjOyQhMW5ZbGVyOyMqXCEjOjckJCEybid5U1cqMytoIiEjOyQhI10hIiI3aXg3JCQhMlRiZ0grcTotIiEjOyQhI10hIiI3JCQhMmQ/VyFbImZ3LCIhIzskITEmemI+JjNNIylcISM6NyQkISM1ISIiJCEwLEstVjhLIVwhIzk3JCQhMCdmaHFjOCUqKiohIzokITEvJVFIVidlK1whIzo3JCQhMTorI2Y4WUcqKiohIzskISNcISIiNyQkITEmNEgyVU89IikqISM7JCExIjRGek47KT1bISM6NyQkITEiKjR0VFlEcSgqISM7JCEjWyEiIjckJCExJG8oSEUzKSpIJyohIzskITFLLVA8PitQWiEjOjckJCExbEglR1BMemEqISM7JCEjWiEiIjckJCExKj00JD44VFslKiEjOyQhMSIzcCFvKWVebCUhIzo3JCQhMSkqeURhMCplSyohIzskISNZISIiNyQkITFwc1glemFwRSohIzskITF1VWI/WEl0WCEjOjckJCExYmpTUls4LyIqISM7JCEjWCEiIjckJCExT3VOaio9YTMqISM7JCEybERrTzVlOVwlISM7NyQkISIqISIiJCExc1xJYFIqSFglISM6NyQkITEzWiI9S1VQISopISM7JCEwYD15d0QnNFchIzk3JCQhMSpmKj5VYG4jKSkpISM7JCEjVyEiIjckJCExblJkdTthQSgpISM7JCExLkVhS2V1RlYhIzo3JCQhMVVOQ3M7X2gnKSEjOyQhI1YhIiI3JCQhMUNIdnFhd1QmKSEjOyQhMTJaI0hYQmVDJSEjOjckJCExeGNndFJvUyUpISM7JCEjVSEiIjckJCExZio+U3hFN08pISM7JCExMCEpZkF0KFE7JSEjOjckJCExdVdlbkg8PyMpISM7JCEjVCEiIjckJCEwKVJtLXByIT0pISM6JCExLU90NCRHPjMlISM6NyQkITEtKysrKysrISkhIzskISNTISIiNyQkITEtKysrKysrISkhIzskISNTISIiNyQkISIpISIiJCEyJyoqKioqKioqKioqKioqUiEjOzckJCEwb0UhPXNYPnkhIzokITFLdD55VTA9UiEjOjckJCExRmRnJDR4LHkoISM7JCEjUiEiIjckJCExNG1XdiI9JlJ3ISM7JCEyKFFgWCM9W2ckUSEjOzckJCExQig9ais8MmMoISM7JCEjUSEiIjckJCExUDwhKXkwKSpmdSEjOyQhMmojKT5AJT4rYVAhIzs3JCQhMEghMydITDtNKCEjOiQhI1AhIiI3JCQhMVljKSlcdmghRyghIzskITFPOSxYI1E+biQhIzo3JCQhMUhySCRSU0g3KCEjOyQhI08hIiI3JCQhMXJCKFtycTY1KCEjOyQhMWpGXkdIKSkqZSQhIzo3JCQhIighIiIkITI9SnF3VDBQYSQhIzs3JCQhMVlEdjBwW0BwISM7JCEyYXVDJTQ4JnldJCEjOzckJCEwM3o+b2BZIXAhIzokISNOISIiNyQkITEwPltpMlRVbiEjOyQhMiQ0PXZCKmVkVSQhIzs3JCQhMT4jKikzZip5J28nISM7JCEjTSEiIjckJCExKCp5STRnJlJjJyEjOyQhMEBwISpSL09NJCEjOTckJCExX15FJ3BsJHBrISM7JCEjTCEiIjckJCExUGYlNHZ2ZVEnISM7JCEya1MwXFU3OUUkISM7NyQkITFIaid6JDNTX2khIzskISNLISIiNyQkITEiW2VBaicpeT8nISM7JCExX1R4TzhAekohIzo3JCQhMWZjRV5fImYuJyEjOyQhI0ohIiI3JCQhMWB0XnR2bEhnISM7JCExbCNbRUNNcTQkISM6NyQkISInISIiJCExKjNociV5UCQzJCEjOjckJCExNyVbZ2heOSZlISM7JCEyKWVeUlFbJlssJCEjOzckJCExSzomcHJJKj5lISM7JCEjSSEiIjckJCExVmtsKlJXVG4mISM7JCEyZU5NK2MmZUtIISM7NyQkITEnKkcnSHRxV2cmISM7JCEjSCEiIjckJCExKjNQKHBCXChcJiEjOyQhMSJIRUl3XS0mRyEjOjckJCExJjN2OXJnJipRJiEjOyQhI0chIiI3JCQhMUZPX1xePUBgISM7JCExUHcvJlsiKXl3IyEjOjckJCEwbEdpP0dfPCYhIzokISNGISIiNyQkITFialFkYSZbOSYhIzskITJYT2hVWDlibyMhIzs3JCQhIiYhIiIkITJrcl4wMFohPUUhIzs3JCQhMVA7bFxvNG9cISM7JCEybSRbLjouPi5FISM7NyQkITImR0Qrd0pdaFwhIzwkISNFISIiNyQkITIuSnMzJ2YlPnolISM8JCExcEYiUlMwM18jISM6NyQkITJ2dFw6SD0lW1ohIzwkISNEISIiNyQkITFsZkJqbiZvaCUhIzskITJOU3dPSzkkUUMhIzs3JCQhMlcvU15INGdgJSEjPCQhI0MhIiI3JCQhMjBTPE4+IlxVVyEjPCQhMihmI1sxKTN2YkIhIzs3JCQhMk5XSFVVOlZLJSEjPCQhI0IhIiI3JCQhMlg7Z3Q0VyVvVSEjPCQhMk4pUkUhZmJKRiMhIzs3JCQhMms0JypRIip6TDYlISM8JCEjQSEiIjckJCExJG9yPy86VTQlISM7JCExS0d6Jlx5MD4jISM6NyQkISIlISIiJCEyO3gpNHhjNFlAISM7NyQkITEtI3khNDNdPlIhIzskITA9IzQ+KlwhM0AhIzk3JCQhMkNaQ29mXUshUiEjPCQhI0AhIiI3JCQhMTxRTio9TGd1JCEjOyQhMiM9WTEibydSRD8hIzs3JCQhMk1IIj1EMSlScCQhIzwkISM/ISIiNyQkITF2bkFCKXlRZCQhIzskITJFS3h3NjdFJT4hIzs3JCQhMk0vIUhZJEhjWyQhIzwkISM+ISIiNyQkITJqYnUzIiopZi1NISM8JCEyVmE3KjMsdWY9ISM7NyQkITFwY1Z1TEV5SyEjOyQhIz0hIiI3JCQhMmNTI3BkJlE7QiQhIzwkITIlZjJCV2gkb3giISM7NyQkITFsa3I6eiY+MiQhIzskISM8ISIiNyQkITF2Tyd6VW0tMSQhIzskITJDai5zTnRScCIhIzs3JCQhIiQhIiIkITJFVWQ+U3NcbSIhIzs3JCQhMVVYLyRRWyUpKUchIzskITFZYnBoXjo2OyEjOjckJCEyTiNSZ0IlKXptRyEjPCQhIzshIiI3JCQhMHhRPWFlJz1GISM6JCExQmgiZTlNIkc6ISM6NyQkITE8RSJIcCMpR20jISM7JCEjOiEiIjckJCExKTNOUjwwMmIjISM7JCEyOFwxRVtIXFciISM7NyQkITInSFNGV05LZ0MhIzwkISM5ISIiNyQkITFVM1psbSslUSMhIzskITJkIkhYTCQqZmg4ISM7NyQkITJLJiopSD1CRGZBISM8JCEjOCEiIjckJCExUFdbTCZmeEAjISM7JCEyaWJebS9DI3k3ISM7NyQkITFsX2gtTiMpZj8hIzskISM3ISIiNyQkITFeJHBsIyp6MjAjISM7JCEyXDFWdCtBXD4iISM7NyQkISIjISIiJCEyX3UzP3gmeXA2ISM7NyQkITJWLikpUkE1Sik9ISM8JCEybj4sdygqKW82NiEjOzckJCEyZUEsNCk0QWk9ISM8JCEjNiEiIjckJCEyLkVIdCR6eT08ISM8JCExdXFFMTc3RzUhIzo3JCQhMmptbW1tbW1tIiEjPCQhIzUhIiI3JCQhMmkiPk90eGpkOiEjPCQhMSUzUW1BaUJXKiEjOzckJCEyMjZ1THZLTVoiISM8JCEiKiEiIjckJCEyPSNbQFYtJyopUiIhIzwkITF5XnljKFI1ZykhIzs3JCQhMmJVRkZsZkdHIiEjPCQhIikhIiI3JCQhMkJfKlE9KSlmVDchIzwkITF5L2giPSwlZXghIzs3JCQhMndIUjxHJFEmNCIhIzwkISIoISIiNyQkITFURD8wRVAkMyIhIzskITFmdXolUkZtInAhIzs3JCQhIiIhIiIkITFVb08weipRWychIzs3JCQhMXAqKSkpXDwpekAqISM8JCExLzYsRD0/eWchIzs3JCQhMXQ1NmZjeToiKiEjPCQhIichIiI3JCQhMTMpPW40QiJmdyEjPCQhMDdHLnAoM01fISM6NyQkITE3akxxL0xBdCEjPCQhIiYhIiI3JCQhMSZcYGh0JykzPSchIzwkITFeWVFFOCI+USUhIzs3JCQhMXR1KCkpZjpbZSYhIzwkISIlISIiNyQkITIvI3khZTh1QXolISM9JCExPSM+a2VzMl8kISM7NyQkITBhN3I9MzMjUiEjOyQhIiQhIiI3JCQhMjksSmtaW1JeJCEjPSQhMSoqb05fXmdbRSEjOzckJCEyMCF6Klx4ejFPIyEjPSQhIiMhIiI3JCQhMkwhM0giNHpBUyMhIz0kITAjNCgzNHMoZjwhIzo3JCQhMW4pcCFvcmsmbyohIz0kISIiISIiNyQkITEuXHAwIz0wcyIhIzwkITEpNDBWeiJbeiMpISM8NyQkIiIhISIiJCIiISEiIjckJCIydUpTLDApKj1JJSEjPSQhIiIhIiI3JCQiIiIhIiIkITJDJypRImYyJD5RIiEjPDckJCIybkpWanMoRyJmIiEjPCQhMm5KVmpzKEciZiIhIzw3JCQiIiMhIiIkITJVM0Z6SVIrcSIhIzw3JCQiMWQ7IzM+IW9XRyEjOyQhMWQ7IzM+IW9XPSEjOzckJCIiJCEiIiQhMlFzZ08oUigzKD0hIzw3JCQiMic+UnQ1Nix4UiEjPCQhMiU+UnQ1Nix4PiEjPDckJCIiJSEiIiQhMmBpKT1RWHR6PiEjPDckJCIxInoqXHh6MU9VISM7JCEiIyEiIjckJCIiJiEiIiQhMngkUjs7W3RiPyEjPDckJCIxQlhpTyJRMTEmISM7JCEyT19DbThRMTEjISM8NyQkIiInISIiJCEydyRcYmQoKio+NiMhIzw3JCQiLiQpR2QzKj1oISM4JCEyKSoqSClHZDMqPUAhIzw3JCQiIighIiIkITFmUVtnW1ZiQCEjOzckJCIxdG13ISo0Z2lyISM7JCEyUW5tMio0Z2lAISM8NyQkIiIpISIiJCEyeCR6d3BjLSE+IyEjPDckJCIxJ1EiWy4kZm8+KSEjOyQhMSdRIlsuJGZvPiMhIzs3JCQiIiohIiIkITJXMCR6OXJDPUEhIzw3JCQiMXMoM05TaFhBKiEjOyQhMj54M05TaFhBIyEjPDckJCIjNSEiIiQhMUBXKWVwQTxDIyEjOzckJCIyS0pbO01bWi0iISM7JCExS0pbO01bWkEhIzs3JCQiIzYhIiIkITEmZSIqKltSY2hBISM7NyQkIjI8MTdLYnptNyIhIzskITJpaD9AYCZ6bUEhIzw3JCQiIzchIiIkITEiUXliZmUmeUEhIzs3JCQiMiV5XidwaEkkRzchIzskITJVeV4ncGhJJEcjISM8NyQkIiM4ISIiJCExIzQmKVwrIkckSCMhIzs3JCQiMW82IVJYZihIOCEjOiQhMiN6OyxSWGYoSCMhIzw3JCQiIzkhIiIkITJCNnAqUiw7MUIhIzw3JCQiMi1odiMpeTM1ViIhIzskITJBNWNGKXkzNUIhIzw3JCQiIzohIiIkITJgTVhuKkhfPEIhIzw3JCQiMnU6ZCIpKjM2SzohIzskITJOZHI6KSozNksjISM8NyQkIiM7ISIiJCEybzopbypIQndLIyEjPDckJCIydFxqXm0hNEw7ISM7JCEyMyhcal5tITRMIyEjPDckJCIjPCEiIiQhMnZOaFYqNG1PQiEjPDckJCIyREFAQWduUnQiISM7JCEyRUE3QS13J1JCISM8NyQkIiM9ISIiJCEybTlaZCJleldCISM8NyQkIjI5LCcpPkNkWiQ9ISM7JCEybjZnKT5DZFpCISM8NyQkIiM+ISIiJCExMVxHT3A6X0IhIzs3JCQiMkZcJmU2QFpOPiEjOyQhMnYjXCZlNkBaTiMhIzw3JCQiIz8hIiIkITFaK0VkKlwpZUIhIzs3JCQiMHkuPlZBaC4jISM5JCEyLSF5Lj5WQWhCISM8NyQkIiNAISIiJCEwPDo3MWlcTyMhIzo3JCQiMSQ9UilHbXJPQCEjOiQhMmwjPVIpR21yTyMhIzw3JCQiI0EhIiIkITElNEtxJ2VjcUIhIzs3JCQiMSZHLE1yaHNCIyEjOiQhMiNbRyxNcmhzQiEjPDckJCIjQiEiIiQhMkZUbFNOQWRQIyEjPDckJCIyPXVXJm9Od1BCISM7JCExPnVXJm9Od1AjISM7NyQkIiNDISIiJCEydCY0J3k1JFshUSMhIzw3JCQiMk9fVyZvckFRQyEjOyQhMmtCWGFvckFRIyEjPDckJCIjRCEiIiQhME03WDEjKltRIyEjOjckJCIxLUsjKVtubFFEISM6JCExQD9CKVtubFEjISM7NyQkIiNFISIiJCExMyZHKHpvKSopUSMhIzs3JCQiMiV5dCgpUWYwUkUhIzskITEkeXQoKVFmMFIjISM7NyQkIiNGISIiJCEyLW1sTywrR1IjISM8NyQkIjJZZ3R0J3lVUkYhIzskITJfL09QbnlVUiMhIzw3JCQiI0chIiIkITJiP1kiKWZmalIjISM8NyQkIjFDOixZX3hSRyEjOiQhMVRfNmdDdihSIyEjOzckJCIjSCEiIiQhMi9iKmZOLHAqUiMhIzw3JCQiMmB2OnFWKywlSCEjOyQhMk1iZCxQLzVTIyEjPDckJCIjSSEiIiQhMm9VbG0xOEdTIyEjPDckJCIyMlUiKXldMC8vJCEjOyQhMm8/OSl5XTAvQyEjPDckJCIjSiEiIiQhMXhgU01zdTBDISM7NyQkIjFOZTV3QXBTSiEjOiQhME5lNXdBcFMjISM6NyQkIiNLISIiJCEyQCtua0U0JjNDISM8NyQkIjEmMygpZk1pNEMkISM6JCEyJlszKClmTWk0QyEjPDckJCIjTCEiIiQhMmlfXDsqUTY2QyEjPDckJCIwJCkpM1JyQFRMISM5JCEyREkpKTNSckBUIyEjPDckJCIjTSEiIiQhMiNbQ2wuVWQ4QyEjPDckJCIxLDloPnpYVE0hIzokITIxLDloPnpYVCMhIzw3JCQiI04hIiIkITF1eSwjKT0hZlQjISM7NyQkIjJOZVFjImVvVE4hIzskITFOZVFjImVvVCMhIzs3JCQiI08hIiIkITJhOmsieXQ1PUMhIzw3JCQiMilwTy1QPSE+ayQhIzskITEjcE8tUD0hPkMhIzs3JCQiI1AhIiIkITJRI1x5cys/P0MhIzw3JCQiMiNSMF8hKm81VVAhIzskITEjUjBfISpvNVUjISM7NyQkIiNRISIiJCEyKD0uajQlKT1BQyEjPDckJCIxPk9rI3osQiVRISM6JCEyRz5PayN6LEJDISM8NyQkIiNSISIiJCEyN2UxKDQrM0NDISM8NyQkIjF3YmshRyhbVVIhIzokITB3YmshRyhbVSMhIzo3JCQiI1MhIiIkITFpLTtwPCllVSMhIzs3JCQiMSI+Rj4ta0UvJSEjOiQhMjsiPkY+LWtFQyEjPDckJCIjVCEiIiQhMmVsL04lKipmRkMhIzw3JCQiMS5eOEFFJEc5JSEjOiQhMilINU5AaUtHQyEjPDckJCIjVSEiIiQhMl9baS5BUyNIQyEjPDckJCIwVmNAaiQqSEMlISM5JCEybUhrOktPKkhDISM8NyQkIiNWISIiJCEyZCc9XiN5MjNWIyEjPDckJCIxQz89YXY5VlYhIzokITIpUS0jPWF2OVYjISM8NyQkIiNXISIiJCEyJSpbNkZPMkJWIyEjPDckJCIxZCwpcCVbSFZXISM6JCExbzohKXAlW0hWIyEjOzckJCIjWCEiIiQhMmBvSDpIVlBWIyEjPDckJCIxTiMpXElmVlZYISM6JCEydk0jKVxJZlZWIyEjPDckJCIjWSEiIiQhMkxhKD5SJj5eViMhIzw3JCQiMUowKikqPXJOayUhIzokITJjSjAqKSo9ck5DISM8NyQkIiNaISIiJCEyeDBTQnZSa1YjISM8NyQkIjApUTB6NHFWWiEjOSQhMkEhKVEwejRxViMhIzw3JCQiI1shIiIkITIwKy1qRzJ4ViMhIzw3JCQiMW0sdUJjI1ElWyEjOiQhMilmO1NQaURRQyEjPDckJCIjXCEiIiQhMltDdE9CRCpRQyEjPDckJCIxUk9JQ2ElUiVcISM6JCEyYFFPSUNhJVJDISM8NyQkIiNdISIiJCEyQStEJlxrNFNDISM8LSUmQ09MT1JHNiYlJFJHQkckIiIhISIiJCIiISEiIiQiIzUhIiItJSdDVVJWRVNHNiU3anc3JCQhI10hIiIkITJuJ3lTVyozK2giISM7NyQkITFuWWxlcjsjKlwhIzokITJGTFg4JUckeWciISM7NyQkITFXcTddWXBqXCEjOiQhIzshIiI3JCQhMUskKWZ2d3U4XCEjOiQhMidvO1NDQkQnZSIhIzs3JCQhI1whIiIkITJbXzpsImVWI2UiISM7NyQkITEqNFlcV3VgJFshIzokITIxIVIwYmJpazohIzs3JCQhI1shIiIkITI6LiZwbkUlW2IiISM7NyQkITE7JVspcDAuZFohIzokITJVZV4sVnBIYSIhIzs3JCQhI1ohIiIkITE7ZWlNIkhzXyIhIzo3JCQhMS9EayI+KW95WSEjOiQhMmtcZCQzPUpAOiEjOzckJCEvbCNSIlxZLFkhIzgkISM6ISIiNyQkITFaRDpDbUorWSEjOiQhMkdYWmVQJG8qXCIhIzs3JCQhI1khIiIkITJvPT9FJltmKlwiISM7NyQkITFidHQhZWI+XyUhIzokITJaa2kjPlcveTkhIzs3JCQhI1ghIiIkITJgJGVCZCVSPloiISM7NyQkITFaYDUvW2tWVyEjOiQhMk5sJSplPmJqWCIhIzs3JCQhI1chIiIkITJyJz5FJ2VpVVciISM7NyQkITFiXiVHKFxObFYhIzokITJhJVs6Rl1rTTkhIzs3JCQhI1YhIiIkITI6T2VAKVFjOzkhIzs3JCQhMlhvLnBBYHFHJSEjOyQhMl9KJzR0biVIVCIhIzs3JCQhMXo5dUBiQlNVISM6JCEjOSEiIjckJCExQk4/WGhyM1UhIzokITJzWid6YVFHIlIiISM7NyQkISNVISIiJCEyX1xXXSpIJSkpUSIhIzs3JCQhMTMhSEQnZlVJVCEjOiQhMjoqNFpQU2RwOCEjOzckJCEjVCEiIiQhMmFWZWplKjRoOCEjOzckJCExNyJlXmp6QDAlISM6JCEyJCkpPSVbTz95TSIhIzs3JCQhI1MhIiIkITJMTExMTExMTCIhIzs3JCQhMUdbO1dAJVIoUiEjOiQhMjw8TmUmeTBFOCEjOzckJCEjUiEiIiQhMlQvdlckUmEwOCEjOzckJCExdmZ3KjR1YypRISM6JCEyWy1NLSFmSy84ISM7NyQkITI8LiE+dmUxISlRISM7JCEjOCEiIjckJCExVEg0MjVSPFEhIzokITIpZXEhSCoqM0VHIiEjOzckJCEjUSEiIiQhMU8mcGk2SnhGIiEjOjckJCEyTCZwJSpHXzxSUCEjOyQhMm4vYDV4QzNFIiEjOzckJCEjUCEiIiQhMlFZMTlrJSopXDchIzs3JCQhMiZ5UDliSyo0bSQhIzskITI7QWNbdTEhUjchIzs3JCQhI08hIiIkITJFQ3opPVYuQTchIzs3JCQhMjN2XURXLUdlJCEjOyQhMiRcI1x1Yig+PDchIzs3JCQhMidlPVg9ZSc0XyQhIzskISM3ISIiNyQkITIyIkhmJ0hmWF0kISM7JCEyJCozMk1xU2E+IiEjOzckJCEjTiEiIiQhMmxaPGssXVQ+IiEjOzckJCEwQSxGVGJqVSQhIzkkITIteSlIKGVXTzwiISM7NyQkISNNISIiJCEyQXJKZW5UaTsiISM7NyQkITI8Qy1BVjojW0whIzskITIkZXh6blh5XjYhIzs3JCQhI0whIiIkITIjSEcsSyQ0JFE2ISM7NyQkITJrWTx4ViQ0cUshIzskITJOYCNHaWwhKkg2ISM7NyQkISNLISIiJCEyME5VbDhgLjYiISM7NyQkITBHKm96aSQ+PiQhIzkkITIvczUuc2ohMzYhIzs3JCQhMnYkM1tERypIOyQhIzskISM2ISIiNyQkITI7J2Y5MVB0OEohIzskITInUVMmUUhtaTMiISM7NyQkISNKISIiJCExT1Q6KFF0QjMiISM6NyQkITFvdzJDWmhOSSEjOiQhMkFMQWZGJlFrNSEjOzckJCEjSSEiIiQhMlFbb1ljcVYwIiEjOzckJCEyWVlgZCZwYWRIISM7JCEyYWBZVS9gQy8iISM7NyQkISNIISIiJCEyJioqUWB6YE1FNSEjOzckJCEyJ0hzSWc9WnpHISM7JCEweCNwUiJHMC0iISM5NyQkITJ3I29RI3BlZyFHISM7JCEjNSEiIjckJCEyd19EMyU9SyxHISM7JCExQVp1ImYieScpKiohIzs3JCQhI0chIiIkITFlRjgzJCkpSCkqKiEjOzckJCEyMi8lM3AyPkJGISM7JCExJWZmIjRCNG8oKiEjOzckJCEjRiEiIiQhMTkmelQiR0stKCohIzs3JCQhMThURGY/OlhFISM6JCExcilldVN6JVsmKiEjOzckJCEjRSEiIiQhMUo8U1piWkAlKiEjOzckJCExJzRvJG87OW5EISM6JCExVSE+akokZUckKiEjOzckJCEjRCEiIiQhMDpSdGZxLzkqISM6NyQkITJDWGpEQSMzKlsjISM7JCExeGFPdXg8NCIqISM7NyQkITFoJVxCK0grWCMhIzokISIqISIiNyQkITI4J2UvXCVINFQjISM7JCExKFFUJjRicSEqKSkhIzs3JCQhI0MhIiIkITFlI3A/YVIkZikpISM7NyQkITJ1MlkrZnZHTCMhIzskITFEI1ImKjRXN24pISM7NyQkISNCISIiJCExLDM7K083eSYpISM7NyQkITJjXTFEXiYqW0QjISM7JCExV1wkXChbL14lKSEjOzckJCEjQSEiIiQhMTouTydcd29IKSEjOzckJCEyYk1oISlbLHA8IyEjOyQhMVpsUT5eKTRCKSEjOzckJCEjQCEiIiQhMVhXNEEkb2MsKSEjOzckJCEydyVvZC9reSk0IyEjOyQhMUQ6QmFmODchKSEjOzckJCExJUdvQy9NVzQjISM6JCEiKSEiIjckJCEyMGJidENQMS0jISM7JCExKFxXa19GT3ooISM7NyQkISM/ISIiJCExTCxSLjNmTXghIzs3JCQhMlU+bycpcDxFJT4hIzskITAxPUwsQlFkKCEjOjckJCEjPiEiIiQhL1I1JGZrUFgoISM5NyQkITIwTFtxb0hZJz0hIzskITElcDsmSEpxYHQhIzs3JCQhIz0hIiIkITFSLHpHJlxMPCghIzs3JCQhMUMxM3VeYSd5IiEjOiQhMHckPmYjW1g4KCEjOjckJCEyVlRdaERrIVE8ISM7JCEiKCEiIjckJCExZXpheS1EMzwhIzokITE+L185c1w8cCEjOzckJCEjPCEiIiQhMVlHbUQkZk4qbyEjOzckJCEyZCp6LEIrL0k7ISM7JCExVysjKXAoKmYqcCchIzs3JCQhIzshIiIkITFpdih5MCRvOW0hIzs3JCQhMilRd1ktTyI+YiIhIzskITE3T0t2UiczWychIzs3JCQhIzohIiIkITElUSgzMnQ2UGohIzs3JCQhMihIN1RdaHJ0OSEjOyQhMS54KWVcUUdFJyEjOzckJCEjOSEiIiQhMHZnaGU6OTEnISM6NyQkITJsdkA+NVVfUiIhIzskITFNQ3khKSp5di8nISM7NyQkITFObk1LOWp4OCEjOiQhIichIiI3JCQhMkZmdyNRPlw7OCEjOyQhMXRTQjwxM05lISM7NyQkISM4ISIiJCExJjQ/JEhuTyl5JiEjOzckJCEyVk0rLUBGeUIiISM7JCExZWwqeip5c0BjISM7NyQkISM3ISIiJCExKHkwZSdRNz5iISM7NyQkITJXWzY+RHEhZjYhIzskITFjXikzWyhINGEhIzs3JCQhIzYhIiIkITEvQiN6MkVhRCYhIzs3JCQhMiZbPFJdIkgqejUhIzskITE7RDMnXDMyPyYhIzs3JCQhIzUhIiIkISImISIiNyQkITFuJj4iM2ZmJD4qISM7JCExTC8pPTQvayFbISM7NyQkISIqISIiJCEwNyZSeGtMZFohIzo3JCQhMW5fc0pwKDRRKSEjOyQhMk50dSNvSS0+WSEjPDckJCEiKSEiIiQhMSRSYWE7QWBgJSEjOzckJCExIikqPT0oKW9ZYighIzskITIoPTU9RzZMWFchIzw3JCQhIighIiIkITFaXnFpNjFcViEjOzckJCExekwmejgzMHEnISM7JCEyMGlZPyc9XCpIJSEjPDckJCEiJyEiIiQhMU9nJXBkeTdCJSEjOzckJCExYVFPLlBrJnkmISM7JCExWWhqJ0hjVkAlISM7NyQkISImISIiJCEydk9tSCZwd25VISM8NyQkITFuIj4sZzQkW1khIzskITFMMykpKlIhcF5WISM7NyQkISIlISIiJCEyYGVYTXheW3glISM8NyQkITJjTXpPMz0kPlEhIzwkISImISIiNyQkITF3PD0lM1paZiQhIzskITFDIz1lIkhEMGEhIzs3JCQhMkQlb2IxNDwhUiQhIzwkISInISIiNyQkITEkKXlvJypIJz1BJCEjOyQhMTxASi5xOHluISM7NyQkITEqUVIkM05LIz0kISM7JCEiKCEiIjckJCExUmMlZkV3SzEkISM7JCExaFYwTVBzT3ohIzs3JCQhMUMtYiRbamQwJCEjOyQhIikhIiI3JCQhIiQhIiIkITFbKClHIj0+emcpISM7NyQkITIuVS8xRFkocEghIzwkISIqISIiNyQkITEpM3lidXJwJ0ghIzskITE3PlVhI0dJLiohIzs3JCQhMk0qcE1ob0AySCEjPCQhIzUhIiI3JCQhMigzQHYkM0Y3IUghIzwkITIiKnlDO0h4KTQ1ISM7NyQkITJXd3Inb05mZkchIzwkISM2ISIiNyQkITEtaHk2WiJHJkchIzskITIqKlFAKUcmPVo2IiEjOzckJCExcFVnNCllPyNHISM7JCEjNyEiIjckJCEybWEnKUd6aWAiRyEjPCQhMmBNNjJzaiU9NyEjOzckJCExQThoIVsnbyJ6IyEjOyQhIzghIiI3JCQhMmN2KUgzJylRJnkjISM8JCEyWDdxIlI2WUA4ISM7NyQkITFtS2w1LmZtRiEjOyQhIzkhIiI3JCQhMXU6NiUzKHlnRiEjOyQhMkMlKSllIkhAUlUiISM7NyQkITJXSEwxJHBcWEYhIzwkISM6ISIiNyQkITE0TCIzViY+U0YhIzskITFwJz1wWCEpZl8iISM6NyQkITJ1ZUpVTzl2cyMhIzwkISM7ISIiNyQkITJjJnpnRGVvQUYhIzwkITJXP1J1VEp4aSIhIzs3JCQhMWglcEVhKSo+ciMhIzskISM8ISIiNyQkITE0eFxxOmcyRiEjOyQhMiJILSZIJSlSI0g8ISM7NyQkITJrYVlAVnMlKXAjISM8JCEjPSEiIjckJCEydyhRdTxLWSVwIyEjPCQhMkFoRCN5T2JJPSEjOzckJCExLidIMSpcZCdvIyEjOyQhIz4hIiI3JCQhMTpKRSlwNkhvIyEjOyQhMiUpb3QsJCkzPCQ+ISM7NyQkITFSMktBeS13RSEjOyQhIz8hIiI3JCQhMllqeVBIc0VuIyEjPCQhMmw4QTF4S0YuIyEjOzckJCExQiEpUlVGaG1FISM7JCEjQCEiIjckJCExS3RaZzRgakUhIzskITFuQSZSIXBrTEAhIzo3JCQhMG9BQkhjImVFISM6JCEjQSEiIjckJCExWitoJEc9YGwjISM7JCEyYyoqUTs8b1dCIyEjOzckJCExUXU3Nik9MGwjISM7JCEjQiEiIjckJCEwSFJZSikqeWsjISM6JCExcmdgbyxATkIhIzo3JCQhMkUvTSdvbGVWRSEjPCQhI0MhIiI3JCQhMjllJj1GMTtURSEjPCQhMVU5R1BSKWVWIyEjOjckJCEybjInWy1nRVBFISM8JCEjRCEiIjckJCExd01eXVgsTkUhIzskITJCbFtcYSlcT0QhIzs3JCQhMSY+YCVIJXo5aiMhIzskISNFISIiNyQkITJQL0ApNFxRSEUhIzwkITEnKnksNDoxUEUhIzo3JCQhMSRweiMzPTtFRSEjOyQhI0YhIiI3JCQhMjs4Ri0kKTNVaSMhIzwkITJuR3hwNnp2dCMhIzs3JCQhMW9MamsjZTdpIyEjOyQhI0chIiI3JCQhMkRgRF5JTCU+RSEjPCQhMm5XKFtwbTBRRyEjOzckJCExa19Xd0BzO0UhIzskISNIISIiNyQkITJNW1JFSzhdaCMhIzwkITI5ME94bSlcUUghIzs3JCQhMSZHLG9uOERoIyEjOyQhI0khIiI3JCQhMUc3WzAvIjRoIyEjOyQhMnMoPVhmKjMqUUkhIzs3JCQhMk0lXHVyJSlmM0UhIzwkISNKISIiNyQkITFuWjFoOTQyRSEjOyQhMk1fJCpRJjNIUkohIzs3JCQhMkQ3UyMpKm8lXGcjISM8JCEjSyEiIjckJCExKHBecyd5Xy5FISM7JCEyLyRbRjhza1JLISM7NyQkITBueHI7TDpnIyEjOiQhI0whIiI3JCQhMjlDQyFSWj4rRSEjPCQhMXd2NEUwKSpSTCEjOjckJCExLzpLXVpMKWYjISM7JCEjTSEiIjckJCEyTSpbW04uMihmIyEjPCQhMjJeXmsnSEhTTSEjOzckJCExV09AISk9TCZmIyEjOyQhI04hIiI3JCQhMlooKjNuZE5UZiMhIzwkITJENUhCVydlU04hIzs3JCQhMmJnZCVScl0jZiMhIzwkISNPISIiNyQkITEyekxaT1AiZiMhIzskITIoNGlFTkUnM2skISM7NyQkITE9dEVAXiUpKmUjISM7JCEjUCEiIjckJCExOlNAcCdwKCllIyEjOyQhMiYpZnlJLkI2dSQhIzs3JCQhMk8mKltzOUt0ZSMhIzwkISNRISIiNyQkITFZM1FIL0onZSMhIzskITE6PjFkKm84JVEhIzo3JCQhMXBuWEpnJlxlIyEjOyQhI1IhIiI3JCQhMldsI3pfVClSZSMhIzwkITJXdD9aZSw7JVIhIzs3JCQhMSNIK0ApZXEjZSMhIzskISNTISIiNyQkITEpW2s4SiF5ImUjISM7JCExXk4nKW8+Iz0vJSEjOjckJCExRipwUyQ+ZCFlIyEjOyQhI1QhIiI3JCQhMU9EdWklKm96RCEjOyQhMVpkc2A1LlVUISM6NyQkITFPLyRvU1gmeUQhIzskISNVISIiNyQkITIvN0BONi54ZCMhIzwkITEpKXlrKW9IQUMlISM6NyQkITEucEkkUT1tZCMhIzskISNWISIiNyQkITJDSnlFZzhlZCMhIzwkITFwQHRSJz1DTSUhIzo3JCQhMXcrQjFQeXVEISM7JCEjVyEiIjckJCEwWz49KzlTZCMhIzokITFfIT0pKmYpZlVXISM6NyQkITIlKSk+MiopWy50RCEjPCQhI1ghIiI3JCQhMlZoaCVIISlIc0QhIzwkITFSUTAoPnFGYSUhIzo3JCQhMjJZSCNSZ09yRCEjPCQhI1khIiI3JCQhMCc0NXgqZjFkIyEjOiQhMS8qKkctUyRIayUhIzo3JCQhMm5dTDp6cihwRCEjPCQhI1ohIiI3JCQhMURHQFhZNHBEISM7JCExPSh5YWAhNFZaISM6NyQkITEmKSoqXF1zQ29EISM7JCEjWyEiIjckJCExKDRld0coZm5EISM7JCEwPk03RlNLJVshIzk3JCQhMm4oKTMrJXp5bUQhIzwkISNcISIiNyQkITJCWkxLY2poYyMhIzwkITFgbW5WT1FWXCEjOjckJCExLC1LZigqUWxEISM7JCEjXSEiIjdpeDckJCEjXSEiIiQhMlRiZ0grcTotIiEjOzckJCExJXpiPiYzTSMpXCEjOiQhMmo/VyFbImZ3LCIhIzs3JCQhMCxLLVY4SyFcISM5JCEjNSEiIjckJCExMCVRSFYnZStcISM6JCExY2ZocWM4JSoqKiEjOzckJCEjXCEiIiQhMTorI2Y4WUcqKiohIzs3JCQhMSI0RnpOOyk9WyEjOiQhMSQ0SDJVTz0iKSohIzs3JCQhI1shIiIkITEiKjR0VFlEcSgqISM7NyQkITFLLVA8PitQWiEjOiQhMSZvKEhFMykqSCcqISM7NyQkISNaISIiJCExbEglR1BMemEqISM7NyQkITEjM3AhbyllXmwlISM6JCExIz00JD44VFslKiEjOzckJCEjWSEiIiQhMSkqeURhMCplSyohIzs3JCQhMXRVYj9YSXRYISM6JCExcHNYJXphcEUqISM7NyQkISNYISIiJCExYmpTUls4LyIqISM7NyQkITJsRGtPNWU5XCUhIzskITFPdU5qKj1hMyohIzs3JCQhMXJcSWBSKkhYJSEjOiQhIiohIiI3JCQhMUgmPXl3RCc0VyEjOiQhMTlaIj1LVVAhKikhIzs3JCQhI1chIiIkITEsJyo+VWBuIykpKSEjOzckJCExLkVhS2V1RlYhIzokITAoUmR1O2FBKCkhIzo3JCQhI1YhIiIkITFXTkNzO19oJykhIzs3JCQhMTJaI0hYQmVDJSEjOiQhMUhIdnFhd1QmKSEjOzckJCEjVSEiIiQhMXpjZ3RSb1MlKSEjOzckJCExMCEpZkF0KFE7JSEjOiQhMWEqPlN4RTdPKSEjOzckJCEjVCEiIiQhMXVXZW5IPD8jKSEjOzckJCExLU90NCRHPjMlISM6JCExeVJtLXByIT0pISM7NyQkISNTISIiJCExLSsrKysrKyEpISM7NyQkISNTISIiJCEiKSEiIjckJCEyJyoqKioqKioqKioqKioqUiEjOyQhIikhIiI3JCQhMkNMKD55VTA9UiEjOyQhMSJvRSE9c1g+eSEjOzckJCEjUiEiIiQhMUZkZyQ0eCx5KCEjOzckJCEyKFFgWCM9W2ckUSEjOyQhMTZtV3YiPSZSdyEjOzckJCEjUSEiIiQhMUIoPWorPDJjKCEjOzckJCEyaiMpPkAlPithUCEjOyQhMVA8ISl5MCkqZnUhIzs3JCQhI1AhIiIkITBIITMnSEw7TSghIzo3JCQhMU45LFgjUT5uJCEjOiQhMV5jKSlcdmghRyghIzs3JCQhI08hIiIkITFIckgkUlNINyghIzs3JCQhMWpGXkdIKSkqZSQhIzokITFyQihbcnE2NSghIzs3JCQhMj1KcXdUMFBhJCEjOyQhIighIiI3JCQhMVlaVTQ4JnldJCEjOiQhMVlEdjBwW0BwISM7NyQkISNOISIiJCExeiF6Pm9gWSFwISM7NyQkITIkND12QiplZFUkISM7JCExMT5baTJUVW4hIzs3JCQhI00hIiIkITE+IyopM2YqeSdvJyEjOzckJCEyKDQjcCEqUi9PTSQhIzskITEtekk0ZyZSYychIzs3JCQhI0whIiIkITFfXkUncGwkcGshIzs3JCQhMTFhIVxVNzlFJCEjOiQhMCVmJTR2dmVRJyEjOjckJCEjSyEiIiQhMUhqJ3okM1NfaSEjOzckJCExX1R4TzhAekohIzokITF6JWVBaicpeT8nISM7NyQkISNKISIiJCExZmNFXl8iZi4nISM7NyQkITFsI1tFQ01xNCQhIzokITFfdF50dmxIZyEjOzckJCExKjNociV5UCQzJCEjOiQhIichIiI3JCQhMWZeUlFbJlssJCEjOiQhMTMlW2doXjkmZSEjOzckJCEjSSEiIiQhMUs6JnBySSo+ZSEjOzckJCEyYE5NK2MmZUtIISM7JCExVGtsKlJXVG4mISM7NyQkISNIISIiJCExJypHJ0h0cVdnJiEjOzckJCExIkhFSXddLSZHISM6JCExKjNQKHBCXChcJiEjOzckJCEjRyEiIiQhMSgzdjlyZyYqUSYhIzs3JCQhMm9qWl1bIil5dyMhIzskITFLT19cXj1AYCEjOzckJCEjRiEiIiQhMGxHaT9HXzwmISM6NyQkITJYT2hVWDlibyMhIzskITFkalFkYSZbOSYhIzs3JCQhMTw8Yl1xLz1FISM6JCEiJiEiIjckJCExT1suOi4+LkUhIzokITBrXidcbzRvXCEjOjckJCEjRSEiIiQhMUdEK3dKXWhcISM7NyQkITFwRiJSUzAzXyMhIzokITInM0IoMydmJT56JSEjPDckJCEjRCEiIiQhMnZ0XDpIPSVbWiEjPDckJCEyTlN3T0s5JFFDISM7JCExa2ZCam4mb2glISM7NyQkISNDISIiJCEyVy9TXkg0Z2AlISM8NyQkITIoZiNbMSkzdmJCISM7JCExLXVeJD4iXFVXISM7NyQkISNCISIiJCEyTldIVVU6VkslISM8NyQkITJOKVJFIWZiSkYjISM7JCEyWDtndDRXJW9VISM8NyQkISNBISIiJCEyazQnKlEiKnpMNiUhIzw3JCQhMUtHeiZceTA+IyEjOiQhMjtvcj8vOlU0JSEjPDckJCEyO3gpNHhjNFlAISM7JCEiJSEiIjckJCEwPSM0PipcITNAISM5JCExLSN5ITQzXT5SISM7NyQkISNAISIiJCEyQ1pDb2ZdSyFSISM8NyQkITIjPVkxIm8nUkQ/ISM7JCExPVFOKj1MZ3UkISM7NyQkISM/ISIiJCEyTUgiPUQxKVJwJCEjPDckJCEyRUt4dzY3RSU+ISM7JCEyVnhFSyMpeVFkJCEjPDckJCEjPiEiIiQhMk0vIUhZJEhjWyQhIzw3JCQhMlZhNyozLHVmPSEjOyQhMWRYKDMiKilmLU0hIzs3JCQhIz0hIiIkITFvY1Z1TEV5SyEjOzckJCEyJWYyQldoJG94IiEjOyQhMmNTI3BkJlE7QiQhIzw3JCQhIzwhIiIkITFsa3I6eiY+MiQhIzs3JCQhMkNqLnNOdFJwIiEjOyQhMmFuanpVbS0xJCEjPDckJCEyRVVkPlNzXG0iISM7JCEiJCEiIjckJCExWWJwaF46NjshIzokITFUWC8kUVslKSlHISM7NyQkISM7ISIiJCEyTiNSZ0IlKXptRyEjPDckJCEyRzc7ZTlNIkc6ISM7JCEweFE9YWUnPUYhIzo3JCQhIzohIiIkITJsaDdIcCMpR20jISM8NyQkITI4XDFFW0hcVyIhIzskITEnM05SPDAyYiMhIzs3JCQhIzkhIiIkITInSFNGV05LZ0MhIzw3JCQhMmQiSFhMJCpmaDghIzskITJEJTNabG0rJVEjISM8NyQkISM4ISIiJCEyRiYqKUg9QkRmQSEjPDckJCEyaWJebS9DI3k3ISM7JCEyJlFXW0wmZnhAIyEjPDckJCEjNyEiIiQhMWxfaC1OIylmPyEjOzckJCEyXDFWdCtBXD4iISM7JCExXiRwbCMqejIwIyEjOzckJCEyX3UzP3gmeXA2ISM7JCEiIyEiIjckJCEybj4sdygqKW82NiEjOyQhMlYuKSlSQTVKKT0hIzw3JCQhIzYhIiIkITJlQSw0KTRBaT0hIzw3JCQhMlUybmk/QCJHNSEjOyQhMidlI0h0JHp5PTwhIzw3JCQhIzUhIiIkITJqbW1tbW1tbSIhIzw3JCQhMSUzUW1BaUJXKiEjOyQhMm8iPk90eGpkOiEjPDckJCEiKiEiIiQhMjI2dUx2S01aIiEjPDckJCExeV55YyhSNWcpISM7JCEyQyNbQFYtJyopUiIhIzw3JCQhIikhIiIkITJlVUZGbGZHRyIhIzw3JCQhMXovaCI9LCVleCEjOyQhMjdfKlE9KSlmVDchIzw3JCQhIighIiIkITJ2SFI8RyRRJjQiISM8NyQkITFmdXolUkZtInAhIzskITIzYS1fZ3NMMyIhIzw3JCQhMVZvTzB6KlFbJyEjOyQhIiIhIiI3JCQhMS42LEQ9P3lnISM7JCExdCopKSlcPCl6QCohIzw3JCQhIichIiIkITFyNTZmY3k6IiohIzw3JCQhMDdHLnAoM01fISM6JCExLik9bjRCImZ3ISM8NyQkISImISIiJCExN2pMcS9MQXQhIzw3JCQhMi9sJVFFOCI+USUhIzwkITEoXGBodCcpMz0nISM8NyQkISIlISIiJCEyJW91KCkpZjpbZSYhIz03JCQhMT0jPmtlczJfJCEjOyQhMUF5IWU4dUF6JSEjPDckJCEiJCEiIiQhMmJhN3I9MzMjUiEjPTckJCExKipvTl9eZ1tFISM7JCExODVWdyVbUl4kISM8NyQkISIjISIiJCEyMCF6Klx4ejFPIyEjPTckJCEyKD40KDM0cyhmPCEjPCQhMlYhM0giNHpBUyMhIz03JCQhIiIhIiIkITFuKXAhb3JrJm8qISM9NyQkITEnNDBWeiJbeiMpISM8JCEyVSFccDAjPTBzIiEjPTckJCIiISEiIiQiIiEhIiI3JCQhIiIhIiIkIjE6LjldISkqPUklISM8NyQkITFpKlEiZjIkPlEiISM7JCIiIiEiIjckJCEya0pWanMoRyJmIiEjPCQiMmtKVmpzKEciZiIhIzw3JCQhMlszRnpJUitxIiEjPCQiIiMhIiI3JCQhMWQ7IzM+IW9XPSEjOyQiMWQ7IzM+IW9XRyEjOzckJCEyUXNnTyhSKDMoPSEjPCQiIiQhIiI3JCQhMiM+UnQ1Nix4PiEjPCQiMT5SdDU2LHhSISM7NyQkITJgaSk9UVh0ej4hIzwkIiIlISIiNyQkISIjISIiJCIxInoqXHh6MU9VISM7NyQkITJ4JFI7O1t0Yj8hIzwkIiImISIiNyQkITFCWGlPIlExMSMhIzskIjFCWGlPIlExMSYhIzs3JCQhMVBcYmQoKio+NiMhIzskIiInISIiNyQkITIpKipIKUdkMyo9QCEjPCQiLiQpR2QzKj1oISM4NyQkITFmUVtnW1ZiQCEjOyQiIighIiI3JCQhMktubTIqNGdpQCEjPCQiMXRtdyEqNGdpciEjOzckJCEyeCR6d3BjLSE+IyEjPCQiIikhIiI3JCQhMmJRIlsuJGZvPiMhIzwkIjEmUSJbLiRmbz4pISM7NyQkITJXMCR6OXJDPUEhIzwkIiIqISIiNyQkITI+eDNOU2hYQSMhIzwkIjF0KDNOU2hYQSohIzs3JCQhMUBXKWVwQTxDIyEjOyQiIzUhIiI3JCQhMUpKWztNW1pBISM7JCIyS0pbO01bWi0iISM7NyQkITEmZSIqKltSY2hBISM7JCIjNiEiIjckJCEyb2g/QGAmem1BISM8JCIyPDE3S2J6bTciISM7NyQkITEiUXliZmUmeUEhIzskIiM3ISIiNyQkITJbeV4ncGhJJEcjISM8JCIyJ3leJ3BoSSRHNyEjOzckJCExIzQmKVwrIkckSCMhIzskIiM4ISIiNyQkITIneTssUlhmKEgjISM8JCIxbzYhUlhmKEg4ISM6NyQkITJCNnAqUiw7MUIhIzwkIiM5ISIiNyQkITEsaHYjKXkzNUIhIzskIjBodiMpeTM1ViIhIzk3JCQhMmBNWG4qSF88QiEjPCQiIzohIiI3JCQhMj5kcjopKjM2SyMhIzwkIjJ1OmQiKSozNks6ISM7NyQkITFlIilvKkhCd0sjISM7JCIjOyEiIjckJCEyKHBcal5tITRMIyEjPCQiMnBcal5tITRMOyEjOzckJCEydk5oVio0bU9CISM8JCIjPCEiIjckJCExQUFAQWduUkIhIzskIjJEQUBBZ25SdCIhIzs3JCQhMm05WmQiZXpXQiEjPCQiIz0hIiI3JCQhMnk2Zyk+Q2RaQiEjPCQiMj4sJyk+Q2RaJD0hIzs3JCQhMTFcR09wOl9CISM7JCIjPiEiIjckJCExR1wmZTZAWk4jISM7JCIyRlwmZTZAWk4+ISM7NyQkITJqL2dzJipcKWVCISM8JCIjPyEiIjckJCExKnpQIT5WQWhCISM7JCIweS4+VkFoLiMhIzk3JCQhMDw6NzFpXE8jISM6JCIjQCEiIjckJCEydyM9UilHbXJPIyEjPCQiMSQ9UilHbXJPQCEjOjckJCExJTRLcSdlY3FCISM7JCIjQSEiIjckJCEyOyZHLE1yaHNCISM8JCIyYEcsTXJoc0IjISM7NyQkITJGVGxTTkFkUCMhIzwkIiNCISIiNyQkITE+dVcmb053UCMhIzskIjI9dVcmb053UEIhIzs3JCQhMkgmNCd5NSRbIVEjISM8JCIjQyEiIjckJCEyZUJYYW9yQVEjISM8JCIyT19XJm9yQVFDISM7NyQkITIxTTdYMSMqW1EjISM8JCIjRCEiIjckJCEyLy1LIylbbmxRIyEjPCQiMS1LIylbbmxRRCEjOjckJCExMyZHKHpvKSopUSMhIzskIiNFISIiNyQkITJVeXQoKVFmMFIjISM8JCIyJXl0KClRZjBSRSEjOzckJCEyOG1sTywrR1IjISM8JCIjRiEiIjckJCExWWd0dCd5VVIjISM7JCIxME9QbnlVUkYhIzo3JCQhMmI/WSIpZmZqUiMhIzwkIiNHISIiNyQkITImUl82Z0N2KFIjISM8JCIyTl82Z0N2KFJHISM7NyQkITIvYipmTixwKlIjISM8JCIjSCEiIjckJCEyTWJkLFAvNVMjISM8JCIyYHY6cVYrLCVIISM7NyQkITJfVWxtMThHUyMhIzwkIiNJISIiNyQkITJvPzkpeV0wL0MhIzwkIjIyVSIpeV0wLy8kISM7NyQkITF4YFNNc3UwQyEjOyQiI0ohIiI3JCQhMiNbJGU1d0FwUyMhIzwkIjJaJGU1d0FwU0ohIzs3JCQhMkArbmtFNCYzQyEjPCQiI0shIiI3JCQhMjAmMygpZk1pNEMhIzwkIjEmMygpZk1pNEMkISM6NyQkITJpX1w7KlE2NkMhIzwkIiNMISIiNyQkITJPSSkpM1JyQFQjISM8JCIwJCkpM1JyQFRMISM5NyQkITJRV19PP3VOVCMhIzwkIiNNISIiNyQkITI3LDloPnpYVCMhIzwkIjEsOWg+elhUTSEjOjckJCEyLSh5LCMpPSFmVCMhIzwkIiNOISIiNyQkITFQZVFjImVvVCMhIzskIjJOZVFjImVvVE4hIzs3JCQhMmE6ayJ5dDU9QyEjPCQiI08hIiI3JCQhMjNwTy1QPSE+QyEjPCQiMiRwTy1QPSE+ayQhIzs3JCQhMlEjXHlzKz8/QyEjPCQiI1AhIiI3JCQhMSNSMF8hKm81VSMhIzskIjIoUjBfISpvNVVQISM7NyQkITIoPS5qNCUpPUFDISM8JCIjUSEiIjckJCEyeT5PayN6LEJDISM8JCIyJz5PayN6LEIlUSEjOzckJCEwZTEoNCszQ0MhIzokIiNSISIiNyQkITFrZFgxRyhbVSMhIzskIjJrZFgxRyhbVVIhIzs3JCQhMWstO3A8KWVVIyEjOyQiI1MhIiI3JCQhMTo+Rj4ta0VDISM7JCIxIj5GPi1rRS8lISM6NyQkITJlbC9OJSoqZkZDISM8JCIjVCEiIjckJCEyKUg1TkBpS0dDISM8JCIxLl44QUUkRzklISM6NyQkITJfW2kuQVMjSEMhIzwkIiNVISIiNyQkITJRSGs6S08qSEMhIzwkIjFIazpLTypIQyUhIzo3JCQhMmQnPV4jeTIzViMhIzwkIiNWISIiNyQkITJtQj89YXY5ViMhIzwkIjFDPz1hdjlWViEjOjckJCEybVw2Rk8yQlYjISM8JCIjVyEiIjckJCEyZWMsKXAlW0hWIyEjPCQiMWQsKXAlW0hWVyEjOjckJCEyYG9IOkhWUFYjISM8JCIjWCEiIjckJCExW0IpXElmVlYjISM7JCIxTiMpXElmVlZYISM6NyQkITFSdj5SJj5eViMhIzskIiNZISIiNyQkITJCSjAqKSo9ck5DISM8JCIxSjAqKSo9ck5rJSEjOjckJCEyeDBTQnZSa1YjISM8JCIjWiEiIjckJCEyc3pRMHo0cVYjISM8JCIwKVEwejRxVlohIzk3JCQhMjArLWpHMnhWIyEjPCQiI1shIiI3JCQhMilmO1NQaURRQyEjPCQiMW0sdUJjI1ElWyEjOjckJCEyW0N0T0JEKlFDISM8JCIjXCEiIjckJCEyT1JPSUNhJVJDISM8JCIway5WVVhSJVwhIzk3JCQhMngqXF9cazRTQyEjPCQiI10hIiItJSZDT0xPUkc2JiUkUkdCRyQiIiEhIiIkIiIhISIiJCIjNSEiIi0lJ0NVUlZFU0c2JDdgdzckJCIjRCEiIiQhI10hIiI3JCQiMWFhK2ZJTEFDISM6JCEjXCEiIjckJCIjQyEiIiQhMVxlIXlXIj5yWyEjOjckJCIxMSspR0gjKltNIyEjOiQhI1shIiI3JCQiI0IhIiIkITFpKW86ViMqPXUlISM6NyQkIjEiWz9kciVvbkEhIzokISNaISIiNyQkIiNBISIiJCExbiVmUSx4P2glISM6NyQkIjI5M0o9cjwyPiMhIzskISNZISIiNyQkIjIkKioqKioqKioqKioqZkAhIzskITEqKioqKioqKioqKipmWCEjOjckJCIxPDFuaiEqKlI2IyEjOiQhI1ghIiI3JCQiI0AhIiIkITFzITNzKW9yIlslISM6NyQkIjIuQ3NEKXBgUD8hIzskISNXISIiNyQkIiM/ISIiJCExOSNlJGY1eV1WISM6NyQkIjJ1WHpEOVM4Jz4hIzskISNWISIiNyQkIiM+ISIiJCExQHZrI1tOIz5VISM6NyQkIjJAdSR6PHhUJik9ISM7JCEjVSEiIjckJCIxLSsrKysrUz0hIzokITEtKysrKytTVCEjOjckJCIyT28qb0Ileig0PSEjOyQhI1QhIiI3JCQiIz0hIiIkITFSUipbaFVxMyUhIzo3JCQiMkZPREhjTld0IiEjOyQhI1MhIiI3JCQiIzwhIiIkITI7OFxjKjM7YVIhIzs3JCQiMj5jZ2kyKFJmOyEjOyQhI1IhIiI3JCQiIzshIiIkITJaRiYpcDZXMCNRISM7NyQkIjFZbUgqZnZZZSIhIzokISNRISIiNyQkIiRhIiEiIyQhJHUkISIjNyQkIjJ2IkgoZV8kRzU6ISM7JCEjUCEiIjckJCIjOiEiIiQhMTJYamgxOSdvJCEjOjckJCIybGAqNHpTQk85ISM7JCEjTyEiIjckJCIjOSEiIiQhMD43RWQjKjNiJCEjOTckJCIxN0I9IlJURE8iISM6JCEjTiEiIjckJCIjOCEiIiQhMnloJlIxV3Q5TSEjOzckJCIyMTsyTWY/IypHIiEjOyQhI00hIiI3JCQiMSoqKioqKioqKioqKmY3ISM6JCExKioqKioqKioqKioqZkwhIzo3JCQiMXYyInoiekc7NyEjOiQhI0whIiI3JCQiIzchIiIkITJiPE5aIT1meEshIzs3JCQiMmo6Ij04M3dWNiEjOyQhI0shIiI3JCQiIzYhIiIkITJDd0FlcHokUkohIzs3JCQiMmg3QWMyZTsyIiEjOyQhI0ohIiI3JCQiIzUhIiIkISNJISIiNyQkIjElXFQ+XyYzKUcqISM7JCEjSCEiIjckJCIiKiEiIiQhMkZ5V0FtUSRmRyEjOzckJCIwUDZWb3Y1ZSkhIzokISNHISIiNyQkIiIpISIiJCEyYChHKkh2aHNyIyEjOzckJCIxUmBTaClII3p5ISM7JCEjRiEiIjckJCIxMisrKysrK3chIzskITEsKysrKytnRSEjOjckJCIwRz56N0pHPSghIzokISNFISIiNyQkIiIoISIiJCEyO0A3RkQ1T2QjISM7NyQkIjF6eVQxJSo9I1wnISM7JCEjRCEiIjckJCIiJyEiIiQhMSJSVUUkSD5HQyEjOjckJCIxI3lDTjxYdyFlISM7JCEjQyEiIjckJCIxKikqKioqKioqKioqKlImISM7JCExKioqKioqKioqKioqUkIhIzo3JCQiMS4xMV5RZEheISM7JCEjQiEiIjckJCIiJiEiIiQhMTpXUzFreCFHIyEjOjckJCIxeCczTi8iUmVXISM7JCEjQSEiIjckJCIiJSEiIiQhMUh1XlYzMkpAISM6NyQkIjJiRFosJCllWHokISM8JCEjQCEiIjckJCIxKSoqKioqKioqKioqKlIkISM7JCEkLyMhIiM3JCQiMidIXGwkUSRmUUohIzwkISM/ISIiNyQkIiIkISIiJCEyX0xdNXkzKHk+ISM7NyQkIjI8NXlRRnU1XCMhIzwkISM+ISIiNyQkIiIjISIiJCEyKVsnRylmQ0BCPSEjOzckJCIxPlEvT2ZsXz0hIzskISM9ISIiNyQkIjIlKSoqKioqKioqKioqKmYiISM8JCEyKSoqKioqKioqKioqKmY8ISM7NyQkIjFYI1tFJj4zQzchIzskISM8ISIiNyQkIiIiISIiJCEyYilcISlINSVSbSIhIzs3JCQiMHNCeFRJPzEnISM7JCEjOyEiIjckJCIiISEiIiQhIzohIiI3JCQhMidSI3lXQW1RJGYhIz0kISM5ISIiNyQkISIiISIiJCEyQXhPYV90K0wiISM7NyQkITFgKEcqSHZoczYhIzskISM4ISIiNyQkISM5ISIjJCEyKSoqKioqKioqKioqKmY3ISM7NyQkITE6QDdGRDVPPCEjOyQhIzchIiI3JCQhIiMhIiIkITE6J1IqRyh6PzoiISM6NyQkITIvIlJVRSRIPkcjISM8JCEjNiEiIjckJCEyQisrKysrK2cjISM8JCEyKSoqKioqKioqKioqKlI1ISM7NyQkITFeVC9rU3cyRyEjOyQhIzUhIiI3JCQhIiQhIiIkITEoenpIUXZNaSohIzs3JCQhMSRIdV5WMzJKJCEjOyQhIiohIiI3JCQhMS0rKysrKytPISM7JCExKioqKioqKioqKioqKlIpISM7NyQkITJYTi4wInkzKHkkISM8JCEiKSEiIjckJCEiJSEiIiQhMXIjXFQoKUc2YCghIzs3JCQhMigqWydHKWZDQEIlISM8JCEiKCEiIjckJCExKioqKioqKioqKioqKlIlISM7JCExLCsrKysrK20hIzs3JCQhMWApXCEpSDUlUlkhIzskISInISIiNyQkISImISIiJCEiJiEiIjckJCExQHhPYV90K2AhIzskISIlISIiNyQkISNhISIjJCEjTyEiIzckJCExWmhSKkcoej9iISM7JCEiJCEiIjckJCExKSoqKioqKioqKioqKmYmISM7JCEyOysrKysrK1MjISM8NyQkITEpenpIUXZNaSYhIzskISIjISIiNyQkITEqKioqKioqKioqKioqZiYhIzskITIyKysrKysrUyIhIzw3JCQhMXUjXFQoKUc2YCYhIzskISIiISIiNyQkISNhISIjJCEyYyoqKioqKioqKioqKipmISM9NyQkISImISIiJCIiISEiIjckJCEjVyEiIyQiMiUqKioqKioqKioqKioqKlIhIz03JCQhIiUhIiIkIjI7dSNcVCgpRzZgISM9NyQkISNPISIjJCIxKSoqKioqKioqKioqKipmISM8NyQkISIkISIiJCIxIip6ekhRdk1pISM8NyQkITImKioqKioqKioqKioqKmYjISM8JCIyYyoqKioqKioqKioqKipmISM9NyQkISIjISIiJCIxdzknUipHKHo/JiEjPDckJCEjOSEiIyQiMSwrKysrKytTISM8NyQkISIiISIiJCIxQHNuVkROMkkhIzw3JCQiIiEhIiIkIiIhISIiNyQkIiIiISIiJCExcDldPnEqZWckISM8NyQkIjIuKysrKysrZyIhIzwkITJFKysrKysrKychIz03JCQiIiMhIiIkITEuXjg8U3Z5dyEjPDckJCIyYkZcVCgpRzZgIyEjPCQhIiIhIiI3JCQiIiQhIiIkITJZaydcKj03SEAiISM8NyQkIjIoKioqKioqKioqKioqKlIkISM8JCEyKioqKioqKioqKioqKipSIiEjPDckJCIiJSEiIiQhMiUzZCNbYyJIKm8iISM8NyQkIjIuISl6SFF2TWklISM8JCEiIyEiIjckJCIiJiEiIiQhMVtlJmYkZkIjPiMhIzs3JCQiI2EhIiMkITIwKysrKysrUyMhIzw3JCQiIichIiIkITIlKTN3Tm5xIT1GISM8NyQkIjFaaFIqRyh6P2whIzskISIkISIiNyQkIiIoISIiJCEyTyl5KEdaKCpRRSQhIzw3JCQiMS0rKysrKyt3ISM7JCExLSsrKysrK08hIzs3JCQiIikhIiIkITIkWzcycUNRRlEhIzw3JCQiMUF4T2FfdCskKSEjOyQhIiUhIiI3JCQiIiohIiIkITJsPF92UDhtUyUhIzw3JCQiIzUhIiIkISImISIiNyQkIiM2ISIiJCExdEJ4VEk/MWMhIzs3JCQiMmIpXCEpSDUlUjsiISM7JCEiJyEiIjckJCIjNyEiIiQhMVkjW0UmPjNDaSEjOzckJCIyLSsrKysrK0UiISM7JCExLCsrKysrK20hIzs3JCQiIzghIiIkITFAUS9PZmxfbyEjOzckJCIyJlsnRylmQ0BCOCEjOyQhIighIiI3JCQiIzkhIiIkIS8ieVFGdTVcKCEjOTckJCIyZkxdNXkzKHk5ISM7JCEiKSEiIjckJCIjOiEiIiQhMUdcbCRRJGZRIikhIzs3JCQiJGEiISIjJCExLCsrKysrKyUpISM7NyQkIiM7ISIiJCExZHM5SSllWHopISM7NyQkIjFIdV5WMzJKOyEjOiQhIiohIiI3JCQiIzwhIiIkITF3JzNOLyJSZSUqISM7NyQkIjJhVC9rU3cyeSIhIzskISM1ISIiNyQkIiM9ISIiJCEwMTFeUWRILCIhIzk3JCQiMioqKioqKioqKioqKipSPSEjOyQhJC8iISIjNyQkIiM+ISIiJCEyKHlDTjxYdyEzIiEjOzckJCIxIlJVRSRIPkc+ISM6JCEjNiEiIjckJCIjPyEiIiQhMnp5VDElKj0jXDYhIzs3JCQiMjtAN0ZENU8yIyEjOyQhIzchIiI3JCQiI0AhIiIkITFHPno3Skc9NyEjOjckJCIxLCsrKysrZ0AhIzokITEsKysrKytnNyEjOjckJCIjQSEiIiQhMlRgU2gpSCN6RyIhIzs3JCQiMmAoRypIdmhzQCMhIzskISM4ISIiNyQkIiNCISIiJCEybThKJW92NWU4ISM7NyQkIjJCeVdBbVEkZkIhIzskISM5ISIiNyQkIiNDISIiJCEyI1xUPl8mMylHOSEjOzckJCIjRCEiIiQhIzohIiI3JCQiI0UhIiIkITJoN0FjMmU7ZCIhIzs3JCQiMWpGI2VweiRSRSEjOiQhIzshIiI3JCQiI0YhIiIkITFjNj04M3dWOyEjOjckJCIyYjxOWiE9ZnhGISM7JCEjPCEiIjckJCIjRyEiIiQhMmB4NXoiekc7PCEjOzckJCIyMysrKysrKydHISM7JCEyNisrKysrK3ciISM7NyQkIiNIISIiJCEyMzsyTWY/Iyp5IiEjOzckJCIyeWgmUjFXdDlIISM7JCEjPSEiIjckJCIjSSEiIiQhMTdCPSJSVEQnPSEjOjckJCIwPjdFZCMqMzAkISM5JCEjPiEiIjckJCIjSiEiIiQhMm5gKjR6U0JPPiEjOzckJCIybl1NO21TaD0kISM7JCEjPyEiIjckJCIjSyEiIiQhMT1IKGVfJEc1PyEjOjckJCIyMisrKysrK0MkISM7JCExLCsrKysrUz8hIzo3JCQiI0whIiIkITJiaydIKmZ2WTMjISM7NyQkIjJWRiYpcDZXMEskISM7JCEjQCEiIjckJCIjTSEiIiQhMWgwRXdxUmZAISM6NyQkIjJEOFxjKjM7YU0hIzskISNBISIiNyQkIiNOISIiJCEyRk9ESGNOV0IjISM7NyQkIjInUlIqW2hVcWUkISM7JCEjQiEiIjckJCIjTyEiIiQhMSVvKm9CJXooNEIhIzo3JCQiMTArKysrK1NPISM6JCEyWisrKysrK00jISM7NyQkIiNQISIiJCEyRXUkejx4VCZRIyEjOzckJCIyOV9aRVtOIz5QISM7JCEjQyEiIjckJCIjUSEiIiQhMnVYekQ5UzhZIyEjOzckJCIyRUBlJGY1eV1RISM7JCEjRCEiIjckJCIjUiEiIiQhMENzRClwYFBEISM5NyQkIjF0ITNzKW9yIilSISM6JCEjRSEiIjckJCIjUyEiIiQhMTwxbmohKipSaCMhIzo3JCQiMSgqKioqKioqKioqKmZTISM6JCEydioqKioqKioqKioqZkUhIzs3JCQiI1QhIiIkITI5M0o9cjwycCMhIzs3JCQiMW0lZlEseD82JSEjOiQhI0YhIiI3JCQiI1UhIiIkITItWz9kciVvbkYhIzs3JCQiMWkpbzpWIyo9QyUhIzokISNHISIiNyQkIiNWISIiJCEyaSshKUdIIypbJUchIzs3JCQiMV5lIXlXIj5yViEjOiQhI0ghIiI3JCQiI1chIiIkITFhYStmSUxBSCEjOjckJCIjWCEiIiQhI0khIiI3JCQiI1khIiIkITJ1aypcWWspeTIkISM7NyQkIjF0eVBDPk1HWSEjOiQhI0ohIiI3JCQiI1ohIiIkITIlMyI0MTAnKWY6JCEjOzckJCIxWCk9bz1SaXYlISM6JCEjSyEiIjckJCIjWyEiIiQhMT0iPVl3I0hNSyEjOjckJCIxRCMqMyMzN1ApWyEjOiQhI0whIiI3JCQiI1whIiIkITFfZlxAMyFHSiQhIzo3JCQiMSwrKysrK2dcISM6JCEyLisrKysrK08kISM7NyQkIiNdISIiJCEyKVtlKXByLzpSJCEjOy0lJkNPTE9SRzYmJSRSR0JHJCIiISEiIiQiIiEhIiIkIiM1ISIiLSUnQ1VSVkVTRzYlN2F3NyQkISNdISIiJCIyKEgrTzYtRSc9JCEjPDckJCEybCwyMXk4aCJcISM7JCIxaSwyMXk4aEohIzs3JCQhI1whIiIkIjFyKWUrel9hOiQhIzs3JCQhMSdbIWUvVSpHIlshIzokIjAnWyFlL1UqR0ohIzo3JCQhI1shIiIkIjJtXD5gR1BVNyQhIzw3JCQhMTYveG1PaTRaISM6JCIyKDNUcW5tQic0JCEjPDckJCEjWiEiIiQiMVZcem9xZiM0JCEjOzckJCExQixaTCopSDFZISM6JCIyYkIsWkwqKUgxJCEjPDckJCEjWSEiIiQiMjlJamtOOTAxJCEjPDckJCExXFdPZmoiSF0lISM6JCIxI1xXT2ZqIkhJISM7NyQkISNYISIiJCIxbWNoJDRxei0kISM7NyQkITE5NGFaMUE6VyEjOiQiIiQhIiI3JCQhI1chIiIkIjIuaXZheFdcKkghIzw3JCQhMiZlTk89SloqUiUhIzskIjEiZU5PPUpaKkghIzs3JCQhI1YhIiIkIjFzOyMzeXA5J0ghIzs3JCQhMTozSVRWKWZIJSEjOiQiMV4iM0lUVilmSCEjOzckJCEjVSEiIiQiMDc7Q1dkdiNIISM6NyQkITFeU21eLVgjPiUhIzokIjE3MGs7RF1DSCEjOzckJCEjVCEiIiQiMEZfTDYhPiQqRyEjOjckJCExL3c0JykqbykpMyUhIzokIjJgL3c0JykqbykpRyEjPDckJCEjUyEiIiQiMFBIdCMqWyRlRyEjOjckJCExZDQ8TCZRXylSISM6JCIyL2Q0PEwmUV9HISM8NyQkISNSISIiJCIyJVtwY3hPLEJHISM8NyQkITFEQCNRcmM6KVEhIzokIjJGREAjUXJjOkchIzw3JCQhI1EhIiIkIjJtV2kpekU7KHkjISM8NyQkITAsLSFlNiN5eCQhIzkkIjJkNT8rZTYjeUYhIzw3JCQhI1AhIiIkIjFQND48RXhdRiEjOzckJCExJmZQbEZIU24kISM6JCIxXGZQbEZIU0YhIzs3JCQhI08hIiIkIjJsYEhGTz1RciMhIzw3JCQhMUtgInBBeSxkJCEjOiQiMUBMOnBBeSxGISM7NyQkISNOISIiJCIxWj9ieEZGd0UhIzs3JCQhMTRwQ3JbRW1NISM6JCIxIjRwQ3JbRW0jISM7NyQkISNNISIiJCIxOClbJXlrNVFFISM7NyQkITJtJD4xQ2RHaUwhIzskIjJ0Tz4xQ2RHaSMhIzw3JCQhI0whIiIkIjJOPVMuZChHKmYjISM8NyQkITFSMHAnKW9CZUshIzokIjInKlEwcCcpb0JlIyEjPDckJCEjSyEiIiQiMURKXk84eWZEISM7NyQkITFWKj5QJ1I2YUohIzokIjBWKj5QJ1I2YSMhIzo3JCQhI0ohIiIkIjJ0WVgkeSlcJj5EISM8NyQkITEtNjdiPiIqXEkhIzokIjIpPjVAXiY+IipcIyEjPDckJCEjSSEiIiQiMiNmQT4lcF4meUMhIzw3JCQhMicqSCp6OV5pWEghIzskIjJqKkgqejleaVgjISM8NyQkISNIISIiJCIyXyc+YyU9VG5WIyEjPDckJCExKDRfPndZNyVHISM6JCIyLyg0Xz53WTdDISM8NyQkISNHISIiJCIxQSVIdTFvU1IjISM7NyQkITBcTVotcG50IyEjOSQiMnUqW01aLXBuQiEjPDckJCEjRiEiIiQiMmpaeUtvdy9OIyEjPDckJCExcmlmJVsjPUtFISM6JCIyeXFpZiVbIz1LIyEjPDckJCEjRSEiIiQiMnluO1I7MGZJIyEjPDckJCEyO3MhNHJjWkZEISM7JCIyYEAyNHJjWkYjISM8NyQkISNEISIiJCIyaixAPVYlR2dBISM8NyQkITE8dSFcS01FVSMhIzokIjItPHUhXEtNRUEhIzw3JCQhI0MhIiIkIjJbSXNyKXBgOEEhIzw3JCQhMXVySSpHU3dKIyEjOiQiMkx1ckkqR1N3QCEjPDckJCEjQiEiIiQiMjNXWHFVdmI7IyEjPDckJCEyOmNDPHlwQ0AjISM7JCIyV2hYcyJ5cENAISM8NyQkISNBISIiJCIyJXpQWUMxSTtAISM8NyQkITE3LVQiZSE0MkAhIzokIjE9QDU5ZSE0MiMhIzs3JCQhI0AhIiIkIjFDRTB0JSpmbD8hIzs3JCQhMSg+Zygzc1gsPyEjOiQiMidwPmcoM3NYLCMhIzw3JCQhIz8hIiIkIjJ0MHJaMlVMLCMhIzw3JCQhMltzVE1DP1woPiEjOyQiIiMhIiI3JCQhIz4hIiIkIjJVRiJHRl1aZj4hIzw3JCQhMmQnKVFXKnpnJio9ISM7JCIxZScpUVcqemcmPiEjOzckJCEjPSEiIiQiMiZHY3EoKlE0Lz4hIzw3JCQhMSl5N0VnNScqeSIhIzokIjIuKXk3RWc1Jyo9ISM8NyQkISM8ISIiJCIyKSlwenVTdXElPSEjPDckJCEyampIVmBWTW8iISM7JCIyUE8nSFZgVk09ISM8NyQkISM7ISIiJCIyKXlRKio+LUUpeSIhIzw3JCQhMmQ5dkhbJDR4OiEjOyQiMm9YXihIWyQ0eCIhIzw3JCQhIzohIiIkIjI6T1c1QW91cyIhIzw3JCQhMmJdeHdiWDBaIiEjOyQiMWJdeHdiWDA8ISM7NyQkISM5ISIiJCIyYy1tS2IiW2s7ISM8NyQkITI9P0pSOiR5ajghIzskIjIjPT9KUjokeWoiISM8NyQkISM4ISIiJCIyWktQJiozUyEqZiIhIzw3JCQhMmVeejwsKXljNyEjOyQiMiNlXno8LCl5YyIhIzw3JCQhIzchIiIkIjIzXyIzXnEjM2AiISM8NyQkITJoeUNPITRhXDYhIzskIjI2J3lDTyE0YVwiISM8NyQkISM2ISIiJCIyPGZfMmRcJWY5ISM8NyQkITI4IUh0IVtDPy8iISM7JCIxOCFIdCFbQz85ISM7NyQkISM1ISIiJCIyLkIqcHMiNFdRIiEjPDckJCExJHB6UChmTVUkKiEjOyQiMkxwelAoZk1VOCEjPDckJCEiKiEiIiQiMiYqM3kuI1EwMDghIzw3JCQhMU4mNDVcYEJFKSEjOyQiMl9gNDVcYEJFIiEjPDckJCEiKSEiIiQiMmV3b2dLKls/NyEjPDckJCExXCplbiI0Nyc9KCEjOyQiMiZcKmVuIjQ3Jz0iISM8NyQkISIoISIiJCIyRV5UKT11TEg2ISM8NyQkITFAbVEhb1V4MCchIzskIiIiISIiNyQkISInISIiJCIxbTwhSHk8MVUoISM8NyQkITEqXHpgS19OI2YhIzskIiIhISIiNyQkITFXJVFSIj0pSCNmISM7JCExKGZiaGc9PXEoISM9NyQkITFWPDBgZDgwZSEjOyQhIiIhIiI3JCQhMCh5ciw7YnhkISM6JCEyLTgjRylSW0NBIiEjPDckJCExKTRTQVJUR24mISM7JCEiIyEiIjckJCExJXl4eWJaLmgmISM7JCExO0E3VUNsKlEjISM7NyQkITBmLGhGXSxfJiEjOiQhIiQhIiI3JCQhMSRwcnkqW09PYSEjOyQhMnZJR0A1Tk9jJCEjPDckJCExXFE+MDU6VGAhIzskISIlISIiNyQkISImISIiJCEiJiEiIjckJCEiJSEiIiQhMScqUT4wNTpUYCEjOzckJCExPCRHQDVOT2MkISM7JCExJW9yeSpbT09hISM7NyQkISIkISIiJCExI2YsaEZdLF8mISM7NyQkITIvQUFAV18nKlEjISM8JCExeXgoeWJaLmgmISM7NyQkISIjISIiJCExKDRTQVJUR24mISM7NyQkITI5OCNHKVJbQ0EiISM8JCExcHlyLDtieGQhIzs3JCQhIiIhIiIkITFVPDBgZDgwZSEjOzckJCExa2M6MSc9PXEoISM9JCExViVRUiI9KUgjZiEjOzckJCIiISEiIiQhMSpcemBLX04jZiEjOzckJCIxVzshSHk8MVUoISM8JCEiJyEiIjckJCIiIiEiIiQhMTptUSFvVXgwJyEjOzckJCIySl5UKT11TEg2ISM8JCEiKCEiIjckJCIyJVsqZW4iNDcnPSIhIzwkITFbKmVuIjQ3Jz0oISM7NyQkIjJfd29nSypbPzchIzwkISIpISIiNyQkIjJqYDQ1XGBCRSIhIzwkITFPJjQ1XGBCRSkhIzs3JCQiMikqM3kuI1EwMDghIzwkISIqISIiNyQkIjJXcHpQKGZNVTghIzwkITElcHpQKGZNVSQqISM7NyQkIjIuQipwcyI0V1EiISM8JCEjNSEiIjckJCIyTyxIdCFbQz85ISM8JCEyOCFIdCFbQz8vIiEjOzckJCIyPGZfMmRcJWY5ISM8JCEjNiEiIjckJCIyMSd5Q08hNGFcIiEjPCQhMmh5Q08hNGFcNiEjOzckJCIyMV8iM15xIzNgIiEjPCQhIzchIiI3JCQiMmw6Jno8LCl5YyIhIzwkITJlXno8LCl5YzchIzs3JCQiMlpLUCYqM1MhKmYiISM8JCEjOCEiIjckJCIyaiw3JFI6JHlqIiEjPCQhMjo/SlI6JHlqOCEjOzckJCIxRGdFYDpbazshIzskISM5ISIiNyQkIjFhXXh3YlgwPCEjOyQhMmBdeHdiWDBaIiEjOzckJCIyPU9XNUFvdXMiISM8JCEjOiEiIjckJCIxZTl2SFskNHgiISM7JCEyZDl2SFskNHg6ISM7NyQkIjIpeVEqKj4tRSl5IiEjPCQhIzshIiI3JCQiMk1PJ0hWYFZNPSEjPCQhMmpqSFZgVk1vIiEjOzckJCIyKSlwenVTdXElPSEjPCQhIzwhIiI3JCQiMXl5N0VnNScqPSEjOyQhMnl5N0VnNScqeSIhIzs3JCQiMUhjcSgqUTQvPiEjOyQhIz0hIiI3JCQiMmxsKVFXKnpnJj4hIzwkITJiJylRVyp6ZyYqPSEjOzckJCIyVUYiR0ZdWmY+ISM8JCEjPiEiIjckJCIiIyEiIiQhMllzVE1DP1woPiEjOzckJCIydDByWjJVTCwjISM8JCEjPyEiIjckJCIyJ3A+Zygzc1gsIyEjPCQhMSg+Zygzc1gsPyEjOjckJCIxQ0UwdCUqZmw/ISM7JCEjQCEiIjckJCIydjYtVCJlITQyIyEjPCQhMTctVCJlITQyQCEjOjckJCIyJXpQWUMxSTtAISM8JCEjQSEiIjckJCIxO2NDPHlwQ0AhIzskITFpWHMieXBDQCMhIzo3JCQiMjNXWHFVdmI7IyEjPCQhI0IhIiI3JCQiMVQ8MiQqR1N3QCEjOyQhMlA8MiQqR1N3SiMhIzs3JCQiMlZJc3IpcGA4QSEjPCQhI0MhIiI3JCQiMkQ8dSFcS01FQSEjPCQhMTx1IVxLTUVVIyEjOjckJCIyaixAPVYlR2dBISM8JCEjRCEiIjckJCIyW0AyNHJjWkYjISM8JCEyO3MhNHJjWkZEISM7NyQkIjJ5bjtSOzBmSSMhIzwkISNFISIiNyQkIjJucWlmJVsjPUsjISM8JCExcmlmJVsjPUtFISM6NyQkIjJqWnlLb3cvTiMhIzwkISNGISIiNyQkIjEpKltNWi1wbkIhIzskITBcTVotcG50IyEjOTckJCIyQ1VIdTFvU1IjISM8JCEjRyEiIjckJCIySyg0Xz53WTdDISM8JCExKDRfPndZNyVHISM6NyQkIjJfJz5jJT1UblYjISM8JCEjSCEiIjckJCIycypIKno5XmlYIyEjPCQhMicqSCp6OV5pWEghIzs3JCQiMiNmQT4lcF4meUMhIzwkISNJISIiNyQkIjIiPTVAXiY+IipcIyEjPCQhMS02N2I+IipcSSEjOjckJCIxbmFNeSlcJj5EISM7JCEjSiEiIjckJCIyO1YqPlAnUjZhIyEjPCQhMk8lKj5QJ1I2YUohIzs3JCQiMlg3OGxMInlmRCEjPCQhI0shIiI3JCQiMSdRMHAnKW9CZSMhIzskITFSMHAnKW9CZUshIzo3JCQiMSQ9Uy5kKEcqZiMhIzskISNMISIiNyQkIjFtJD4xQ2RHaSMhIzskITJtJD4xQ2RHaUwhIzs3JCQiMTgpWyV5azVRRSEjOyQhI00hIiI3JCQiMSI0cENyW0VtIyEjOyQhMTRwQ3JbRW1NISM6NyQkIjJ0L192eHNpbiMhIzwkISNOISIiNyQkIjFCTDpwQXksRiEjOyQhMkVMOnBBeSxkJCEjOzckJCIxUCZIRk89UXIjISM7JCEjTyEiIjckJCIxWmZQbEZIU0YhIzskITJZZlBsRkhTbiQhIzs3JCQiMVA0PjxFeF1GISM7JCEjUCEiIjckJCIyWTU/K2U2I3lGISM8JCEwLC0hZTYjeXgkISM5NyQkIjFZQycpekU7KHkjISM7JCEjUSEiIjckJCIxYzdBUXJjOkchIzskITJjN0FRcmM6KVEhIzs3JCQiMVtwY3hPLEJHISM7JCEjUiEiIjckJCIwZDQ8TCZRX0chIzokITFkNDxMJlFfKVIhIzo3JCQiMFBIdCMqWyRlRyEjOiQhI1MhIiI3JCQiMVlnKDQnKSpvKSlHISM7JCExL3c0JykqbykpMyUhIzo3JCQiMXJBTjgsPiQqRyEjOyQhI1QhIiI3JCQiMTYwaztEXUNIISM7JCExXlNtXi1YIz4lISM6NyQkIjA3O0NXZHYjSCEjOiQhI1UhIiI3JCQiMV4iM0lUVilmSCEjOyQhMTozSVRWKWZIJSEjOjckJCIyPG5AM3lwOSdIISM8JCEjViEiIjckJCIyMWVOTz1KWipIISM8JCEyJmVOTz1KWipSJSEjOzckJCIyLml2YXhXXCpIISM8JCEjVyEiIjckJCIiJCEiIiQhMTg0YVoxQTpXISM6NyQkIjFtY2gkNHF6LSQhIzskISNYISIiNyQkIjEiXFdPZmoiSEkhIzskITFcV09maiJIXSUhIzo3JCQiMjlJamtOOTAxJCEjPCQhI1khIiI3JCQiMVA3cU0kKilIMSQhIzskITFCLFpMKilIMVkhIzo3JCQiMjwlXHpvcWYjNCQhIzwkISNaISIiNyQkIjA2L3htT2k0JCEjOiQhMTYveG1PaTRaISM6NyQkIjEpXD5gR1BVNyQhIzskISNbISIiNyQkIjFvWyFlL1UqR0ohIzskITEoWyFlL1UqRyJbISM6NyQkIjFyKWUrel9hOiQhIzskISNcISIiNyQkIjFmLDIxeThoSiEjOyQhMTtxZyF5OGgiXCEjOjckJCIyKEgrTzYtRSc9JCEjPCQhI10hIiI3ZXg3JCQhMSUpcCFINypvTSQpISM7JCIjXSEiIjckJCExVSxbLG9ROiQpISM7JCIxOSFbLG9ROiRcISM6NyQkITBMWDFmMWRJKSEjOiQiI1whIiI3JCQhMS04aEsoZmBHKSEjOyQiMDhoSyhmYEdbISM5NyQkITEoZiNHKSlcUXcjKSEjOyQiI1shIiI3JCQhMUhOVUA6JVxEKSEjOyQiMWBCOV9UXERaISM6NyQkITEsQmRSQHJZIykhIzskIiNaISIiNyQkITAoUmdGSDZDIykhIzokIjEoUmdGSDZDaSUhIzo3JCQhMXI2I1I3dm1AKSEjOyQiI1khIiI3JCQhMVZueS5HJkc+KSEjOyQiMXYneS5HJkc+WCEjOjckJCExRytPNi1FJz0pISM7JCIjWCEiIjckJCExZSwyMXk4aCIpISM7JCIybCwyMXk4aFQlISM7NyQkITAoKWUrel9hOikhIzokIiNXISIiNyQkITFvWyFlL1UqRyIpISM7JCIxKFshZS9VKkdKJSEjOjckJCExKVw+YEdQVTcpISM7JCIjViEiIjckJCEwNi94bU9pNCkhIzokIjE2L3htT2k0VSEjOjckJCExVVx6b3FmIzQpISM7JCIjVSEiIjckJCExTzdxTSQqKUgxKSEjOyQiMUIsWkwqKUgxVCEjOjckJCEvTFljVl5nISkhIzkkIiNUISIiNyQkITEjXFdPZmoiSCEpISM7JCIxXFdPZmoiSCslISM6NyQkITFtY2gkNHF6LSkhIzskIiNTISIiNyQkISIpISIiJCIxOjRhWjFBOlIhIzo3JCQhMUBjWnZaJVwqeiEjOyQiI1IhIiI3JCQhMGVOTz1KWip6ISM6JCIyd2JqJD1KWioqUSEjOzckJCExcjsjM3lwOSd6ISM7JCIjUSEiIjckJCExXiIzSVRWKWZ6ISM7JCIxOjNJVFYpZnokISM6NyQkITA3O0NXZHYjeiEjOiQiI1AhIiI3JCQhMF5TbV4tWCN6ISM6JCIxXlNtXi1YI3AkISM6NyQkITFyQU44LD4kKnkhIzskIiNPISIiNyQkITFZZyg0JykqbykpeSEjOyQiMllnKDQnKSpvKSllJCEjOzckJCExcCRIdCMqWyRleSEjOyQiI04hIiI3JCQhMGQ0PEwmUV95ISM6JCIxZDQ8TCZRX1skISM6NyQkITFccGN4TyxCeSEjOyQiI00hIiI3JCQhMWI3QVFyYzp5ISM7JCIyYzdBUXJjOlEkISM7NyQkITFaQycpekU7KHkoISM7JCIjTCEiIjckJCExMCwtIWU2I3l4ISM7JCIwLC0hZTYjeUYkISM5NyQkITAlND48RXhdeCEjOiQiI0shIiI3JCQhMVpmUGxGSFN4ISM7JCIyWWZQbEZIUzwkISM7NyQkITFPJkhGTz1RcighIzskIiNKISIiNyQkITFATDpwQXkseCEjOyQiMUtgInBBeSwyJCEjOjckJCExWz9ieEZGd3chIzskIiNJISIiNyQkITEiNHBDcltFbSghIzskIjE0cENyW0VtSCEjOjckJCExOSlbJXlrNVF3ISM7JCIjSCEiIjckJCExbCQ+MUNkR2koISM7JCIybSQ+MUNkR2lHISM7NyQkITEkPVMuZChHKmYoISM7JCIjRyEiIjckJCExJlEwcCcpb0JlKCEjOyQiMVIwcCcpb0JlRiEjOjckJCExQ0peTzh5ZnYhIzskIiNGISIiNyQkITFLJSo+UCdSNmEoISM7JCIyTyUqPlAnUjZhRSEjOzckJCExbmFNeSlcJj52ISM7JCIjRSEiIjckJCEwLTY3Yj4iKlwoISM6JCIxLTY3Yj4iKlxEISM6NyQkITFmQT4lcF4meXUhIzskIiNEISIiNyQkITEpKkgqejleaVgoISM7JCIvJCp6OV5pWEMhIzg3JCQhMW0+YyU9VG5WKCEjOyQiI0MhIiI3JCQhMXQ0Xz53WTd1ISM7JCIydTRfPndZN00jISM7NyQkITFBJUh1MW9TUighIzskIiNCISIiNyQkITEpKltNWi1wbnQhIzskIjBcTVotcG5CIyEjOTckJCExeCV5S293L04oISM7JCIjQSEiIjckJCExM0YnZiVbIz1LKCEjOyQiMXJpZiVbIz1LQCEjOjckJCExeG0iUjswZkkoISM7JCIjQCEiIjckJCExOnMhNHJjWkYoISM7JCIyO3MhNHJjWkY/ISM7NyQkITE9NSM9ViVHZ3MhIzskIiM/ISIiNyQkITFzVDJcS01FcyEjOyQiMnJUMlxLTUUjPiEjOzckJCExMEI8KClwYDhzISM7JCIjPiEiIjckJCExVjwyJCpHU3dyISM7JCIyWTwyJCpHU3ciPSEjOzckJCExVGEvRmFkbHIhIzskIiM9ISIiNyQkITE6Y0M8eXBDciEjOyQiMjpjQzx5cENyIiEjOzckJCExeVBZQzFJO3IhIzskIiM8ISIiNyQkITE8QDU5ZSE0MighIzskIjI+QDU5ZSE0MjshIzs3JCQhMURFMHQlKmZscSEjOyQiIzshIiI3JCQhMCg+Zygzc1gsKCEjOiQiMSg+Zygzc1gsOiEjOjckJCExZDV4dT9NOHEhIzskIiM6ISIiNyQkISIoISIiJCIyR3NUTUM/XFoiISM7NyQkITF1N0dGXVpmcCEjOyQiIzkhIiI3JCQhMWMnKVFXKnpnJnAhIzskIjJiJylRVyp6ZyZSIiEjOzckJCExSGNxKCpRNC9wISM7JCIjOCEiIjckJCExeXk3RWc1JypvISM7JCIyeXk3RWc1JypHIiEjOzckJCEvKHp1U3VxJW8hIzkkIiM3ISIiNyQkITFqakhWYFZNbyEjOyQiMmpqSFZgVk09IiEjOzckJCEwKVEqKj4tRSl5JyEjOiQiIzYhIiI3JCQhMWY5dkhbJDR4JyEjOyQiMmk5dkhbJDR4NSEjOzckJCExaFYvQCNvdXMnISM7JCIjNSEiIjckJCExY114d2JYMG4hIzskIjFjXXh3YlgwKCohIzs3JCQhMUVnRWA6W2ttISM7JCIiKiEiIjckJCExOz9KUjokeWonISM7JCIxOz9KUjokeWopISM7NyQkITFEdGAqM1MhKmYnISM7JCIiKSEiIjckJCExZF56PCwpeWMnISM7JCIxZV56PCwpeWMoISM7NyQkITBfIjNecSMzYCchIzokIiIoISIiNyQkITAneUNPITRhXCchIzokIjAneUNPITRhXCchIzo3JCQhMSRmXzJkXCVmayEjOyQiIichIiI3JCQhMTkhSHQhW0M/ayEjOyQiMTkhSHQhW0M/YSEjOzckJCEwQipwcyI0V1EnISM6JCIiJiEiIjckJCExJ3B6UChmTVVqISM7JCIybXB6UChmTVVWISM8NyQkITA0eS4jUTAwaiEjOiQiIiUhIiI3JCQhMU8mNDVcYEJFJyEjOyQiMmtgNDVcYEJFJCEjPDckJCExbyhvZ0sqWz9pISM7JCIiJCEiIjckJCExXCplbiI0Nyc9JyEjOyQiMidcKmVuIjQ3Jz0jISM8NyQkITE4OiUpPXVMSGghIzskIiIjISIiNyQkISInISIiJCIyYmcnUSFvVXgwIiEjPDckJCExYCxIeTwxVWQhIzskIiIiISIiNyQkISImISIiJCIxIylcemBLX04jKiEjPDckJCEyTldRUiI9KUgjXCEjPCQiMU5XUVIiPSlIIyohIzw3JCQhIiUhIiIkIjFEdV5Jdk5eISkhIzw3JCQhMCh5ciw7YnhQISM6JCIvKHlyLDtieCghIzo3JCQhIiQhIiIkIjAqNFNBUlRHbiEjOzckJCEweXh5YlouaCMhIzokIjEteXh5YlouaCEjPDckJCEiIyEiIiQiMnUmZixoRl0sXyEjPTckJCEyI3A7KHkqW09POSEjPCQiMjtwOyh5KltPTyUhIz03JCQhIiIhIiIkIjE6KVE+MDU6VCQhIzw3JCQiIiEhIiIkIiIhISIiNyQkIjJZIilRPjA1OlQkISM9JCEiIiEiIjckJCIxKm87KHkqW09PJSEjPCQhMXA7KHkqW09POSEjOzckJCIydSZmLGhGXSxfISM9JCEiIyEiIjckJCIxL3l4eWJaLmghIzwkITB5eHliWi5oIyEjOjckJCIxKCk0U0FSVEduISM8JCEiJCEiIjckJCIxJXB5ciw7YngoISM8JCEyJnB5ciw7YnhQISM8NyQkIjFFdV5Jdk5eISkhIzwkISIlISIiNyQkIjFFV1FSIj0pSCMqISM8JCEyQ1dRUiI9KUgjXCEjPDckJCIxdlx6YEtfTiMqISM8JCEiJiEiIjckJCIiIiEiIiQhMWksSHk8MVVkISM7NyQkIjJIZydRIW9VeDAiISM8JCEiJyEiIjckJCIiIyEiIiQhMTg6JSk9dUxIaCEjOzckJCIyJlsqZW4iNDcnPSMhIzwkITFbKmVuIjQ3Jz0nISM7NyQkIiIkISIiJCExbyhvZ0sqWz9pISM7NyQkIjJgYDQ1XGBCRSQhIzwkITFOJjQ1XGBCRSchIzs3JCQiIiUhIiIkITA0eS4jUTAwaiEjOjckJCIyYXB6UChmTVVWISM8JCExJnB6UChmTVVqISM7NyQkIiImISIiJCEwQipwcyI0V1EnISM6NyQkIjE5IUh0IVtDP2EhIzskITE5IUh0IVtDP2shIzs3JCQiIichIiIkITEkZl8yZFwlZmshIzs3JCQiMWh5Q08hNGFcJyEjOyQhMWh5Q08hNGFcJyEjOzckJCIiKCEiIiQhMF8iM15xIzNgJyEjOjckJCIxZV56PCwpeWMoISM7JCExZV56PCwpeWMnISM7NyQkIiIpISIiJCExRHRgKjNTISpmJyEjOzckJCIxPT9KUjokeWopISM7JCExPD9KUjokeWonISM7NyQkIiIqISIiJCExRWdFYDpba20hIzs3JCQiMWRdeHdiWDAoKiEjOyQhMWNdeHdiWDBuISM7NyQkIiM1ISIiJCExaFYvQCNvdXMnISM7NyQkIjFZXihIWyQ0eDUhIzokITFlOXZIWyQ0eCchIzs3JCQiIzYhIiIkITF6USoqPi1FKXknISM7NyQkIjJqakhWYFZNPSIhIzskITFqakhWYFZNbyEjOzckJCIjNyEiIiQhLyh6dVN1cSVvISM5NyQkIjEpeTdFZzUnKkciISM6JCEwKXk3RWc1JypvISM6NyQkIiM4ISIiJCExSGNxKCpRNC9wISM7NyQkIjJiJylRVyp6ZyZSIiEjOyQhMWMnKVFXKnpnJnAhIzs3JCQiIzkhIiIkITF1N0dGXVpmcCEjOzckJCIyQnNUTUM/XFoiISM7JCEiKCEiIjckJCIjOiEiIiQhMWU1eHU/TThxISM7NyQkIjJzPmcoM3NYLDohIzskITFyPmcoM3NYLCghIzs3JCQiIzshIiIkITFDRTB0JSpmbHEhIzs3JCQiMj5ANTllITQyOyEjOyQhMTxANTllITQyKCEjOzckJCIjPCEiIiQhMHlqV2krajYoISM6NyQkIjI6Y0M8eXBDciIhIzskITE6Y0M8eXBDciEjOzckJCIjPSEiIiQhMVRhL0ZhZGxyISM7NyQkIjJXPDIkKkdTdyI9ISM7JCExVzwyJCpHU3dyISM7NyQkIiM+ISIiJCExL0I8KClwYDhzISM7NyQkIjJyVDJcS01FIz4hIzskITFzVDJcS01FcyEjOzckJCIjPyEiIiQhMT01Iz1WJUdncyEjOzckJCIyO3MhNHJjWkY/ISM7JCExOnMhNHJjWkYoISM7NyQkIiNAISIiJCExeG0iUjswZkkoISM7NyQkIjFyaWYlWyM9S0AhIzokITEzRidmJVsjPUsoISM7NyQkIiNBISIiJCExdiV5S293L04oISM7NyQkIjBcTVotcG5CIyEjOSQhMSgqW01aLXBudCEjOzckJCIjQiEiIiQhMUElSHUxb1NSKCEjOzckJCIydTRfPndZN00jISM7JCExdjRfPndZN3UhIzs3JCQiI0MhIiIkITFtPmMlPVRuVighIzs3JCQiMicqSCp6OV5pWEMhIzskITEnKkgqejleaVgoISM7NyQkIiNEISIiJCExZkE+JXBeJnl1ISM7NyQkIjEtNjdiPiIqXEQhIzokITAtNjdiPiIqXCghIzo3JCQiI0UhIiIkITFuYU15KVwmPnYhIzs3JCQiMk8lKj5QJ1I2YUUhIzskITFNJSo+UCdSNmEoISM7NyQkIiNGISIiJCExQ0peTzh5ZnYhIzs3JCQiMiZRMHAnKW9CZUYhIzskITEmUTBwJylvQmUoISM7NyQkIiNHISIiJCExJD1TLmQoRypmKCEjOzckJCIybSQ+MUNkR2lHISM7JCExbiQ+MUNkR2koISM7NyQkIiNIISIiJCExOSlbJXlrNVF3ISM7NyQkIjE0cENyW0VtSCEjOiQhMDRwQ3JbRW0oISM6NyQkIiNJISIiJCExWj9ieEZGd3chIzs3JCQiMjxMOnBBeSwyJCEjOyQhMEtgInBBeSx4ISM6NyQkIiNKISIiJCExTyZIRk89UXIoISM7NyQkIjJZZlBsRkhTPCQhIzskITFYZlBsRkhTeCEjOzckJCIjSyEiIiQhMVA0PjxFeF14ISM7NyQkIjAsLSFlNiN5RiQhIzkkITEsLC0hZTYjeXghIzs3JCQiI0whIiIkITFaQycpekU7KHkoISM7NyQkIjFFQCNRcmM6USQhIzokITFmN0FRcmM6eSEjOzckJCIjTSEiIiQhMVtwY3hPLEJ5ISM7NyQkIjFkNDxMJlFfWyQhIzokITBkNDxMJlFfeSEjOjckJCIjTiEiIiQhMFBIdCMqWyRleSEjOjckJCIyWWcoNCcpKm8pKWUkISM7JCExWWcoNCcpKm8pKXkhIzs3JCQiI08hIiIkITFyQU44LD4kKnkhIzs3JCQiMjkwaztEXUNwJCEjOyQhMTkwaztEXUN6ISM7NyQkIiNQISIiJCEwNztDV2R2I3ohIzo3JCQiMTozSVRWKWZ6JCEjOiQhMV8iM0lUVilmeiEjOzckJCIjUSEiIiQhMXM7IzN5cDkneiEjOzckJCIxZU5PPUpaKipRISM6JCExI2VOTz1KWip6ISM7NyQkIiNSISIiJCEwaXZheFdcKnohIzo3JCQiMTk0YVoxQTpSISM6JCEiKSEiIjckJCIjUyEiIiQhMW1jaCQ0cXotKSEjOzckJCIxXFdPZmoiSCslISM6JCExJFxXT2ZqIkghKSEjOzckJCIjVCEiIiQhMSxMWWNWXmchKSEjOzckJCIxQixaTCopSDFUISM6JCExTjdxTSQqKUgxKSEjOzckJCIjVSEiIiQhMVRcem9xZiM0KSEjOzckJCIxNi94bU9pNFUhIzokITA2L3htT2k0KSEjOjckJCIjViEiIiQhMShcPmBHUFU3KSEjOzckJCIxKFshZS9VKkdKJSEjOiQhMChbIWUvVSpHIikhIzo3JCQiI1chIiIkITFyKWUrel9hOikhIzs3JCQiMTtxZyF5OGhUJSEjOiQhMWAsMjF5OGgiKSEjOzckJCIjWCEiIiQhMUgrTzYtRSc9KSEjOzckJCIxdSd5LkcmRz5YISM6JCExVG55LkcmRz4pISM7NyQkIiNZISIiJCExcjYjUjd2bUApISM7NyQkIjEoUmdGSDZDaSUhIzokITFzUmdGSDZDIykhIzs3JCQiI1ohIiIkITEsQmRSQHJZIykhIzs3JCQiMWBCOV9UXERaISM6JCExSk5VQDolXEQpISM7NyQkIiNbISIiJCExKGYjRykpXFF3IykhIzs3JCQiMDhoSyhmYEdbISM5JCExKkg2RXRmYEcpISM7NyQkIiNcISIiJCExS2BrIWYxZEkpISM7NyQkIjE5IVssb1E6JFwhIzokITFSLFssb1E6JCkhIzs3JCQiI10hIiIkITEjKXAhSDcqb00kKSEjOy0lJkNPTE9SRzYmJSRSR0JHJCIiISEiIiQiIiEhIiIkIiM1ISIiLSUnQ1VSVkVTRzYmN2J4NyQkISNdISIiJCExS2VeSnFvSD0hIzo3JCQhMSgqM2cqeSR5eVwhIzokITJPNSpSNWlAQD0hIzs3JCQhMiYzZjBQZltEXCEjOyQhIz0hIiI3JCQhMXQ+dU80QzJcISM6JCEyeC1lSzFmRnoiISM7NyQkISNcISIiJCEyWjIsIj5uKCkqeSIhIzs3JCQhMSUzY3VoU2MkWyEjOiQhMmYiUmEjUWZWdyIhIzs3JCQhI1shIiIkITI2SDYqXDJEXTwhIzs3JCQhMUg8XVU+KVJ3JSEjOiQhMjJGKVxkIT1ndCIhIzs3JCQhI1ohIiIkITExZFcveSIzciIhIzo3JCQhMWZwQiVlUkFwJSEjOiQhMjMvamRUZ3hxIiEjOzckJCExV0UiekNqQ24lISM6JCEjPCEiIjckJCExUlZaLSY0L2klISM6JCEyM21EdlwhZno7ISM7NyQkISNZISIiJCEyZFw0PTsoZXI7ISM7NyQkITEicFdBZEgmW1ghIzokITIoM2B2Ri9aXjshIzs3JCQhI1ghIiIkITImSEoxdTFiSzshIzs3JCQhMVE9YWFaZHdXISM6JCExaSJlYUNETWkiISM6NyQkITFVS0EjWzRpVCUhIzokISM7ISIiNyQkITJsYXEyLT1YUyUhIzskITFhJUgjej5bJmYiISM6NyQkISNXISIiJCEyYGAmUiF5RVBmIiEjOzckJCExI3liKClSI1JLViEjOiQhMic9VUMsd2duOiEjOzckJCEjViEiIiQhMm9EWUEhKTReYiIhIzs3JCQhMVA1Z0hoP2dVISM6JCExaiopUnFRelI6ISM6NyQkISNVISIiJCEyT3lgInlocTs6ISM7NyQkITFeaVclPUV6PSUhIzokITIpW1BiOlEyNzohIzs3JCQhMk5pIkhVYUljVCEjOyQhIzohIiI3JCQhMSZva3ZhT2I2JSEjOiQhMTpgVl9NWSVbIiEjOjckJCEjVCEiIiQhMVgjcEFkSSZ5OSEjOjckJCExKlFfJClIIzRWUyEjOiQhMTZ3ayx4IXBYIiEjOjckJCEjUyEiIiQhMUhBOlZEZFM5ISM6NyQkITAwZjk6cDAoUiEjOSQhMCY0YVszVkg5ISM5NyQkISNSISIiJCEybypSKjRIXUdTIiEjOzckJCEyRW8hXCh5SXoqUSEjOyQhMnRKNERAcD9TIiEjOzckJCEyWnctaCNvUyMqUSEjOyQhIzkhIiI3JCQhMlV0UkpxIj5EUSEjOyQhMmRFZ29IM1tQIiEjOzckJCEjUSEiIiQhMlxpTiEpZW5gTyIhIzs3JCQhMmFQXkZEJ1JfUCEjOyQhMllpW3N1LndNIiEjOzckJCEjUCEiIiQhMVZ2IWUlPTdHOCEjOjckJCEyZE13KWU1XXpPISM7JCEyVmxCNiUqKVw/OCEjOzckJCEyTmkrPE9fU2kkISM7JCEjOCEiIjckJCEyJClvR1w8bmtnJCEjOyQhMj1Kcl0jR2AkSCIhIzs3JCQhI08hIiIkITB6W3ExTjZIIiEjOTckJCEyIylwQSozZk5MTiEjOyQhMjtJeDU0V21FIiEjOzckJCEjTiEiIiQhMjwrOzwhKipSYTchIzs3JCQhMmMwWHNdcixZJCEjOyQhMlYlXHYjXEcpUjchIzs3JCQhI00hIiIkITJOZ2hbbkZ6QCIhIzs3JCQhMk9tWzJSam9RJCEjOyQhMmpMXiM0bTg4NyEjOzckJCEybmJfPy1mME4kISM7JCEjNyEiIjckJCEwcGk5bixNSiQhIzkkITIpNHRgRyQpZic9IiEjOzckJCEjTCEiIiQhMidcXiRbd088PSIhIzs3JCQhMShmLy48eClSSyEjOiQhMkpTJnBIRzdnNiEjOzckJCEjSyEiIiQhMTs3djZ3ImU5IiEjOjckJCEyY0ZzamFmaTskISM7JCEyVXNGT1hTUDgiISM7NyQkISNKISIiJCEyNHNzY2AhPjU2ISM7NyQkITJDUiRmcS9cIzQkISM7JCEyeGcxJUgmNHY1IiEjOzckJCEyQiVlXDNCQHJJISM7JCEjNiEiIjckJCExYzZUIlJmJj1JISM6JCEyVyUpKWUzMVciMyIhIzs3JCQhI0khIiIkITJGYzx1PXBbMiIhIzs3JCQhMCU0cUszZFdIISM5JCEyLDEqSG4iSGEwIiEjOzckJCEjSCEiIiQhMiZHdDQjKXklKVI1ISM7NyQkITE4L2dTc1lxRyEjOiQhMnBlKlJmRmBINSEjOzckJCEjRyEiIiQhMkY3YWMoPTowNSEjOzckJCEyJCo9Y2wmKnpoeiMhIzskITIwIlFXVisjUSsiISM7NyQkITInW1A/LCVRXXkjISM7JCEjNSEiIjckJCExd28mR0xBPHMjISM6JCEwQ0o5bndGeSohIzo3JCQhI0YhIiIkITF2S29xJz16cSohIzs3JCQhMTYlNF95MXNrIyEjOiQhMSIqZSF6OUt6XyohIzs3JCQhI0UhIiIkITFycitEa29uJCohIzs3JCQhMmRLaC4kSGJzRCEjOyQhMVduUSdwcVdGKiEjOzckJCEjRCEiIiQhMT4qelx4LDYuKiEjOzckJCExdXFWJCp5bihcIyEjOiQhMEVIYzFASy0qISM6NyQkITEkXCZlWV5uIVwjISM6JCEiKiEiIjckJCEyTnJCJSpbN0VVIyEjOyQhMWxHdzBeKFF4KSEjOzckJCEjQyEiIiQhMUMjSHNiI0cpcCkhIzs3JCQhMjpFLyo+JClbWkIhIzskITElUWQ0IW82RCYpISM7NyQkISNCISIiJCExaGxbSVtJcCQpISM7NyQkITIwZHVFJUg/c0EhIzskITEmSGFLZHF6RikhIzs3JCQhI0EhIiIkITEqW2kzOXRXLykhIzs3JCQhMVolcFU+YG0+IyEjOiQhMUpiSWQhb00uKSEjOzckJCEyRWZNUT5oaD0jISM7JCEiKSEiIjckJCEydE56S19oMzcjISM7JCEwVjFzdyVRInooISM6NyQkISNAISIiJCExXmslKm9mJ1JzKCEjOzckJCEyO09jUVc5XS8jISM7JCExJlFPOWNiKVx2ISM7NyQkISM/ISIiJCExWzF6NjolelMoISM7NyQkITJ1dCxQPCkpKm8+ISM7JCExRUUpSEU9LEooISM7NyQkISM+ISIiJCExJiopelwlKVxuNCghIzs3JCQhMnRWZzJXXEUqPSEjOyQhMUVjUiNmME4yKCEjOzckJCExY0dtdTFfbz0hIzokISIoISIiNyQkITEpcFVHJXkmZiI9ISM6JCExQElkcjpVU28hIzs3JCQhIz0hIiIkITBvOzU6bDF6JyEjOjckJCExOW9OcWo/UjwhIzokITAnPVYnSE96ZychIzo3JCQhIzwhIiIkITEqKSkpPnQ5LCFcJyEjOzckJCEyMFtkQ3h0QW0iISM7JCExJj5EYUZpc1AnISM7NyQkISM7ISIiJCExPF1sPTNEJj4nISM7NyQkITJgLigzWDApXGUiISM7JCExWidIIlxYPl1oISM7NyQkITJ5UV9DVl9FYCIhIzskISInISIiNyQkITAkM1M+bDoyOiEjOSQhLzwqZiFbVkdmISM5NyQkISM6ISIiJCExVCFHbGdzbiFmISM7NyQkITBtLnkqKlwiSDkhIzkkIS9NJz4tKyYzZCEjOTckJCEjOSEiIiQhMDoxSV5oX2kmISM6NyQkITJvKVInSF4rNU4iISM7JCExSixPcVsqKipbJiEjOzckJCEjOCEiIiQhMDNiYEJIOk4mISM6NyQkITI6RVZ4KnpYczchIzskITEmUW5ELT9hRiYhIzs3JCQhIzchIiIkITA5KHBJIWVqMyYhIzo3JCQhMmRoXkkhekQkPiIhIzskITFVUVtwNFVuXSEjOzckJCEyMTlrUUpIbDsiISM7JCEiJiEiIjckJCEyJVEkPUAlKVtLNiIhIzskITE7bSIpeTpeblshIzs3JCQhIzYhIiIkITF4Z29ANyMzJFshIzs3JCQhMTMkZV5YXEkuIiEjOiQhMic+cFRbYV1wWSEjPDckJCEjNSEiIiQhMUhRSU5LNShlJSEjOzckJCExPVVfRUhhQyYqISM7JCEyRXl2TTJkYVolISM8NyQkISIqISIiJCEyYmAqWzI6ZmRWISM8NyQkITFFVjwlcFUtcikhIzskITJXbkRlSWQoKkclISM8NyQkISIpISIiJCEyMnZvcFBGYzklISM8NyQkITFDaUtwUUojKXkhIzskITJteHQxOCdvPFQhIzw3JCQhMTQjKj1BRC5ccyEjOyQhIiUhIiI3JCQhMS5SQGdDeExxISM7JCExKDQneVJ2QW1SISM7NyQkISIoISIiJCEybkNIQyRvKW8mUiEjPDckJCExKmUpSDh6amloISM7JCEyOFQsbjNpdCRRISM8NyQkISInISIiJCEydlFqM3dXRyFRISM8NyQkITEqZXUnPk1IZ18hIzskITI6VEQuZTEoUlAhIzw3JCQhIiYhIiIkITI5W2JndjdkcSQhIzw3JCQhMk0oem1sLFR1VSEjPCQhMUY/TE0pKmVEUCEjOzckJCEyal5XU3YlWzJTISM8JCEiJCEiIjckJCEiJiEiIiQhMS5VUz0oel0/IyEjOzckJCExazJgSiRbYmwmISM7JCEiIyEiIjckJCEiJyEiIiQhMjNiW19FXWkjPiEjPDckJCExQStGKFxDLDcnISM7JCExeSpIRl12KXo9ISM7NyQkISIoISIiJCExYzZbLCRRaHgiISM7NyQkITFkKVIkKSkpKUhycyEjOyQhMVYsbTY2cUc8ISM7NyQkISIpISIiJCEyT2hsRCcpbzdvIiEjPDckJCExJDQqbyVSVVVOKSEjOyQhMnUhNEowd3ZYOyEjPDckJCEiKiEiIiQhMlclZSt0KT1kaCIhIzw3JCQhMEpgJVw4bTUlKiEjOiQhMjBwWTBsUSQqZSIhIzw3JCQhIzUhIiIkITJ0UklTNFR3YyIhIzw3JCQhMTg6XjVfQlg1ISM6JCEyLyhbKVsqeWtaOiEjPDckJCEjNiEiIiQhMiNHaywpKkckM2AiISM8NyQkITJsJik+OUluJVs2ISM7JCExTjkhZSlwSzo6ISM7NyQkISM3ISIiJCEyJG8pXCYzanMsOiEjPDckJCEyOz1GIVFnMF43ISM7JCEyWD1HKD4nUiUqWyIhIzw3JCQhIzghIiIkITI8PVkqKXk/Ink5ISM8NyQkITJ3RUplPyE9YDghIzskITJPSyhvVHo+bzkhIzw3JCQhIzkhIiIkITEiUjRdNCVlZTkhIzs3JCQhMjwqW1dEayZcWCIhIzskITEkM15idU4vWCIhIzs3JCQhIzohIiIkITJhMGEoZko5VTkhIzw3JCQhMk0kZiJIaGtrYiIhIzskITJtbVMzKFFOTjkhIzw3JCQhIzshIiIkITJ4bko7SjgiRzkhIzw3JCQhMmxmd2BpaHhsIiEjOyQhMlouTWl1JFFBOSEjPDckJCEjPCEiIiQhMlg3JUdfJikqZlQiISM8NyQkITFyUFdQIiopKWU8ISM6JCExJEhpYmkzNlQiISM7NyQkISM9ISIiJCExQWdxLTFWMDkhIzs3JCQhMV95KilcJXkpZj0hIzokITIoejktLGJALDkhIzw3JCQhIz4hIiIkITEocDBfPUloUiIhIzs3JCQhMktMKjNlTnZnPiEjOyQhMiNvbTU+V1kjUiIhIzw3JCQhIz8hIiIkITIjZT40NDspeVEiISM8NyQkITJPU1A5PUw6MSMhIzskITJZJ2ZpJj1vWVEiISM8NyQkISNAISIiJCExLlFJNGNeIVEiISM7NyQkITFCIypbWUBCaUAhIzokITJEeDJeYHl3UCIhIzw3JCQhI0EhIiIkITJDUEx5WSgqUVAiISM8NyQkITFOSmxgQidHRSMhIzokITIvbG9NWXc4UCIhIzw3JCQhI0IhIiIkITI2LD8zaD16TyIhIzw3JCQhMSJwbXlZTE1PIyEjOiQhMjA0TDhLbGNPIiEjPDckJCEjQyEiIiQhMV81WFswXGk4ISM7NyQkITJYKCpcOlVgUlkjISM7JCEyVkQrWHlsL08iISM8NyQkISNEISIiJCEyWExeJUcvYWQ4ISM8NyQkITIkSEQ0KHlHV2MjISM7JCEyd3F1IUhAcmI4ISM8NyQkISNFISIiJCEyJWVtY0F4K2A4ISM8NyQkITF2VCpvMGxbbSMhIzokITFfI2U1Vlw4TiIhIzs3JCQhI0YhIiIkITJBUEhEc1QpWzghIzw3JCQhMkxEa24mb0VsRiEjOyQhMmtZZEJWSnRNIiEjPDckJCEjRyEiIiQhMmAmb2BCJyoqXE0iISM8NyQkITImSFVgNSJRYydHISM7JCEyVnFkWSopPU9NIiEjPDckJCEjSCEiIiQhMm5OJUdTXVdUOCEjPDckJCEyKFtPWG9AKWYnSCEjOyQhMkZeamFKeSxNIiEjPDckJCEjSSEiIiQhMlg7YWMlbzlROCEjPDckJCExYCJlJDM+SW1JISM6JCExcyU9ayI0KXBMIiEjOzckJCEjSiEiIiQhMm8+KClIRHldTCIhIzw3JCQhMlo4SGgiKSpmbUohIzskITFiJzMoUT0rTTghIzs3JCQhI0shIiIkITJ4TCNHJTM7QUwiISM8NyQkITJVUk4tMHlvRSQhIzskITJ0MFl3XD43TCIhIzw3JCQhI0whIiIkITIuR3A8PVMmSDghIzw3JCQhMlByPVJcUXJPJCEjOyQhMkEnRyIzMTonRzghIzw3JCQhI00hIiIkITJWPiozSkguRjghIzw3JCQhMScpNHEoeiNRbk0hIzokITIzOSEqSC1zaEsiISM8NyQkISNOISIiJCExdTU3cyl5WUsiISM7NyQkITEkSFlVVDd3YyQhIzokITJDMlB2JmUoUUsiISM8NyQkISNPISIiJCEyKVI2P3pWWUE4ISM8NyQkITEqcE9yaUd5bSQhIzokITIwLEwnR1ByQDghIzw3JCQhI1AhIiIkITJGJVtxJ1J4LksiISM8NyQkITJfO25aZEshb1AhIzskITI5TkdCRHUnPjghIzw3JCQhI1EhIiIkITItWzkiPnNTPTghIzw3JCQhMShRKkhxX0FvUSEjOiQhMng3MXFIWnhKIiEjPDckJCEjUiEiIiQhMnYhRzIyVmE7OCEjPDckJCEyWSZIVD13U29SISM7JCEyTVhxZSJRI2ZKIiEjPDckJCEjUyEiIiQhMCc0dEsseTk4ISM6NyQkITElM1ElSC9lb1MhIzokITFkIj5jcSY+OTghIzs3JCQhI1QhIiIkITI8QSYzXHE1ODghIzw3JCQhMVBhTEpXdW9UISM6JCExSmNrJ29iREoiISM7NyQkISNVISIiJCEyNkpvIXoiPTpKIiEjPDckJCExOGkqKXotISpvVSEjOiQhMW55LixzKjRKIiEjOzckJCEjViEiIiQhMT5YKjRLMitKIiEjOzckJCExa05ZbiZbIXBWISM6JCExZVZPRFZeNDghIzs3JCQhI1chIiIkITExOWhuKW8mMzghIzs3JCQhMnZdPi8kKSo9cFchIzskITJtI1whZXAsIjM4ISM8NyQkISNYISIiJCEyQjdFbHQoPjI4ISM8NyQkITEvbGpiWEtwWCEjOiQhMWZcalZXdjE4ISM7NyQkISNZISIiJCExdE09NSQqKWVJIiEjOzckJCEyYiZwMCc9YCVwWSEjOyQhMmFXSSVSIm9hSSIhIzw3JCQhI1ohIiIkITIocCQqKlFRUllJIiEjPDckJCExJzROYjd3JnBaISM6JCEyLi9cWXVRVUkiISM8NyQkISNbISIiJCExSmJyP1RXLjghIzs3JCQhMmJlX0l1JHBwWyEjOyQhMm85dSVwRDEuOCEjPDckJCEjXCEiIiQhMkR3Xz8sK0JJIiEjPDckJCExei1Td2ohKXBcISM6JCEwQCgqZkJPPkkiISM6NyQkISNdISIiJCExYj1KVlE/LDghIzs3Yng3JCQhMj0kZV5KcW9IPSEjOyQhI10hIiI3JCQhMlI1KlI1aUBAPSEjOyQhMSgqM2cqeSR5eVwhIzo3JCQhIz0hIiIkITImM2YwUGZbRFwhIzs3JCQhMiVHIWVLMWZGeiIhIzskITFzPnVPNEMyXCEjOjckJCExdjU1Pm4oKSp5IiEjOiQhI1whIiI3JCQhMmoiUmEjUWZWdyIhIzskITElM2N1aFNjJFshIzo3JCQhMjZINipcMkRdPCEjOyQhI1shIiI3JCQhMjJGKVxkIT1ndCIhIzskITFIPF1VPilSdyUhIzo3JCQhMTFkVy95IjNyIiEjOiQhI1ohIiI3JCQhMjwvamRUZ3hxIiEjOyQhMWVwQiVlUkFwJSEjOjckJCEjPCEiIiQhMVdFInpDakNuJSEjOjckJCExaGNfKFwhZno7ISM6JCExUlZaLSY0L2klISM6NyQkITJkXDQ9OyhlcjshIzskISNZISIiNyQkITIoM2B2Ri9aXjshIzskITEicFdBZEgmW1ghIzo3JCQhMiZISjF1MWJLOyEjOyQhI1ghIiI3JCQhMkM7ZWFDRE1pIiEjOyQhMVE9YWFaZHdXISM6NyQkISM7ISIiJCExVEtBI1s0aVQlISM6NyQkITFgJUgjej5bJmYiISM6JCExWjB4PyE9WFMlISM6NyQkITFOYlIheUVQZiIhIzokISNXISIiNyQkITIjPVVDLHdnbjohIzskITEjeWIoKVIjUktWISM6NyQkITJvRFlBISk0XmIiISM7JCEjViEiIjckJCEyRScqKVJxUXpSOiEjOyQhMVE1Z0hoP2dVISM6NyQkITJNeWAieWhxOzohIzskISNVISIiNyQkITImW1BiOlEyNzohIzskITFeaVclPUV6PSUhIzo3JCQhIzohIiIkITFDO0hVYUljVCEjOjckJCEyWUpOQ1hqV1siISM7JCExJ29rdmFPYjYlISM6NyQkITFYI3BBZEkmeTkhIzokISNUISIiNyQkITIvaFo7cTJwWCIhIzskITBSXyQpSCM0VlMhIzk3JCQhMUhBOlZEZFM5ISM6JCEjUyEiIjckJCEyJlw0YVszVkg5ISM7JCEwMGY5OnAwKFIhIzk3JCQhMm0qUio0SF1HUyIhIzskISNSISIiNyQkITJvSjREQHA/UyIhIzskITEkbyFcKHlJeipRISM6NyQkISM5ISIiJCExbEY1RW9TIypRISM6NyQkITJiRWdvSDNbUCIhIzskITJVdFJKcSI+RFEhIzs3JCQhMllpTiEpZW5gTyIhIzskISNRISIiNyQkITJZaVtzdS53TSIhIzskITJhUF5GRCdSX1AhIzs3JCQhMVZ2IWUlPTdHOCEjOiQhI1AhIiI3JCQhMWJPN1QqKVw/OCEjOiQhMmRNdyllNV16TyEjOzckJCEjOCEiIiQhMUIxcWhCMENPISM6NyQkITI9SnJdI0dgJEgiISM7JCEyJClvR1w8bmtnJCEjOzckJCEyLXpbcTFONkgiISM7JCEjTyEiIjckJCEyO0l4NTRXbUUiISM7JCEyIylwQSozZk5MTiEjOzckJCExLWdyLCoqUmE3ISM6JCEjTiEiIjckJCEyVCVcdiNcRylSNyEjOyQhMmMwWHNdcixZJCEjOzckJCEyTmdoW25GekAiISM7JCEjTSEiIjckJCEybExeIzRtODg3ISM7JCEyT21bMlJqb1EkISM7NyQkISM3ISIiJCEybmJfPy1mME4kISM7NyQkITIjNHRgRyQpZic9IiEjOyQhMjFwaTluLE1KJCEjOzckJCEyJ1xeJFt3Tzw9IiEjOyQhI0whIiI3JCQhMkpTJnBIRzdnNiEjOyQhMShmLy48eClSSyEjOjckJCExOzd2NnciZTkiISM6JCEjSyEiIjckJCExQ3hpYC91TDYhIzokITJsRnNqYWZpOyQhIzs3JCQhMjRzc2NgIT41NiEjOyQhI0ohIiI3JCQhMnhnMSVIJjR2NSIhIzskITJDUiRmcS9cIzQkISM7NyQkISM2ISIiJCEyQiVlXDNCQHJJISM7NyQkITJVJSkpZTMxVyIzIiEjOyQhMWM2VCJSZiY9SSEjOjckJCEyQ2M8dT1wWzIiISM7JCEjSSEiIjckJCEyLjEqSG4iSGEwIiEjOyQhMCU0cUszZFdIISM5NyQkITImR3Q0Iyl5JSlSNSEjOyQhI0ghIiI3JCQhMnBlKlJmRmBINSEjOyQhMTgvZ1NzWXFHISM6NyQkITJEN2FjKD06MDUhIzskISNHISIiNyQkITIyIlFXVisjUSsiISM7JCExKj1jbCYqemh6IyEjOjckJCEjNSEiIiQhMidbUD8sJVFdeSMhIzs3JCQhMVA3VnJteCN5KiEjOyQhMmwobyZHTEE8cyMhIzs3JCQhMXZLb3EnPXpxKiEjOyQhI0YhIiI3JCQhMSUqZSF6OUt6XyohIzskITE2JTRfeTFzayMhIzo3JCQhMXJyK0Rrb24kKiEjOyQhI0UhIiI3JCQhMVhuUSdwcVdGKiEjOyQhMmRLaC4kSGJzRCEjOzckJCExPip6XHgsNi4qISM7JCEjRCEiIjckJCExaCNIYzFASy0qISM7JCExdXFWJCp5bihcIyEjOjckJCEiKiEiIiQhMkVcJmVZXm4hXCMhIzs3JCQhMWxHdzBeKFF4KSEjOyQhMk5yQiUqWzdFVSMhIzs3JCQhMUEjSHNiI0cpcCkhIzskISNDISIiNyQkITEnUWQ0IW82RCYpISM7JCEyOkUvKj4kKVtaQiEjOzckJCExaGxbSVtJcCQpISM7JCEjQiEiIjckJCExJ0hhS2RxekYpISM7JCEyMGR1RSVIP3NBISM7NyQkITEqW2kzOXRXLykhIzskISNBISIiNyQkITBgMHQwb00uKSEjOiQhMVolcFU+YG0+IyEjOjckJCEiKSEiIiQhMSRmTVE+aGg9IyEjOjckJCExQWs/blpRInooISM7JCExZSR6S19oMzcjISM6NyQkITFeayUqb2YnUnMoISM7JCEjQCEiIjckJCExJlFPOWNiKVx2ISM7JCEyO09jUVc5XS8jISM7NyQkITFbMXo2OiV6UyghIzskISM/ISIiNyQkITFHRSlIRT0sSighIzskITFQPHF0IikpKm8+ISM6NyQkITEmKil6XCUpXG40KCEjOyQhIz4hIiI3JCQhMUVjUiNmME4yKCEjOyQhMnZWZzJXXEUqPSEjOzckJCEiKCEiIiQhMWNHbXUxX289ISM6NyQkITFISWRyOlVTbyEjOyQhMShwVUcleSZmIj0hIzo3JCQhMXptLF5ebSF6JyEjOyQhIz0hIiI3JCQhMCc9VidIT3pnJyEjOiQhMTlvTnFqP1I8ISM6NyQkITEqKSkpPnQ5LCFcJyEjOyQhIzwhIiI3JCQhMSQ+RGFGaXNQJyEjOyQhMjNbZEN4dEFtIiEjOzckJCExPV1sPTNEJj4nISM7JCEjOyEiIjckJCExWCdIIlxYPl1oISM7JCEyYy4oM1gwKVxlIiEjOzckJCEiJyEiIiQhMnlRX0NWX0VgIiEjOzckJCExKHAiKmYhW1ZHZiEjOyQhMi4kM1M+bDoyOiEjOzckJCEwL0dsZ3NuIWYhIzokISM6ISIiNyQkITEtTSc+LSsmM2QhIzskITIoZk8heSoqXCJIOSEjOzckJCExXmgrODpFRGMhIzskISM5ISIiNyQkITFMLE9xWyoqKlsmISM7JCEybSlSJ0heKzVOIiEjOzckJCExel1OTiNIOk4mISM7JCEjOCEiIjckJCExJFFuRC0/YUYmISM7JCEyPEVWeCp6WHM3ISM7NyQkITA5KHBJIWVqMyYhIzokISM3ISIiNyQkITFVUVtwNFVuXSEjOyQhMmRoXkkhekQkPiIhIzs3JCQhIiYhIiIkITFUVCdRSkhsOyIhIzo3JCQhMT5tIil5Ol5uWyEjOyQhMiNRJD1AJSlbSzYiISM7NyQkITJ1MidvQDcjMyRbISM8JCEjNiEiIjckJCExOXBUW2FdcFkhIzskITIoMyRlXlhcSS4iISM7NyQkITIlSFFJTks1KGUlISM8JCEjNSEiIjckJCExI3l2TTJkYVolISM7JCExPVVfRUhhQyYqISM7NyQkITJiYCpbMjpmZFYhIzwkISIqISIiNyQkITJXbkRlSWQoKkclISM8JCExRVY8JXBVLXIpISM7NyQkITIydm9wUEZjOSUhIzwkISIpISIiNyQkITJieHQxOCdvPFQhIzwkITFEaUtwUUojKXkhIzs3JCQhIiUhIiIkITEuIyo9QUQuXHMhIzs3JCQhMSg0J3lSdkFtUiEjOyQhMS5SQGdDeExxISM7NyQkITJuQ0hDJG8pbyZSISM8JCEiKCEiIjckJCExMTlxJzNpdCRRISM7JCExJWYpSDh6amloISM7NyQkITBSajN3V0chUSEjOiQhIichIiI3JCQhMjpURC5lMShSUCEjPCQhMSpldSc+TUhnXyEjOzckJCEyRVtiZ3Y3ZHEkISM8JCEiJiEiIjckJCExSj9MTSkqZURQISM7JCEyJnB6bWwsVHVVISM8NyQkISIkISIiJCExO1gvYVpbMlMhIzs3JCQhMS5VUz0oel0/IyEjOyQhIiYhIiI3JCQhIiMhIiIkITFwMmBKJFtibCYhIzs3JCQhMjBiW19FXWkjPiEjPCQhIichIiI3JCQhMXkqSEZddil6PSEjOyQhMUErRihcQyw3JyEjOzckJCEyajoiWywkUWh4IiEjPCQhIighIiI3JCQhMVYsbTY2cUc8ISM7JCExZClSJCkpKSlIcnMhIzs3JCQhMlRobEQnKW83byIhIzwkISIpISIiNyQkITJ1ITRKMHd2WDshIzwkITEkNCpvJVJVVU4pISM7NyQkITJVJWUrdCk9ZGgiISM8JCEiKiEiIjckJCEyLnBZMGxRJCplIiEjPCQhMEpgJVw4bTUlKiEjOjckJCExKFJJUzRUd2MiISM7JCEjNSEiIjckJCEyKW9bKVsqeWtaOiEjPCQhMkteNjBATl8vIiEjOzckJCEyKEdrLCkqRyQzYCIhIzwkISM2ISIiNyQkITJYVixlKXBLOjohIzwkITJvJik+OUluJVs2ISM7NyQkITFvKVwmM2pzLDohIzskISM3ISIiNyQkITJgPUcoPidSJSpbIiEjPCQhMjs9RiFRZzBeNyEjOzckJCEyPD1ZKil5PyJ5OSEjPCQhIzghIiI3JCQhMmBLKG9Uej5vOSEjPCQhMndFSmU/IT1gOCEjOzckJCEyMVI0XTQlZWU5ISM8JCEjOSEiIjckJCExJTNeYnVOL1giISM7JCEyOipbV0RrJlxYIiEjOzckJCExYlN2Zko5VTkhIzskISM6ISIiNyQkITJ4bVMzKFFOTjkhIzwkITJLJGYiSGhra2IiISM7NyQkITJ1bko7SjgiRzkhIzwkISM7ISIiNyQkITJfLk1pdSRRQTkhIzwkITJsZndgaWh4bCIhIzs3JCQhMlg3JUdfJikqZlQiISM8JCEjPCEiIjckJCEyS0hpYmkzNlQiISM8JCEyMnhWdTgqKSllPCEjOzckJCEyQi0xRmdJYVMiISM8JCEjPSEiIjckJCEydlpANV06N1MiISM8JCExX3kqKVwleSlmPSEjOjckJCEybHAwXz1JaFIiISM8JCEjPiEiIjckJCEydW0xIj5XWSNSIiEjPCQhMk1MKjNlTnZnPiEjOzckJCEyeCY+NDQ7KXlRIiEjPCQhIz8hIiI3JCQhMWlmaSY9b1lRIiEjOyQhMk9TUDk9TDoxIyEjOzckJCEySyFRSTRjXiFRIiEjPCQhI0AhIiI3JCQhMXd4NU4meXdQIiEjOyQhMkRBKltZQEJpQCEjOzckJCExc0wkeVkoKlFQIiEjOyQhI0EhIiI3JCQhMm9rb01ZdzhQIiEjPCQhMmE4YE9OaUdFIyEjOzckJCEyNiw/M2g9ek8iISM8JCEjQiEiIjckJCEyQTRMOEtsY08iISM8JCExInBteVlMTU8jISM6NyQkITJDMF4lWzBcaTghIzwkISNDISIiNyQkITFfLV0leWwvTyIhIzskITJYKCpcOlVgUlkjISM7NyQkITJYTF4lRy9hZDghIzwkISNEISIiNyQkITJvcXUhSEByYjghIzwkITIkSEQ0KHlHV2MjISM7NyQkITIoZW1jQXgrYDghIzwkISNFISIiNyQkITJDRGU1Vlw4TiIhIzwkITF2VCpvMGxbbSMhIzo3JCQhMkFQSERzVClbOCEjPCQhI0YhIiI3JCQhMk1ZZEJWSnRNIiEjPCQhMlFEa24mb0VsRiEjOzckJCEyYCZvYEInKipcTSIhIzwkISNHISIiNyQkITJDcWRZKik9T00iISM8JCEyJkhVYDUiUWMnRyEjOzckJCExY1ZHU11XVDghIzskISNIISIiNyQkITJfXmphSnksTSIhIzwkITIoW09Yb0ApZidIISM7NyQkITJYO2FjJW85UTghIzwkISNJISIiNyQkITI9Wj1rIjQpcEwiISM8JCExYCJlJDM+SW1JISM6NyQkITJ1PigpSER5XUwiISM8JCEjSiEiIjckJCEyT2wzKFE9K004ISM8JCEyWjhIaCIpKmZtSiEjOzckJCEyeEwjRyUzO0FMIiEjPCQhI0shIiI3JCQhMnQwWXdcPjdMIiEjPCQhMlVSTi0weW9FJCEjOzckJCEyLkdwPD1TJkg4ISM8JCEjTCEiIjckJCEyJ2VHIjMxOidHOCEjPCQhMTkoPVJcUXJPJCEjOjckJCEyWz4qM0pILkY4ISM8JCEjTSEiIjckJCEyOTkhKkgtc2hLIiEjPCQhMScpNHEoeiNRbk0hIzo3JCQhMlUyQEAoKXlZSyIhIzwkISNOISIiNyQkITJvMlB2JmUoUUsiISM8JCEyQ0hZVVQ3d2MkISM7NyQkITIoUTY/elZZQTghIzwkISNPISIiNyQkITIlNElqR1ByQDghIzwkITEqcE9yaUd5bSQhIzo3JCQhMkMlW3EnUnguSyIhIzwkISNQISIiNyQkITJETkdCRHUnPjghIzwkITJXO25aZEshb1AhIzs3JCQhMFs5Ij5zUz04ISM6JCEjUSEiIjckJCEyajcxcUhaeEoiISM8JCExKFEqSHFfQW9RISM6NyQkITJ2IUcyMlZhOzghIzwkISNSISIiNyQkITIuWHFlIlEjZkoiISM8JCEyWSZIVD13U29SISM7NyQkITAnNHRLLHk5OCEjOiQhI1MhIiI3JCQhMjk6PmNxJj45OCEjPCQhMSUzUSVIL2VvUyEjOjckJCExQV8zXHE1ODghIzskISNUISIiNyQkITJbaVhtb2JESiIhIzwkITFQYUxKV3VvVCEjOjckJCEyNkpvIXoiPTpKIiEjPCQhI1UhIiI3JCQhMmEneS4scyo0SiIhIzwkITE4aSopei0hKm9VISM6NyQkITIoPVgqNEsyK0oiISM8JCEjViEiIjckJCEyI2VWT0RWXjQ4ISM8JCExa05ZbiZbIXBWISM6NyQkITExOWhuKW8mMzghIzskISNXISIiNyQkITJwI1whZXAsIjM4ISM8JCEydl0+LyQpKj1wVyEjOzckJCEyRDdFbHQoPjI4ISM8JCEjWCEiIjckJCExZlxqVld2MTghIzskITEvbGpiWEtwWCEjOjckJCExc009NSQqKWVJIiEjOyQhI1khIiI3JCQhMiRcL1ZSIm9hSSIhIzwkITJiJnAwJz1gJXBZISM7NyQkITBQKipRUVJZSSIhIzokISNaISIiNyQkITJzLlxZdVFVSSIhIzwkITEoNE5iN3cmcFohIzo3JCQhMjdgOjI3V01JIiEjPCQhI1shIiI3JCQhMVxUWnBEMS44ISM7JCEyYmVfSXUkcHBbISM7NyQkITFpRjA3K0ktOCEjOyQhI1whIiI3JCQhMiUzcypmQk8+SSIhIzwkITF6LVN3aiEpcFwhIzo3JCQhMlomPUpWUT8sOCEjPCQhI10hIiI3Y3c3JCQhMmJILT80V00/IiEjPCQiI10hIiI3JCQhMiZIIlE2NSNILjchIzwkIjE4UTY1I0guI1whIzo3JCQhMilbUSIqejJhLTchIzwkIiNcISIiNyQkITJmNSYzJVElUS03ISM8JCIwXjMlUSVRLSNbISM5NyQkITIjXHRsNT1nLDchIzwkIiNbISIiNyQkITE3U1lZM1csNyEjOyQiMSxrayUzVyxzJSEjOjckJCEySiRmVlBdaSs3ISM8JCIjWiEiIjckJCEyclg0cUxmLz8iISM8JCIxWDRxTGYvP1khIzo3JCQhMnkzPiRRIjMnKj4iISM8JCIjWSEiIjckJCEyREVaKUh2Vio+IiEjPCQiMUZaKUh2Vio+WCEjOjckJCEyNyp6NSlmWyYpPiIhIzwkIiNYISIiNyQkITJeW2hsIUhQKT4iISM8JCIxXGhsIUhQKT5XISM6NyQkITJBPTp6b1Z1PiIhIzwkIiNXISIiNyQkITEuIkdndGlzPiIhIzskIjAiR2d0aXM+ViEjOTckJCEybzo9QFchSCc+IiEjPCQiI1YhIiI3JCQhMiQpSClvXlM1Jz4iISM8JCIyJkgpb15TNSc+VSEjOzckJCEyRyd5R0tjMyY+IiEjPCQiI1UhIiI3JCQhMm4+emVpJCpbPiIhIzwkIjE+emVpJCpbPlQhIzo3JCQhMkU4Qnd0RFE+IiEjPCQiI1QhIiI3JCQhMk1mdTIlemkkPiIhIzwkIjFmdTIlemkkPlMhIzo3JCQhMiNlIVE4InBdIz4iISM8JCIjUyEiIjckJCEyLjY1YTouQj4iISM8JCIxNjVhOi5CPlIhIzo3JCQhMnZZW0IlXDciPiIhIzwkIiNSISIiNyQkITJYMnUib10iND4iISM8JCIydVM8b10iND5RISM7NyQkITFwPFs2X24qPSIhIzskIiNRISIiNyQkITJjZExTMmYlKj0iISM8JCIydk4udSFmJSo9UCEjOzckJCEyMC0oR1RFOik9IiEjPCQiI1AhIiI3JCQhMTA0ajosJHo9IiEjOyQiMDRqOiwkej1PISM5NyQkITJgJUhNUTtiJz0iISM8JCIjTyEiIjckJCEyL3BCc2lBaj0iISM8JCIxcEJzaUFqPU4hIzo3JCQhMSZIVm4tbVs9IiEjOyQiI04hIiI3JCQhMjhhWS1aSVk9IiEjPCQiMldsQ3EvaiU9TSEjOzckJCEyaSg+PHIqKTMkPSIhIzwkIiNNISIiNyQkITImSF8uZm8lRz0iISM8JCIyRl8uZm8lRz1MISM7NyQkITE8RWwoKUdAIj0iISM7JCIjTCEiIjckJCEyOyRvJ1xGazQ9IiEjPCQiMk5vJ1xGazQ9SyEjOzckJCEyKSpmYCdSJEgjejYhIzwkIiNLISIiNyQkITI9Rz5wT3UqeTYhIzwkIjFHPnBPdSp5NiQhIzo3JCQhMkxhSW4iKkdyPCIhIzwkIiNKISIiNyQkITEoW0ViJHknbzwiISM7JCIxXEViJHknbzxJISM6NyQkITIuLXBBNCxcPCIhIzwkIiNJISIiNyQkITIzRiM9KUhNWTwiISM8JCIxRiM9KUhNWTxIISM6NyQkITIpUSk9aDBNRDwiISM8JCIjSCEiIjckJCEyUEcvNjhpQTwiISM8JCIxRy82OGlBPEchIzo3JCQhMnVGWXBeOSs8IiEjPCQiI0chIiI3JCQhMi1AeFJHUShwNiEjPCQiMjlzKFJHUShwciMhIzs3JCQhMkNnPHpZRnQ7IiEjPCQiI0YhIiI3JCQhMkpdNzwxW3E7IiEjPCQiMjFEcmghW3E7RSEjOzckJCExc1J6MmZYazYhIzskIiNFISIiNyQkITIpXEJqbVs8azYhIzwkIjFOS20nWzxrXiMhIzo3JCQhMiJvXWMyMFFoNiEjPCQiI0QhIiI3JCQhMlRkQkcqKSo0aDYhIzwkIjJ1TiNHKikqNGhUIyEjOzckJCEyKipSTy1AeiFlNiEjPCQiI0MhIiI3JCQhMlhodEJ3LHk6IiEjPCQiMjhPUGk8IXk6QiEjOzckJCEybkgtIltuX2E2ISM8JCIjQiEiIjckJCExKltaLzRjVToiISM7JCIxXFovNGNVOkEhIzo3JCQhMi42V3UwJXBdNiEjPCQiI0EhIiI3JCQhMjhRM0EnXFZdNiEjPCQiMVEzQSdcVl02IyEjOjckJCExM2dca3ZhWTYhIzskIiNAISIiNyQkITIpZTxUKUgxajkiISM8JCIxdzYlKUgxajk/ISM6NyQkITJibnl2SVs/OSIhIzwkIiM/ISIiNyQkITJXdGxlMkw9OSIhIzwkIjJMZCdlMkw9OT4hIzs3JCQhMigqelVoJTM6UDYhIzwkIiM+ISIiNyQkITJmPz8nW0IocDgiISM8JCIyMS1pW0IocDg9ISM7NyQkITJKdyxHKT0hPTgiISM8JCIjPSEiIjckJCEybi5iSShSbko2ISM8JCIyUF0wdFJuSnIiISM7NyQkITIqKmV1blpRZjciISM8JCIjPCEiIjckJCExMTwpSCUpeWU3IiEjOyQiMjI8KUglKXllNzshIzs3JCQhMiZIcllEY1s+NiEjPCQiIzshIiI3JCQhMnIyOVs/OyY+NiEjPCQiMndTIls/OyY+XiIhIzs3JCQhMlljcFV2X0I2IiEjPCQiIzohIiI3JCQhMihwIVs3LCpcNzYhIzwkIjEyWzcsKlw3VCIhIzo3JCQhMjoySTUxR1c1IiEjPCQiIzkhIiI3JCQhMiQ+NCZmZDlaNSIhIzwkIjEjNCZmZDlaNTghIzo3JCQhMS5RKFsxb2I0IiEjOyQiIzghIiI3JCQhMik+LmEkby1nNCIhIzwkIjFLU05vLWc0NyEjOjckJCEyM2x3UjN2YjMiISM8JCIjNyEiIjckJCEyTWxrOjUnNCczIiEjPCQiMmBZYyxoNCczNiEjOzckJCEyOipSZDQyOXU1ISM8JCIjNiEiIjckJCEydT5oOyYqSFcyIiEjPCQiMig+aDsmKkhXMjUhIzs3JCQhMldodiFmMm9nNSEjPCQiIzUhIiI3JCQhMmUxTTUtbCRmNSEjPCQiMW1TLkBdT2YhKiEjOzckJCEybjBNQFNlUC8iISM8JCIiKiEiIjckJCEyYihId1Q9JEcuIiEjPCQiMXdId1Q9JEcuKSEjOzckJCEyWSY+ciFHJFE9NSEjPCQiIikhIiI3JCQhIiIhIiIkIjFsP0VSIXBbYyghIzs3JCQhMTNuKmUnPSF6cCohIzwkIiIoISIiNyQkITEqNGtKQ0NMeiohIzwkIjBUO1ZVSyR6cCEjOjckJCExWjo0JikpPWQwKiEjPCQiIichIiI3JCQhMXBLbD5DJz1UKiEjPCQiMUVgJz5DJz1UZiEjOzckJCExQChlandcYlQpISM8JCIiJiEiIjckJCExMm5cLD1iOyEqISM8JCIyMG5cLD1iOyFcISM8NyQkITFFKVEtM0F6dyghIzwkIiIlISIiNyQkITE5MiZ5amE8YCkhIzwkIjFyXXlqYTxgUSEjOzckJCEwa0YvdGk1KyghIzskIiIkISIiNyQkITEpSDQpbyVRL3YoISM8JCIyJ0g0KW8lUS92RiEjPDckJCExTCUpPkh4NSkpZiEjPCQiIiMhIiI3JCQhMSg9UD1iRG8vJyEjPCQiMik9UD1iRG8vOyEjPDckJCEyOVgvJFwyZWtbISM9JCIiIiEiIjckJCIiISEiIiQiIiEhIiI3JCQiIiIhIiIkITI5WC8kXDJla1shIz03JCQiMT5QPWJEby87ISM7JCExIz5QPWJEby8nISM8NyQkIiIjISIiJCExTCUpPkh4NSkpZiEjPDckJCIyJkc0KW8lUS92RiEjPCQhMShHNClvJVEvdighIzw3JCQiIiQhIiIkITFSd1VJRjEscSEjPDckJCIwMiZ5amE8YFEhIzokIS8yJnlqYTxgKSEjOjckJCIiJSEiIiQhMCMpUS0zQXp3KCEjOzckJCIyMG5cLD1iOyFcISM8JCExMW5cLD1iOyEqISM8NyQkIiImISIiJCExOShlandcYlQpISM8NyQkIjFDYCc+Qyc9VGYhIzskITFUS2w+Qyc9VCohIzw3JCQiIichIiIkITFPOjQmKSk9ZDAqISM8NyQkIjEza0pDQ0x6cCEjOyQhMSUza0pDQ0x6KiEjPDckJCIiKCEiIiQhMSJwJyplJz0henAqISM8NyQkIjEjNGkjUiFwW2MoISM7JCEiIiEiIjckJCIiKSEiIiQhMlAmPnIhRyRRPTUhIzw3JCQiMXdId1Q9JEcuKSEjOyQhMmYoSHdUPSRHLiIhIzw3JCQiIiohIiIkITJoME1AU2VQLyIhIzw3JCQiMW1TLkBdT2YhKiEjOyQhMmUxTTUtbCRmNSEjPDckJCIjNSEiIiQhMlFodiFmMm9nNSEjPDckJCIwN21eKkhXMjUhIzkkITIiKj5oOyYqSFcyIiEjPDckJCIjNiEiIiQhMjEqUmQ0Mjl1NSEjPDckJCIyYFljLGg0JzM2ISM7JCEyQ2xrOjUnNCczIiEjPDckJCIjNyEiIiQhMGx3UjN2YjMiISM6NyQkIjFLU05vLWc0NyEjOiQhMiU+LmEkby1nNCIhIzw3JCQiIzghIiIkITJYIVEoWzFvYjQiISM8NyQkIjEjNCZmZDlaNTghIzokITInPjQmZmQ5WjUiISM8NyQkIiM5ISIiJCEyMzJJNTFHVzUiISM8NyQkIjJuIVs3LCpcN1QiISM7JCEyJW8hWzcsKlw3NiEjPDckJCIjOiEiIiQhMl9jcFV2X0I2IiEjPDckJCIyelMiWz87Jj5eIiEjOyQhMid5UyJbPzsmPjYhIzw3JCQiIzshIiIkITIsOG5haSZbPjYhIzw3JCQiMjI8KUglKXllNzshIzskITJocSIpSCUpeWU3IiEjPDckJCIjPCEiIiQhMi9mdW5aUWY3IiEjPDckJCIyUF0wdFJuSnIiISM7JCEydy5iSShSbko2ISM8NyQkIiM9ISIiJCEySncsRyk9IT04IiEjPDckJCIyMy1pW0IocDg9ISM7JCEyIjMtaVtCKHA4IiEjPDckJCIjPiEiIiQhMiUqelVoJTM6UDYhIzw3JCQiMk5kJ2UyTD05PiEjOyQhMU9kJ2UyTD05IiEjOzckJCIjPyEiIiQhMmhueXZJWz85IiEjPDckJCIxdzYlKUgxajk/ISM6JCEyLnc2JSlIMWo5IiEjPDckJCIjQCEiIiQhMTNnXGt2YVk2ISM7NyQkIjFRM0EnXFZdNiMhIzokITI3UTNBJ1xWXTYhIzw3JCQiI0EhIiIkITIyNld1MCVwXTYhIzw3JCQiMVxaLzRjVTpBISM6JCEyJSpbWi80Y1U6IiEjPDckJCIjQiEiIiQhMm5ILSJbbl9hNiEjPDckJCIyOE9QaTwheTpCISM7JCExOk9QaTwheToiISM7NyQkIiNDISIiJCEyL1NPLUB6IWU2ISM8NyQkIjFkQkcqKSo0aFQjISM6JCEyM2RCRyopKjRoNiEjPDckJCIjRCEiIiQhMiNvXWMyMFFoNiEjPDckJCIxTkttJ1s8a14jISM6JCEyPU5LbSdbPGs2ISM8NyQkIiNFISIiJCEyQShSejJmWGs2ISM8NyQkIjBEcmghW3E7RSEjOSQhMi9dNzwxW3E7IiEjPDckJCIjRiEiIiQhMkBnPHpZRnQ7IiEjPDckJCIxQHhSR1EocHIjISM6JCEyJDNzKFJHUShwNiEjPDckJCIjRyEiIiQhMXhpJXBeOSs8IiEjOzckJCIxRy82OGlBPEchIzokITJRRy82OGlBPCIhIzw3JCQiI0ghIiIkITIqUik9aDBNRDwiISM8NyQkIjFGIz0pSE1ZPEghIzokITItRiM9KUhNWTwiISM8NyQkIiNJISIiJCEyLi1wQTQsXDwiISM8NyQkIjFcRWIkeSdvPEkhIzokITInKVtFYiR5J288IiEjPDckJCIjSiEiIiQhMlFhSW4iKkdyPCIhIzw3JCQiMiZHPnBPdSp5NiQhIzskITJYRz5wT3UqeTYhIzw3JCQiI0shIiIkIS9PbFIkSCN6NiEjOTckJCIyTm8nXEZrND1LISM7JCEyTSRvJ1xGazQ9IiEjPDckJCIjTCEiIiQhMTxFbCgpR0AiPSIhIzs3JCQiMUFOIWZvJUc9TCEjOiQhMUNfLmZvJUc9IiEjOzckJCIjTSEiIiQhMnAoPjxyKikzJD0iISM8NyQkIjFhWS1aSVk9TSEjOiQhMjJhWS1aSVk9IiEjPDckJCIjTiEiIiQhMSZIVm4tbVs9IiEjOzckJCIyJXBCc2lBaj1OISM7JCExJXBCc2lBaj0iISM7NyQkIiNPISIiJCEyYCVITVE7Yic9IiEjPDckJCIyMTRqOiwkej1PISM7JCEyYSE0ajosJHo9IiEjPDckJCIjUCEiIiQhMjAtKEdURTopPSIhIzw3JCQiMnZOLnUhZiUqPVAhIzskITF1Ti51IWYlKj0iISM7NyQkIiNRISIiJCEyInA8WzZfbio9IiEjPDckJCIxMnUib10iND5RISM6JCEyNjJ1Im9dIjQ+IiEjPDckJCIjUiEiIiQhMnVZW0IlXDciPiIhIzw3JCQiMTY1YTouQj5SISM6JCEyJjQsVGJKSSM+IiEjPDckJCIjUyEiIiQhMnowUTgicF0jPiIhIzw3JCQiMWZ1MiV6aSQ+UyEjOiQhMjNmdTIlemkkPiIhIzw3JCQiI1QhIiIkITJCOEJ3dERRPiIhIzw3JCQiMT56ZWkkKls+VCEjOiQhMnA+emVpJCpbPiIhIzw3JCQiI1UhIiIkITFqeUdLYzMmPiIhIzs3JCQiMCQpb15TNSc+VSEjOSQhMkNJKW9eUzUnPiIhIzw3JCQiI1YhIiIkITJhOj1AVyFIJz4iISM8NyQkIjAiR2d0aXM+ViEjOSQhLyJHZ3Rpcz4iISM5NyQkIiNXISIiJCEyRT06em9WdT4iISM8NyQkIjFcaGwhSFApPlchIzokITIpKVtobCFIUCk+IiEjPDckJCIjWCEiIiQhMjIqejUpZlsmKT4iISM8NyQkIjFFWilIdlYqPlghIzokITFlcyUpSHZWKj4iISM7NyQkIiNZISIiJCEyejM+JFEiMycqPiIhIzw3JCQiMVg0cUxmLz9ZISM6JCEyVlg0cUxmLz8iISM8NyQkIiNaISIiJCEySiRmVlBdaSs3ISM8NyQkIjEsa2slM1cscyUhIzokITJDLGtrJTNXLDchIzw3JCQiI1shIiIkITIiXHRsNT1nLDchIzw3JCQiMTYmMyVRJVEtI1shIzokITI5NiYzJVElUS03ISM8NyQkIiNcISIiJCEyI1xRIip6MmEtNyEjPDckJCIxOFE2NSNILiNcISM6JCEyI0giUTY1I0guNyEjPDckJCIjXSEiIiQhMmRILT80V00/IiEjPC0lJkNPTE9SRzYmJSRSR0JHJCIiISEiIiQiIiEhIiIkIiM1ISIiLSUlVklFV0c2JDskISNdISIiJCIjXSEiIjskISNdISIiJCIjXSEiIi0mJSZfQVhJU0c2IyIiIjYmLSUmQ09MT1JHNiYlJFJHQkckIiIhISIiJCIiISEiIiQiIiEhIiItJSpMSU5FU1RZTEVHNiMiIiEtJSpUSElDS05FU1NHNiMiIiEtJS1UUkFOU1BBUkVOQ1lHNiMkIiIhISIiLSYlJl9BWElTRzYjIiIjNiYtJSZDT0xPUkc2JiUkUkdCRyQiIiEhIiIkIiIhISIiJCIiISEiIi0lKkxJTkVTVFlMRUc2IyIiIS0lKlRISUNLTkVTU0c2IyIiIS0lLVRSQU5TUEFSRU5DWUc2IyQiIiEhIiItJStBWEVTTEFCRUxTRzYkLUklbXN1Ykc2Iy9JK21vZHVsZW5hbWVHNiJJLFR5cGVzZXR0aW5nR0koX3N5c2xpYkc2IjYmLUkjbWlHNiMvSSttb2R1bGVuYW1lRzYiSSxUeXBlc2V0dGluZ0dJKF9zeXNsaWJHNiI2NVEiZDYiLyUnZmFtaWx5R1EhNiIvJSVzaXplR1EjMTA2Ii8lJWJvbGRHUSZmYWxzZTYiLyUnaXRhbGljR1EldHJ1ZTYiLyUqdW5kZXJsaW5lR1EmZmFsc2U2Ii8lKnN1YnNjcmlwdEdRJmZhbHNlNiIvJSxzdXBlcnNjcmlwdEdRJmZhbHNlNiIvJStmb3JlZ3JvdW5kR1EoWzAsMCwwXTYiLyUrYmFja2dyb3VuZEdRLlsyNTUsMjU1LDI1NV02Ii8lJ29wYXF1ZUdRJmZhbHNlNiIvJStleGVjdXRhYmxlR1EmZmFsc2U2Ii8lKXJlYWRvbmx5R1EmZmFsc2U2Ii8lKWNvbXBvc2VkR1EmZmFsc2U2Ii8lKmNvbnZlcnRlZEdRJmZhbHNlNiIvJStpbXNlbGVjdGVkR1EmZmFsc2U2Ii8lLHBsYWNlaG9sZGVyR1EmZmFsc2U2Ii8lNnNlbGVjdGlvbi1wbGFjZWhvbGRlckdRJmZhbHNlNiIvJSxtYXRodmFyaWFudEdRJ2l0YWxpYzYiLUklbXJvd0c2Iy9JK21vZHVsZW5hbWVHNiJJLFR5cGVzZXR0aW5nR0koX3N5c2xpYkc2IjY1LUkjbW5HNiMvSSttb2R1bGVuYW1lRzYiSSxUeXBlc2V0dGluZ0dJKF9zeXNsaWJHNiI2NVEiMTYiLyUnZmFtaWx5R1EhNiIvJSVzaXplR1EjMTA2Ii8lJWJvbGRHUSZmYWxzZTYiLyUnaXRhbGljR1EmZmFsc2U2Ii8lKnVuZGVybGluZUdRJmZhbHNlNiIvJSpzdWJzY3JpcHRHUSZmYWxzZTYiLyUsc3VwZXJzY3JpcHRHUSZmYWxzZTYiLyUrZm9yZWdyb3VuZEdRKFswLDAsMF02Ii8lK2JhY2tncm91bmRHUS5bMjU1LDI1NSwyNTVdNiIvJSdvcGFxdWVHUSZmYWxzZTYiLyUrZXhlY3V0YWJsZUdRJmZhbHNlNiIvJSlyZWFkb25seUdRJmZhbHNlNiIvJSljb21wb3NlZEdRJmZhbHNlNiIvJSpjb252ZXJ0ZWRHUSZmYWxzZTYiLyUraW1zZWxlY3RlZEdRJmZhbHNlNiIvJSxwbGFjZWhvbGRlckdRJmZhbHNlNiIvJTZzZWxlY3Rpb24tcGxhY2Vob2xkZXJHUSZmYWxzZTYiLyUsbWF0aHZhcmlhbnRHUSdub3JtYWw2Ii8lJ2ZhbWlseUdRMFRpbWVzfk5ld35Sb21hbjYiLyUlc2l6ZUdRIzEyNiIvJSVib2xkR1EmZmFsc2U2Ii8lJ2l0YWxpY0dRJmZhbHNlNiIvJSp1bmRlcmxpbmVHUSZmYWxzZTYiLyUqc3Vic2NyaXB0R1EmZmFsc2U2Ii8lLHN1cGVyc2NyaXB0R1EmZmFsc2U2Ii8lK2ZvcmVncm91bmRHUShbMCwwLDBdNiIvJStiYWNrZ3JvdW5kR1EuWzI1NSwyNTUsMjU1XTYiLyUnb3BhcXVlR1EmZmFsc2U2Ii8lK2V4ZWN1dGFibGVHUSZmYWxzZTYiLyUpcmVhZG9ubHlHUSZmYWxzZTYiLyUpY29tcG9zZWRHUSZmYWxzZTYiLyUqY29udmVydGVkR1EmZmFsc2U2Ii8lK2ltc2VsZWN0ZWRHUSZmYWxzZTYiLyUscGxhY2Vob2xkZXJHUSZmYWxzZTYiLyU2c2VsZWN0aW9uLXBsYWNlaG9sZGVyR1EmZmFsc2U2Ii8lLG1hdGh2YXJpYW50R1Enbm9ybWFsNiIvJS9zdWJzY3JpcHRzaGlmdEdRIjA2Ii8lLHBsYWNlaG9sZGVyR1EmZmFsc2U2Ii1JJW1zdWJHNiMvSSttb2R1bGVuYW1lRzYiSSxUeXBlc2V0dGluZ0dJKF9zeXNsaWJHNiI2Ji1JI21pRzYjL0krbW9kdWxlbmFtZUc2IkksVHlwZXNldHRpbmdHSShfc3lzbGliRzYiNjVRImQ2Ii8lJ2ZhbWlseUdRITYiLyUlc2l6ZUdRIzEwNiIvJSVib2xkR1EmZmFsc2U2Ii8lJ2l0YWxpY0dRJXRydWU2Ii8lKnVuZGVybGluZUdRJmZhbHNlNiIvJSpzdWJzY3JpcHRHUSZmYWxzZTYiLyUsc3VwZXJzY3JpcHRHUSZmYWxzZTYiLyUrZm9yZWdyb3VuZEdRKFswLDAsMF02Ii8lK2JhY2tncm91bmRHUS5bMjU1LDI1NSwyNTVdNiIvJSdvcGFxdWVHUSZmYWxzZTYiLyUrZXhlY3V0YWJsZUdRJmZhbHNlNiIvJSlyZWFkb25seUdRJmZhbHNlNiIvJSljb21wb3NlZEdRJmZhbHNlNiIvJSpjb252ZXJ0ZWRHUSZmYWxzZTYiLyUraW1zZWxlY3RlZEdRJmZhbHNlNiIvJSxwbGFjZWhvbGRlckdRJmZhbHNlNiIvJTZzZWxlY3Rpb24tcGxhY2Vob2xkZXJHUSZmYWxzZTYiLyUsbWF0aHZhcmlhbnRHUSdpdGFsaWM2Ii1JJW1yb3dHNiMvSSttb2R1bGVuYW1lRzYiSSxUeXBlc2V0dGluZ0dJKF9zeXNsaWJHNiI2NS1JI21uRzYjL0krbW9kdWxlbmFtZUc2IkksVHlwZXNldHRpbmdHSShfc3lzbGliRzYiNjVRIjI2Ii8lJ2ZhbWlseUdRITYiLyUlc2l6ZUdRIzEwNiIvJSVib2xkR1EmZmFsc2U2Ii8lJ2l0YWxpY0dRJmZhbHNlNiIvJSp1bmRlcmxpbmVHUSZmYWxzZTYiLyUqc3Vic2NyaXB0R1EmZmFsc2U2Ii8lLHN1cGVyc2NyaXB0R1EmZmFsc2U2Ii8lK2ZvcmVncm91bmRHUShbMCwwLDBdNiIvJStiYWNrZ3JvdW5kR1EuWzI1NSwyNTUsMjU1XTYiLyUnb3BhcXVlR1EmZmFsc2U2Ii8lK2V4ZWN1dGFibGVHUSZmYWxzZTYiLyUpcmVhZG9ubHlHUSZmYWxzZTYiLyUpY29tcG9zZWRHUSZmYWxzZTYiLyUqY29udmVydGVkR1EmZmFsc2U2Ii8lK2ltc2VsZWN0ZWRHUSZmYWxzZTYiLyUscGxhY2Vob2xkZXJHUSZmYWxzZTYiLyU2c2VsZWN0aW9uLXBsYWNlaG9sZGVyR1EmZmFsc2U2Ii8lLG1hdGh2YXJpYW50R1Enbm9ybWFsNiIvJSdmYW1pbHlHUTBUaW1lc35OZXd+Um9tYW42Ii8lJXNpemVHUSMxMjYiLyUlYm9sZEdRJmZhbHNlNiIvJSdpdGFsaWNHUSZmYWxzZTYiLyUqdW5kZXJsaW5lR1EmZmFsc2U2Ii8lKnN1YnNjcmlwdEdRJmZhbHNlNiIvJSxzdXBlcnNjcmlwdEdRJmZhbHNlNiIvJStmb3JlZ3JvdW5kR1EoWzAsMCwwXTYiLyUrYmFja2dyb3VuZEdRLlsyNTUsMjU1LDI1NV02Ii8lJ29wYXF1ZUdRJmZhbHNlNiIvJStleGVjdXRhYmxlR1EmZmFsc2U2Ii8lKXJlYWRvbmx5R1EmZmFsc2U2Ii8lKWNvbXBvc2VkR1EmZmFsc2U2Ii8lKmNvbnZlcnRlZEdRJmZhbHNlNiIvJStpbXNlbGVjdGVkR1EmZmFsc2U2Ii8lLHBsYWNlaG9sZGVyR1EmZmFsc2U2Ii8lNnNlbGVjdGlvbi1wbGFjZWhvbGRlckdRJmZhbHNlNiIvJSxtYXRodmFyaWFudEdRJ25vcm1hbDYiLyUvc3Vic2NyaXB0c2hpZnRHUSIwNiIvJSxwbGFjZWhvbGRlckdRJmZhbHNlNiItJSpBWEVTU1RZTEVHNiMlJEJPWEctJShTQ0FMSU5HRzYjJSxDT05TVFJBSU5FREctJSlfVklTSUJMRUc2IyIiIi0lJVJPT1RHNictJSlCT1VORFNfWEc2IyQiIiEhIiItJSlCT1VORFNfWUc2IyQiIiEhIiItJS1CT1VORFNfV0lEVEhHNiMkIiUrXSEiIi0lLkJPVU5EU19IRUlHSFRHNiMkIiUrXSEiIi0lKUNISUxEUkVORzYiLSUrQU5OT1RBVElPTkc2Jy0lKUJPVU5EU19YRzYjJCIiISEiIi0lKUJPVU5EU19ZRzYjJCIiISEiIi0lLUJPVU5EU19XSURUSEc2IyQiJStdISIiLSUuQk9VTkRTX0hFSUdIVEc2IyQiJStdISIiLSUpQ0hJTERSRU5HNiI=NiI=</Plot></Text-field>
</Output>
</Group>
<Group labelreference="L135" drawlabel="true" applyint="true" applyrational="true" applyexponent="false">
<Input><Text-field prompt="&gt; " style="Maple Input" layout="Normal"><Equation executable="true" style="2D Input" input-equation="" display="LUklbXJvd0c2Iy9JK21vZHVsZW5hbWVHNiJJLFR5cGVzZXR0aW5nR0koX3N5c2xpYkdGJzYlLUkjbW9HRiQ2LVEifkYnLyUsbWF0aHZhcmlhbnRHUSdub3JtYWxGJy8lJmZlbmNlR1EmZmFsc2VGJy8lKnNlcGFyYXRvckdGNC8lKXN0cmV0Y2h5R0Y0LyUqc3ltbWV0cmljR0Y0LyUobGFyZ2VvcEdGNC8lLm1vdmFibGVsaW1pdHNHRjQvJSdhY2NlbnRHRjQvJSdsc3BhY2VHUSYwLjBlbUYnLyUncnNwYWNlR0ZDLyUrZXhlY3V0YWJsZUdGNEYv">LUklbXJvd0c2Iy9JK21vZHVsZW5hbWVHNiJJLFR5cGVzZXR0aW5nR0koX3N5c2xpYkdGJzYlLUkjbW9HRiQ2LVEifkYnLyUsbWF0aHZhcmlhbnRHUSdub3JtYWxGJy8lJmZlbmNlR1EmZmFsc2VGJy8lKnNlcGFyYXRvckdGNC8lKXN0cmV0Y2h5R0Y0LyUqc3ltbWV0cmljR0Y0LyUobGFyZ2VvcEdGNC8lLm1vdmFibGVsaW1pdHNHRjQvJSdhY2NlbnRHRjQvJSdsc3BhY2VHUSYwLjBlbUYnLyUncnNwYWNlR0ZDLyUrZXhlY3V0YWJsZUdGNEYv</Equation></Text-field>
</Input>
</Group>
<Group labelreference="L136" drawlabel="true" applyint="true" applyrational="true" applyexponent="false">
<Input><Text-field prompt="&gt; " style="Maple Input" layout="Normal"><Equation executable="true" style="2D Input" input-equation="" display="LUklbXJvd0c2Iy9JK21vZHVsZW5hbWVHNiJJLFR5cGVzZXR0aW5nR0koX3N5c2xpYkdGJzYlLUkjbW9HRiQ2LVEifkYnLyUsbWF0aHZhcmlhbnRHUSdub3JtYWxGJy8lJmZlbmNlR1EmZmFsc2VGJy8lKnNlcGFyYXRvckdGNC8lKXN0cmV0Y2h5R0Y0LyUqc3ltbWV0cmljR0Y0LyUobGFyZ2VvcEdGNC8lLm1vdmFibGVsaW1pdHNHRjQvJSdhY2NlbnRHRjQvJSdsc3BhY2VHUSYwLjBlbUYnLyUncnNwYWNlR0ZDLyUrZXhlY3V0YWJsZUdGNEYv">LUklbXJvd0c2Iy9JK21vZHVsZW5hbWVHNiJJLFR5cGVzZXR0aW5nR0koX3N5c2xpYkdGJzYlLUkjbW9HRiQ2LVEifkYnLyUsbWF0aHZhcmlhbnRHUSdub3JtYWxGJy8lJmZlbmNlR1EmZmFsc2VGJy8lKnNlcGFyYXRvckdGNC8lKXN0cmV0Y2h5R0Y0LyUqc3ltbWV0cmljR0Y0LyUobGFyZ2VvcEdGNC8lLm1vdmFibGVsaW1pdHNHRjQvJSdhY2NlbnRHRjQvJSdsc3BhY2VHUSYwLjBlbUYnLyUncnNwYWNlR0ZDLyUrZXhlY3V0YWJsZUdGNEYv</Equation></Text-field>
</Input>
</Group>
<Group labelreference="L137" drawlabel="true" applyint="true" applyrational="true" applyexponent="false">
<Input><Text-field prompt="&gt; " style="Maple Input" layout="Normal"><Equation executable="true" style="2D Input" input-equation="" display="LUklbXJvd0c2Iy9JK21vZHVsZW5hbWVHNiJJLFR5cGVzZXR0aW5nR0koX3N5c2xpYkdGJzYlLUkjbW9HRiQ2LVEifkYnLyUsbWF0aHZhcmlhbnRHUSdub3JtYWxGJy8lJmZlbmNlR1EmZmFsc2VGJy8lKnNlcGFyYXRvckdGNC8lKXN0cmV0Y2h5R0Y0LyUqc3ltbWV0cmljR0Y0LyUobGFyZ2VvcEdGNC8lLm1vdmFibGVsaW1pdHNHRjQvJSdhY2NlbnRHRjQvJSdsc3BhY2VHUSYwLjBlbUYnLyUncnNwYWNlR0ZDLyUrZXhlY3V0YWJsZUdGNEYv">LUklbXJvd0c2Iy9JK21vZHVsZW5hbWVHNiJJLFR5cGVzZXR0aW5nR0koX3N5c2xpYkdGJzYlLUkjbW9HRiQ2LVEifkYnLyUsbWF0aHZhcmlhbnRHUSdub3JtYWxGJy8lJmZlbmNlR1EmZmFsc2VGJy8lKnNlcGFyYXRvckdGNC8lKXN0cmV0Y2h5R0Y0LyUqc3ltbWV0cmljR0Y0LyUobGFyZ2VvcEdGNC8lLm1vdmFibGVsaW1pdHNHRjQvJSdhY2NlbnRHRjQvJSdsc3BhY2VHUSYwLjBlbUYnLyUncnNwYWNlR0ZDLyUrZXhlY3V0YWJsZUdGNEYv</Equation></Text-field>
</Input>
</Group>
<Group labelreference="L138" drawlabel="true" applyint="true" applyrational="true" applyexponent="false">
<Input><Text-field prompt="&gt; " style="Maple Input" layout="Normal"><Equation executable="true" style="2D Input" input-equation="" display="LUklbXJvd0c2Iy9JK21vZHVsZW5hbWVHNiJJLFR5cGVzZXR0aW5nR0koX3N5c2xpYkdGJzYlLUkjbW9HRiQ2LVEifkYnLyUsbWF0aHZhcmlhbnRHUSdub3JtYWxGJy8lJmZlbmNlR1EmZmFsc2VGJy8lKnNlcGFyYXRvckdGNC8lKXN0cmV0Y2h5R0Y0LyUqc3ltbWV0cmljR0Y0LyUobGFyZ2VvcEdGNC8lLm1vdmFibGVsaW1pdHNHRjQvJSdhY2NlbnRHRjQvJSdsc3BhY2VHUSYwLjBlbUYnLyUncnNwYWNlR0ZDLyUrZXhlY3V0YWJsZUdGNEYv">LUklbXJvd0c2Iy9JK21vZHVsZW5hbWVHNiJJLFR5cGVzZXR0aW5nR0koX3N5c2xpYkdGJzYlLUkjbW9HRiQ2LVEifkYnLyUsbWF0aHZhcmlhbnRHUSdub3JtYWxGJy8lJmZlbmNlR1EmZmFsc2VGJy8lKnNlcGFyYXRvckdGNC8lKXN0cmV0Y2h5R0Y0LyUqc3ltbWV0cmljR0Y0LyUobGFyZ2VvcEdGNC8lLm1vdmFibGVsaW1pdHNHRjQvJSdhY2NlbnRHRjQvJSdsc3BhY2VHUSYwLjBlbUYnLyUncnNwYWNlR0ZDLyUrZXhlY3V0YWJsZUdGNEYv</Equation></Text-field>
</Input>
</Group>
<Group labelreference="L139" drawlabel="true" applyint="true" applyrational="true" applyexponent="false">
<Input><Text-field prompt="&gt; " style="Maple Input" layout="Normal"><Equation executable="true" style="2D Input" input-equation="" display="LUklbXJvd0c2Iy9JK21vZHVsZW5hbWVHNiJJLFR5cGVzZXR0aW5nR0koX3N5c2xpYkdGJzYlLUkjbW9HRiQ2LVEifkYnLyUsbWF0aHZhcmlhbnRHUSdub3JtYWxGJy8lJmZlbmNlR1EmZmFsc2VGJy8lKnNlcGFyYXRvckdGNC8lKXN0cmV0Y2h5R0Y0LyUqc3ltbWV0cmljR0Y0LyUobGFyZ2VvcEdGNC8lLm1vdmFibGVsaW1pdHNHRjQvJSdhY2NlbnRHRjQvJSdsc3BhY2VHUSYwLjBlbUYnLyUncnNwYWNlR0ZDLyUrZXhlY3V0YWJsZUdGNEYv">LUklbXJvd0c2Iy9JK21vZHVsZW5hbWVHNiJJLFR5cGVzZXR0aW5nR0koX3N5c2xpYkdGJzYlLUkjbW9HRiQ2LVEifkYnLyUsbWF0aHZhcmlhbnRHUSdub3JtYWxGJy8lJmZlbmNlR1EmZmFsc2VGJy8lKnNlcGFyYXRvckdGNC8lKXN0cmV0Y2h5R0Y0LyUqc3ltbWV0cmljR0Y0LyUobGFyZ2VvcEdGNC8lLm1vdmFibGVsaW1pdHNHRjQvJSdhY2NlbnRHRjQvJSdsc3BhY2VHUSYwLjBlbUYnLyUncnNwYWNlR0ZDLyUrZXhlY3V0YWJsZUdGNEYv</Equation></Text-field>
</Input>
</Group>
<Group labelreference="L140" drawlabel="true" applyint="true" applyrational="true" applyexponent="false">
<Input><Text-field prompt="&gt; " style="Maple Input" layout="Normal"><Equation executable="true" style="2D Input" input-equation="" display="LUklbXJvd0c2Iy9JK21vZHVsZW5hbWVHNiJJLFR5cGVzZXR0aW5nR0koX3N5c2xpYkdGJzYlLUkjbW9HRiQ2LVEifkYnLyUsbWF0aHZhcmlhbnRHUSdub3JtYWxGJy8lJmZlbmNlR1EmZmFsc2VGJy8lKnNlcGFyYXRvckdGNC8lKXN0cmV0Y2h5R0Y0LyUqc3ltbWV0cmljR0Y0LyUobGFyZ2VvcEdGNC8lLm1vdmFibGVsaW1pdHNHRjQvJSdhY2NlbnRHRjQvJSdsc3BhY2VHUSYwLjBlbUYnLyUncnNwYWNlR0ZDLyUrZXhlY3V0YWJsZUdGNEYv">LUklbXJvd0c2Iy9JK21vZHVsZW5hbWVHNiJJLFR5cGVzZXR0aW5nR0koX3N5c2xpYkdGJzYlLUkjbW9HRiQ2LVEifkYnLyUsbWF0aHZhcmlhbnRHUSdub3JtYWxGJy8lJmZlbmNlR1EmZmFsc2VGJy8lKnNlcGFyYXRvckdGNC8lKXN0cmV0Y2h5R0Y0LyUqc3ltbWV0cmljR0Y0LyUobGFyZ2VvcEdGNC8lLm1vdmFibGVsaW1pdHNHRjQvJSdhY2NlbnRHRjQvJSdsc3BhY2VHUSYwLjBlbUYnLyUncnNwYWNlR0ZDLyUrZXhlY3V0YWJsZUdGNEYv</Equation></Text-field>
</Input>
</Group>
</Worksheet>
