# Supplementary material for: Dynamics of a Cournot game with bounded rational firms and various scale effects
Source: PLoS One. 2024 May 28;19(5):e0297275. doi: 10.1371/journal.pone.0297275 (PMC11132496; doi:10.1371/journal.pone.0297275)
Supplement: S1 Data — (ZIP) [file pone.0297275.s002.zip › ISO_LMA.mw]

<?xml version="1.0" encoding="UTF-8"?>
<Worksheet>
<Version major="2022" minor="1"/>
<Label-Scheme value="2" prefix=""/>
<View-Properties presentation="false" autoexpanding_sections="true" UserProfileName="Maple Default Profile" NumericFormat-ApplyInteger="true" NumericFormat-ApplyRational="true" NumericFormat-ApplyExponent="false" editable="true">
</View-Properties>
<MapleNet-Properties prettyprint="3" warnlevel="3" compactdisplay="false" preplot="" helpbrowser="standard" displayprecision="-1" echo="1" scientificx="true" unitattributes="&quot;fontweight&quot; = &quot;bold&quot;" imaginaryunit="I" longdelim="true" elisiontermsthreshold="10000" elisiondigitsafter="100" elisiondigitsbefore="100" plotdevice="inline" errorbreak="1" plotoptions="" plotdriver="opengl" quiet="false" elisiontermsbefore="100" elisiontermsafter="100" historytimestamp="false" screenwidth="79" indentamount="4" plotoutput="terminal" screenpixelheight="1117" rtablesize="[10, 10]" useclientjvm="true" format="worksheet" labelwidth="20" postplot="" typesetting="extended" ansi="false" ansicolor="[]" elisiondigitsthreshold="10000" showassumed="1" ansilprint="false" trailingsemicolon="true" errorcursor="false" labelling="true" screenheight="25" prompt="&gt; " verboseproc="1" latexwidth="8.0" ShowLabels="true"/>
<Styles>
<Font name="Heading 1" background="[255,255,255]" bold="true" executable="false" family="Times New Roman" foreground="[0,0,0]" italic="false" opaque="false" readonly="false" size="18" subscript="false" superscript="false" underline="false" placeholder="false"/>
<Font name="Warning" background="[255,255,255]" bold="false" executable="false" family="Courier New" foreground="[0,0,255]" italic="false" opaque="false" readonly="true" size="12" subscript="false" superscript="false" underline="false" placeholder="false"/>
<Font name="2D Output" background="[255,255,255]" bold="false" executable="false" family="Times New Roman" foreground="[0,0,255]" italic="false" opaque="false" readonly="true" size="12" subscript="false" superscript="false" underline="false" placeholder="false"/>
<Font name="Heading 4" background="[255,255,255]" bold="false" executable="false" family="Times New Roman" foreground="[0,0,0]" italic="true" opaque="false" readonly="false" size="12" subscript="false" superscript="false" underline="false" placeholder="false"/>
<Font name="Line Printed Output" background="[255,255,255]" bold="false" executable="false" family="Courier New" foreground="[0,0,255]" italic="false" opaque="false" readonly="true" size="12" subscript="false" superscript="false" underline="false" placeholder="false"/>
<Font name="Heading 2" background="[255,255,255]" bold="true" executable="false" family="Times New Roman" foreground="[0,0,0]" italic="false" opaque="false" readonly="false" size="16" subscript="false" superscript="false" underline="false" placeholder="false"/>
<Font name="Maple Output" background="[255,255,255]" bold="false" executable="false" family="Times New Roman" foreground="[0,0,0]" italic="false" opaque="false" readonly="false" size="12" subscript="false" superscript="false" underline="false" placeholder="false"/>
<Font name="2D Inert Output" background="[255,255,255]" bold="false" executable="true" family="Times New Roman" foreground="[144,144,144]" italic="false" opaque="false" readonly="false" size="12" subscript="false" superscript="false" underline="false" placeholder="false"/>
<Font name="Heading 3" background="[255,255,255]" bold="true" executable="false" family="Times New Roman" foreground="[0,0,0]" italic="true" opaque="false" readonly="false" size="14" subscript="false" superscript="false" underline="false" placeholder="false"/>
<Font name="Diagnostic" background="[255,255,255]" bold="false" executable="false" family="Courier New" foreground="[40,120,40]" italic="false" opaque="false" readonly="true" size="12" subscript="false" superscript="false" underline="false" placeholder="false"/>
<Font name="Ordered List 1" background="[255,255,255]" bold="false" executable="false" family="Times New Roman" foreground="[0,0,0]" italic="false" opaque="false" readonly="false" size="12" subscript="false" superscript="false" underline="false" placeholder="false"/>
<Font name="Maple Input" background="[255,255,255]" bold="true" executable="true" family="Courier New" foreground="[120,0,14]" italic="false" opaque="false" readonly="false" size="12" subscript="false" superscript="false" underline="false" placeholder="false"/>
<Font name="Text Output" background="[255,255,255]" bold="false" executable="false" family="Courier New" foreground="[0,0,255]" italic="false" opaque="false" readonly="true" size="12" subscript="false" superscript="false" underline="false" placeholder="false"/>
<Font name="Ordered List 2" background="[255,255,255]" bold="false" executable="false" family="Times New Roman" foreground="[0,0,0]" italic="false" opaque="false" readonly="false" size="12" subscript="false" superscript="false" underline="false" placeholder="false"/>
<Font name="Ordered List 3" background="[255,255,255]" bold="false" executable="false" family="Times New Roman" foreground="[0,0,0]" italic="false" opaque="false" readonly="false" size="12" subscript="false" superscript="false" underline="false" placeholder="false"/>
<Font name="Ordered List 4" background="[255,255,255]" bold="false" executable="false" family="Times New Roman" foreground="[0,0,0]" italic="false" opaque="false" readonly="false" size="12" subscript="false" superscript="false" underline="false" placeholder="false"/>
<Font name="Ordered List 5" background="[255,255,255]" bold="false" executable="false" family="Times New Roman" foreground="[0,0,0]" italic="false" opaque="false" readonly="false" size="12" subscript="false" superscript="false" underline="false" placeholder="false"/>
<Font name="Annotation Title" background="[255,255,255]" bold="true" executable="false" family="Times New Roman" foreground="[0,0,0]" italic="false" opaque="false" readonly="false" size="18" subscript="false" superscript="false" underline="false" placeholder="false"/>
<Font name="Header and Footer" background="[255,255,255]" bold="false" executable="false" family="Times New Roman" foreground="[0,0,0]" italic="false" opaque="false" readonly="false" size="10" subscript="false" superscript="false" underline="false" placeholder="false"/>
<Font name="HyperlinkError" background="[255,255,255]" bold="false" executable="false" family="Courier New" foreground="[255,0,255]" italic="false" opaque="false" readonly="true" size="12" subscript="false" superscript="false" underline="true" placeholder="false"/>
<Font name="Atomic Variable" background="[255,255,255]" bold="false" executable="false" family="Times New Roman" foreground="[175,0,175]" italic="true" opaque="false" readonly="false" size="12" subscript="false" superscript="false" underline="false" placeholder="false"/>
<Font name="HyperlinkWarning" background="[255,255,255]" bold="false" executable="false" family="Courier New" foreground="[0,0,255]" italic="false" opaque="false" readonly="true" size="12" subscript="false" superscript="false" underline="true" placeholder="false"/>
<Font name="Dictionary Hyperlink" background="[255,255,255]" bold="false" executable="false" family="Times New Roman" foreground="[147,0,15]" italic="false" opaque="false" readonly="false" size="12" subscript="false" superscript="false" underline="true" placeholder="false"/>
<Font name="2D Math" background="[255,255,255]" bold="false" executable="true" family="Times New Roman" foreground="[0,0,0]" italic="false" opaque="false" readonly="false" size="12" subscript="false" superscript="false" underline="false" placeholder="false"/>
<Font name="Bullet Item" background="[255,255,255]" bold="false" executable="false" family="Times New Roman" foreground="[0,0,0]" italic="false" opaque="false" readonly="false" size="12" subscript="false" superscript="false" underline="false" placeholder="false"/>
<Font name="Maple Plot" background="[255,255,255]" bold="false" executable="false" family="Times New Roman" foreground="[0,0,0]" italic="false" opaque="false" readonly="false" size="12" subscript="false" superscript="false" underline="false" placeholder="false"/>
<Font name="Annotation Text" background="[255,255,255]" bold="false" executable="false" family="Times New Roman" foreground="[0,0,0]" italic="false" opaque="false" readonly="false" size="12" subscript="false" superscript="false" underline="false" placeholder="false"/>
<Font name="List Item" background="[255,255,255]" bold="false" executable="false" family="Times New Roman" foreground="[0,0,0]" italic="false" opaque="false" readonly="false" size="12" subscript="false" superscript="false" underline="false" placeholder="false"/>
<Font name="Dash Item" background="[255,255,255]" bold="false" executable="false" family="Times New Roman" foreground="[0,0,0]" italic="false" opaque="false" readonly="false" size="12" subscript="false" superscript="false" underline="false" placeholder="false"/>
<Font name="2D Input" background="[255,255,255]" bold="false" executable="true" family="Times New Roman" foreground="[0,0,0]" italic="false" opaque="false" readonly="false" size="12" subscript="false" superscript="false" underline="false" placeholder="false"/>
<Font name="Error" background="[255,255,255]" bold="false" executable="false" family="Courier New" foreground="[255,0,255]" italic="false" opaque="false" readonly="true" size="12" subscript="false" superscript="false" underline="false" placeholder="false"/>
<Font name="Title" background="[255,255,255]" bold="true" executable="false" family="Times New Roman" foreground="[0,0,0]" italic="false" opaque="false" readonly="false" size="18" subscript="false" superscript="false" underline="false" placeholder="false"/>
<Font name="Text" background="[255,255,255]" bold="false" executable="false" family="Times New Roman" foreground="[0,0,0]" italic="false" opaque="false" readonly="false" size="12" subscript="false" superscript="false" underline="false" placeholder="false"/>
<Font name="Normal" background="[255,255,255]" bold="false" executable="false" family="Times New Roman" foreground="[0,0,0]" italic="false" opaque="false" readonly="false" size="12" subscript="false" superscript="false" underline="false" placeholder="false"/>
<Font name="Caption Reference" background="[255,255,255]" bold="true" executable="false" family="Times New Roman" foreground="[0,0,0]" italic="false" opaque="false" readonly="false" size="12" subscript="false" superscript="false" underline="false" placeholder="false"/>
<Font name="Code" background="[255,255,255]" bold="false" executable="false" family="Courier New" foreground="[255,0,0]" italic="false" opaque="false" readonly="false" size="12" subscript="false" superscript="false" underline="false" placeholder="false"/>
<Font name="Maple Input Placeholder" background="[255,255,255]" bold="true" executable="true" family="Courier New" foreground="[200,0,200]" italic="false" opaque="false" readonly="false" size="12" subscript="false" superscript="false" underline="false" placeholder="true"/>
<Font name="Equation Label" background="[255,255,255]" bold="true" executable="false" family="Times New Roman" foreground="[0,0,0]" italic="false" opaque="false" readonly="false" size="12" subscript="false" superscript="false" underline="false" placeholder="false"/>
<Font name="Author" background="[255,255,255]" bold="false" executable="false" family="Times New Roman" foreground="[0,0,0]" italic="false" opaque="false" readonly="false" size="12" subscript="false" superscript="false" underline="false" placeholder="false"/>
<Font name="Hyperlink" background="[255,255,255]" bold="false" executable="false" family="Times New Roman" foreground="[0,128,128]" italic="false" opaque="false" readonly="false" size="12" subscript="false" superscript="false" underline="true" placeholder="false"/>
<Font name="Caption Text" background="[255,255,255]" bold="true" executable="false" family="Times New Roman" foreground="[0,0,0]" italic="false" opaque="false" readonly="false" size="12" subscript="false" superscript="false" underline="false" placeholder="false"/>
<Layout name="Heading 1" alignment="left" bullet="none" firstindent="0" leftmargin="0" rightmargin="0" linespacing="0.0" spaceabove="8" spacebelow="4" linebreak="space" pagebreak-before="false" initial="0" bulletsuffix=""/>
<Layout name="Warning" alignment="left" bullet="none" firstindent="0" leftmargin="0" rightmargin="0" linespacing="0.0" spaceabove="0" spacebelow="0" linebreak="space" pagebreak-before="false" initial="0" bulletsuffix=""/>
<Layout name="Heading 4" alignment="left" bullet="none" firstindent="0" leftmargin="0" rightmargin="0" linespacing="0.0" spaceabove="0" spacebelow="0" linebreak="space" pagebreak-before="false" initial="0" bulletsuffix=""/>
<Layout name="Line Printed Output" alignment="left" bullet="none" firstindent="0" leftmargin="0" rightmargin="0" linespacing="0.0" spaceabove="0" spacebelow="0" linebreak="any" pagebreak-before="false" initial="0" bulletsuffix=""/>
<Layout name="Heading 2" alignment="left" bullet="none" firstindent="0" leftmargin="0" rightmargin="0" linespacing="0.0" spaceabove="8" spacebelow="2" linebreak="space" pagebreak-before="false" initial="0" bulletsuffix=""/>
<Layout name="Maple Output" alignment="centred" bullet="none" firstindent="0" leftmargin="0" rightmargin="0" linespacing="0.3" spaceabove="0" spacebelow="0" linebreak="space" pagebreak-before="false" initial="0" bulletsuffix=""/>
<Layout name="Heading 3" alignment="left" bullet="none" firstindent="0" leftmargin="0" rightmargin="0" linespacing="0.0" spaceabove="0" spacebelow="0" linebreak="space" pagebreak-before="false" initial="0" bulletsuffix=""/>
<Layout name="Diagnostic" alignment="left" bullet="none" firstindent="0" leftmargin="0" rightmargin="0" linespacing="0.0" spaceabove="0" spacebelow="0" linebreak="any" pagebreak-before="false" initial="0" bulletsuffix=""/>
<Layout name="Ordered List 1" alignment="left" bullet="numeric" firstindent="0" leftmargin="0" rightmargin="0" linespacing="0.0" spaceabove="3" spacebelow="3" linebreak="space" pagebreak-before="false" initial="-1" bulletsuffix="."/>
<Layout name="Text Output" alignment="left" bullet="none" firstindent="0" leftmargin="0" rightmargin="0" linespacing="0.0" spaceabove="0" spacebelow="0" linebreak="newline" pagebreak-before="false" initial="0" bulletsuffix=""/>
<Layout name="Ordered List 2" alignment="left" bullet="alphabetic" firstindent="0" leftmargin="36" rightmargin="0" linespacing="0.0" spaceabove="3" spacebelow="3" linebreak="space" pagebreak-before="false" initial="-1" bulletsuffix="."/>
<Layout name="Ordered List 3" alignment="left" bullet="roman" firstindent="0" leftmargin="72" rightmargin="0" linespacing="0.0" spaceabove="3" spacebelow="3" linebreak="space" pagebreak-before="false" initial="-1" bulletsuffix="."/>
<Layout name="Ordered List 4" alignment="left" bullet="ALPHABETIC" firstindent="0" leftmargin="108" rightmargin="0" linespacing="0.0" spaceabove="3" spacebelow="3" linebreak="space" pagebreak-before="false" initial="-1" bulletsuffix="."/>
<Layout name="Ordered List 5" alignment="left" bullet="ROMAN" firstindent="0" leftmargin="144" rightmargin="0" linespacing="0.0" spaceabove="3" spacebelow="3" linebreak="space" pagebreak-before="false" initial="-1" bulletsuffix="."/>
<Layout name="Annotation Title" alignment="centred" bullet="none" firstindent="0" leftmargin="0" rightmargin="0" linespacing="0.0" spaceabove="12" spacebelow="12" linebreak="space" pagebreak-before="false" initial="0" bulletsuffix=""/>
<Layout name="HyperlinkError" alignment="left" bullet="none" firstindent="0" leftmargin="0" rightmargin="0" linespacing="0.0" spaceabove="0" spacebelow="0" linebreak="space" pagebreak-before="false" initial="0" bulletsuffix=""/>
<Layout name="HyperlinkWarning" alignment="left" bullet="none" firstindent="0" leftmargin="0" rightmargin="0" linespacing="0.0" spaceabove="0" spacebelow="0" linebreak="space" pagebreak-before="false" initial="0" bulletsuffix=""/>
<Layout name="Bullet Item" alignment="left" bullet="dot" firstindent="0" leftmargin="0" rightmargin="0" linespacing="0.0" spaceabove="3" spacebelow="3" linebreak="space" pagebreak-before="false" initial="0" bulletsuffix=""/>
<Layout name="Maple Plot" alignment="centred" bullet="none" firstindent="0" leftmargin="0" rightmargin="0" linespacing="0.0" spaceabove="0" spacebelow="0" linebreak="space" pagebreak-before="false" initial="0" bulletsuffix=""/>
<Layout name="List Item" alignment="left" bullet="indent" firstindent="0" leftmargin="0" rightmargin="0" linespacing="0.0" spaceabove="3" spacebelow="3" linebreak="space" pagebreak-before="false" initial="0" bulletsuffix=""/>
<Layout name="Dash Item" alignment="left" bullet="dash" firstindent="0" leftmargin="0" rightmargin="0" linespacing="0.0" spaceabove="3" spacebelow="3" linebreak="space" pagebreak-before="false" initial="0" bulletsuffix=""/>
<Layout name="Error" alignment="left" bullet="none" firstindent="0" leftmargin="0" rightmargin="0" linespacing="0.0" spaceabove="0" spacebelow="0" linebreak="space" pagebreak-before="false" initial="0" bulletsuffix=""/>
<Layout name="Title" alignment="centred" bullet="none" firstindent="0" leftmargin="0" rightmargin="0" linespacing="0.0" spaceabove="12" spacebelow="12" linebreak="space" pagebreak-before="false" initial="0" bulletsuffix=""/>
<Layout name="Normal" alignment="left" bullet="none" firstindent="0" leftmargin="0" rightmargin="0" linespacing="0.0" spaceabove="0" spacebelow="0" linebreak="space" pagebreak-before="false" initial="0" bulletsuffix=""/>
<Layout name="Author" alignment="centred" bullet="none" firstindent="0" leftmargin="0" rightmargin="0" linespacing="0.0" spaceabove="8" spacebelow="8" linebreak="space" pagebreak-before="false" initial="0" bulletsuffix=""/>
<Pencil-style name="Pencil 1" pen-color="[0,0,0]" pen-height="1.0" pen-width="1.0" pen-opacity="1.0"/>
<Pencil-style name="Pencil 2" pen-color="[0,0,255]" pen-height="1.0" pen-width="1.0" pen-opacity="1.0"/>
<Pencil-style name="Pencil 3" pen-color="[0,0,0]" pen-height="3.0" pen-width="3.0" pen-opacity="1.0"/>
<Pencil-style name="Pencil 4" pen-color="[0,0,255]" pen-height="3.0" pen-width="3.0" pen-opacity="1.0"/>
<Pencil-style name="Pencil 5" pen-color="[255,0,0]" pen-height="5.0" pen-width="5.0" pen-opacity="1.0"/>
<Highlighter-style name="Highlighter 5" pen-color="[255,255,0]" pen-height="48.0" pen-width="48.0" pen-opacity="0.8"/>
<Highlighter-style name="Highlighter 3" pen-color="[51,255,0]" pen-height="24.0" pen-width="24.0" pen-opacity="0.8"/>
<Highlighter-style name="Highlighter 4" pen-color="[0,255,255]" pen-height="32.0" pen-width="32.0" pen-opacity="0.8"/>
<Highlighter-style name="Highlighter 1" pen-color="[255,153,255]" pen-height="12.0" pen-width="8.0" pen-opacity="0.8"/>
<Highlighter-style name="Highlighter 2" pen-color="[255,204,0]" pen-height="14.0" pen-width="14.0" pen-opacity="0.8"/>
</Styles>
<Startup-Code startupcode=""/>
<Task-table>
    <Task-category name="&lt;default&gt;"/>
</Task-table>
<Task/>
<Group labelreference="L15" drawlabel="true" applyint="true" applyrational="true" applyexponent="false">
<Input><Text-field prompt="&gt; " style="Maple Input" layout="Normal"><Equation executable="true" style="2D Input" input-equation="" display="LUklbXJvd0c2Iy9JK21vZHVsZW5hbWVHNiJJLFR5cGVzZXR0aW5nR0koX3N5c2xpYkdGJzZWLUkjbWlHRiQ2I1EhRictSSdtc3BhY2VHRiQ2Ji8lJ2hlaWdodEdRJjAuMGV4RicvJSZ3aWR0aEdRJjAuMGVtRicvJSZkZXB0aEdGNC8lKmxpbmVicmVha0dRJWF1dG9GJy1GLDYlUSV3aXRoRicvJSdpdGFsaWNHUSV0cnVlRicvJSxtYXRodmFyaWFudEdRJ2l0YWxpY0YnLUkobWZlbmNlZEdGJDYkLUYjNiQtRiw2JVEuUmVndWxhckNoYWluc0YnRkBGQy9GRFEnbm9ybWFsRidGTi1JI21vR0YkNi1RIjpGJ0ZOLyUmZmVuY2VHUSZmYWxzZUYnLyUqc2VwYXJhdG9yR0ZWLyUpc3RyZXRjaHlHRlYvJSpzeW1tZXRyaWNHRlYvJShsYXJnZW9wR0ZWLyUubW92YWJsZWxpbWl0c0dGVi8lJ2FjY2VudEdGVi8lJ2xzcGFjZUdRLDAuMjc3Nzc3OGVtRicvJSdyc3BhY2VHRl9vLUYwNiZGMkY1RjgvRjtRKG5ld2xpbmVGJ0YvRj0tRkc2JC1GIzYkLUYsNiVRK0NoYWluVG9vbHNGJ0ZARkNGTkZORlBGYm9GL0Y9LUZHNiQtRiM2JC1GLDYlUSxNYXRyaXhUb29sc0YnRkBGQ0ZORk5GUEZib0YvRj0tRkc2JC1GIzYkLUYsNiVRNkNvbnN0cnVjdGlibGVTZXRUb29sc0YnRkBGQ0ZORk5GUEZib0YvRj0tRkc2JC1GIzYkLUYsNiVRNlBhcmFtZXRyaWNTeXN0ZW1Ub29sc0YnRkBGQ0ZORk5GUEZib0YvRj0tRkc2JC1GIzYkLUYsNiVRNlNlbWlBbGdlYnJhaWNTZXRUb29sc0YnRkBGQ0ZORk5GUEZiby1GUTYuUSJ+RicvJStleGVjdXRhYmxlR0ZWRk5GVEZXRllGZW5GZ25GaW5GW28vRl5vRjcvRmFvRjdGYm9GL0Y9LUZHNiQtRiM2JC1GLDYlUS9WZWN0b3JDYWxjdWx1c0YnRkBGQ0ZORk5GUEZib0YvRj0tRkc2JC1GIzYkLUYsNiVRLkxpbmVhckFsZ2VicmFGJ0ZARkNGTkZORlBGYm9GL0Y9LUZHNiQtRiM2Jy1GLDYlUSpMaXN0VG9vbHNGJ0ZARkMtRlE2LVEiLEYnRk5GVC9GWEZCRllGZW5GZ25GaW5GW29GXnIvRmFvUSwwLjMzMzMzMzNlbUYnLUZRNi1GW3JGTkZURldGWUZlbkZnbkZpbkZbb0ZeckZfci1GLDYlUShSZXZlcnNlRidGQEZDRk5GTkZQRlt0Rlt0Rlt0RlxyRk4=">LUklbXJvd0c2Iy9JK21vZHVsZW5hbWVHNiJJLFR5cGVzZXR0aW5nR0koX3N5c2xpYkdGJzZWLUkjbWlHRiQ2I1EhRictSSdtc3BhY2VHRiQ2Ji8lJ2hlaWdodEdRJjAuMGV4RicvJSZ3aWR0aEdRJjAuMGVtRicvJSZkZXB0aEdGNC8lKmxpbmVicmVha0dRJWF1dG9GJy1GLDYlUSV3aXRoRicvJSdpdGFsaWNHUSV0cnVlRicvJSxtYXRodmFyaWFudEdRJ2l0YWxpY0YnLUkobWZlbmNlZEdGJDYkLUYjNiQtRiw2JVEuUmVndWxhckNoYWluc0YnRkBGQy9GRFEnbm9ybWFsRidGTi1JI21vR0YkNi1RIjpGJ0ZOLyUmZmVuY2VHUSZmYWxzZUYnLyUqc2VwYXJhdG9yR0ZWLyUpc3RyZXRjaHlHRlYvJSpzeW1tZXRyaWNHRlYvJShsYXJnZW9wR0ZWLyUubW92YWJsZWxpbWl0c0dGVi8lJ2FjY2VudEdGVi8lJ2xzcGFjZUdRLDAuMjc3Nzc3OGVtRicvJSdyc3BhY2VHRl9vLUYwNiZGMkY1RjgvRjtRKG5ld2xpbmVGJ0YvRj0tRkc2JC1GIzYkLUYsNiVRK0NoYWluVG9vbHNGJ0ZARkNGTkZORlBGYm9GL0Y9LUZHNiQtRiM2JC1GLDYlUSxNYXRyaXhUb29sc0YnRkBGQ0ZORk5GUEZib0YvRj0tRkc2JC1GIzYkLUYsNiVRNkNvbnN0cnVjdGlibGVTZXRUb29sc0YnRkBGQ0ZORk5GUEZib0YvRj0tRkc2JC1GIzYkLUYsNiVRNlBhcmFtZXRyaWNTeXN0ZW1Ub29sc0YnRkBGQ0ZORk5GUEZib0YvRj0tRkc2JC1GIzYkLUYsNiVRNlNlbWlBbGdlYnJhaWNTZXRUb29sc0YnRkBGQ0ZORk5GUEZiby1GUTYuUSJ+RicvJStleGVjdXRhYmxlR0ZWRk5GVEZXRllGZW5GZ25GaW5GW28vRl5vRjcvRmFvRjdGYm9GL0Y9LUZHNiQtRiM2JC1GLDYlUS9WZWN0b3JDYWxjdWx1c0YnRkBGQ0ZORk5GUEZib0YvRj0tRkc2JC1GIzYkLUYsNiVRLkxpbmVhckFsZ2VicmFGJ0ZARkNGTkZORlBGYm9GL0Y9LUZHNiQtRiM2Jy1GLDYlUSpMaXN0VG9vbHNGJ0ZARkMtRlE2LVEiLEYnRk5GVC9GWEZCRllGZW5GZ25GaW5GW29GXnIvRmFvUSwwLjMzMzMzMzNlbUYnLUZRNi1GW3JGTkZURldGWUZlbkZnbkZpbkZbb0ZeckZfci1GLDYlUShSZXZlcnNlRidGQEZDRk5GTkZQRlt0Rlt0Rlt0RlxyRk4=</Equation></Text-field>
</Input>
</Group>
<Group hide-input="false" labelreference="L1" drawlabel="true" applyint="true" applyrational="true" applyexponent="false">
<Input><Text-field prompt="&gt; " style="Maple Input" layout="Normal"><Equation executable="true" style="2D Input" input-equation="" display="LUklbXJvd0c2Iy9JK21vZHVsZW5hbWVHNiJJLFR5cGVzZXR0aW5nR0koX3N5c2xpYkdGJzYuLUkjbWlHRiQ2JVEmY29uZDFGJy8lJ2l0YWxpY0dRJXRydWVGJy8lLG1hdGh2YXJpYW50R1EnaXRhbGljRictSSNtb0dGJDYtUSomY29sb25lcTtGJy9GM1Enbm9ybWFsRicvJSZmZW5jZUdRJmZhbHNlRicvJSpzZXBhcmF0b3JHRj0vJSlzdHJldGNoeUdGPS8lKnN5bW1ldHJpY0dGPS8lKGxhcmdlb3BHRj0vJS5tb3ZhYmxlbGltaXRzR0Y9LyUnYWNjZW50R0Y9LyUnbHNwYWNlR1EsMC4yNzc3Nzc4ZW1GJy8lJ3JzcGFjZUdGTC1GLDYlUSVkaWZmRidGL0YyLUkobWZlbmNlZEdGJDYkLUYjNjMtRiw2JVEieEYnRi9GMi1GNjYtUScmc2RvdDtGJ0Y5RjtGPkZARkJGREZGRkgvRktRJjAuMGVtRicvRk5GaG4tRlM2JC1GIzYpLUkmbWZyYWNHRiQ2KC1JI21uR0YkNiRRIjFGJ0Y5LUYjNiUtRiw2JVEiUUYnRi9GMkYvRjIvJS5saW5ldGhpY2tuZXNzR0Zkby8lK2Rlbm9tYWxpZ25HUSdjZW50ZXJGJy8lKW51bWFsaWduR0ZecC8lKWJldmVsbGVkR0Y9LUY2Ni1RKCZtaW51cztGJ0Y5RjtGPkZARkJGREZGRkgvRktRLDAuMjIyMjIyMmVtRicvRk5GZ3AtRl9vNihGYW8tRiM2JS1JJW1zdXBHRiQ2JUZnby1GIzYlLUZibzYkUSIyRidGOUYvRjIvJTFzdXBlcnNjcmlwdHNoaWZ0R1EiMEYnRi9GMkZqb0ZccEZfcEZhcEZaLUZTNiQtRiM2J0ZXRmNwLUYsNiVRInFGJ0YvRjIvJStleGVjdXRhYmxlR0Y9RjlGOUZfckY5RjlGY3AtRiw2JVEiZUYnRi9GMkZjcC1GLDYlUSJjRidGL0YyRlpGV0ZjcC1GLDYlUSJkRidGL0YyRlotRl5xNiVGV0ZgcUZlcS1GNjYtUSIsRidGOUY7L0Y/RjFGQEZCRkRGRkZIRmduL0ZOUSwwLjMzMzMzMzNlbUYnRldGX3JGOUY5LUY2Ni1RIjtGJ0Y5RjtGX3NGQEZCRkRGRkZIRmduRk0tSSdtc3BhY2VHRiQ2Ji8lJ2hlaWdodEdRJjAuMGV4RicvJSZ3aWR0aEdGaG4vJSZkZXB0aEdGanMvJSpsaW5lYnJlYWtHUShuZXdsaW5lRictRjY2LVEifkYnRjlGO0Y+RkBGQkZERkZGSEZnbkZpbi1GLDYlUSZzb2x2ZUYnRi9GMi1GUzYkLUYjNidGK0Zcc0ZXRl9yRjlGOUZic0ZfckY5">LUklbXJvd0c2Iy9JK21vZHVsZW5hbWVHNiJJLFR5cGVzZXR0aW5nR0koX3N5c2xpYkdGJzYuLUkjbWlHRiQ2JVEmY29uZDFGJy8lJ2l0YWxpY0dRJXRydWVGJy8lLG1hdGh2YXJpYW50R1EnaXRhbGljRictSSNtb0dGJDYtUSomY29sb25lcTtGJy9GM1Enbm9ybWFsRicvJSZmZW5jZUdRJmZhbHNlRicvJSpzZXBhcmF0b3JHRj0vJSlzdHJldGNoeUdGPS8lKnN5bW1ldHJpY0dGPS8lKGxhcmdlb3BHRj0vJS5tb3ZhYmxlbGltaXRzR0Y9LyUnYWNjZW50R0Y9LyUnbHNwYWNlR1EsMC4yNzc3Nzc4ZW1GJy8lJ3JzcGFjZUdGTC1GLDYlUSVkaWZmRidGL0YyLUkobWZlbmNlZEdGJDYkLUYjNjMtRiw2JVEieEYnRi9GMi1GNjYtUScmc2RvdDtGJ0Y5RjtGPkZARkJGREZGRkgvRktRJjAuMGVtRicvRk5GaG4tRlM2JC1GIzYpLUkmbWZyYWNHRiQ2KC1JI21uR0YkNiRRIjFGJ0Y5LUYjNiUtRiw2JVEiUUYnRi9GMkYvRjIvJS5saW5ldGhpY2tuZXNzR0Zkby8lK2Rlbm9tYWxpZ25HUSdjZW50ZXJGJy8lKW51bWFsaWduR0ZecC8lKWJldmVsbGVkR0Y9LUY2Ni1RKCZtaW51cztGJ0Y5RjtGPkZARkJGREZGRkgvRktRLDAuMjIyMjIyMmVtRicvRk5GZ3AtRl9vNihGYW8tRiM2JS1JJW1zdXBHRiQ2JUZnby1GIzYlLUZibzYkUSIyRidGOUYvRjIvJTFzdXBlcnNjcmlwdHNoaWZ0R1EiMEYnRi9GMkZqb0ZccEZfcEZhcEZaLUZTNiQtRiM2J0ZXRmNwLUYsNiVRInFGJ0YvRjIvJStleGVjdXRhYmxlR0Y9RjlGOUZfckY5RjlGY3AtRiw2JVEiZUYnRi9GMkZjcC1GLDYlUSJjRidGL0YyRlpGV0ZjcC1GLDYlUSJkRidGL0YyRlotRl5xNiVGV0ZgcUZlcS1GNjYtUSIsRidGOUY7L0Y/RjFGQEZCRkRGRkZIRmduL0ZOUSwwLjMzMzMzMzNlbUYnRldGX3JGOUY5LUY2Ni1RIjtGJ0Y5RjtGX3NGQEZCRkRGRkZIRmduRk0tSSdtc3BhY2VHRiQ2Ji8lJ2hlaWdodEdRJjAuMGV4RicvJSZ3aWR0aEdGaG4vJSZkZXB0aEdGanMvJSpsaW5lYnJlYWtHUShuZXdsaW5lRictRjY2LVEifkYnRjlGO0Y+RkBGQkZERkZGSEZnbkZpbi1GLDYlUSZzb2x2ZUYnRi9GMi1GUzYkLUYjNidGK0Zcc0ZXRl9yRjlGOUZic0ZfckY5</Equation></Text-field>
</Input>
<Output><Text-field style="2D Output" layout="Maple Output"><Equation executable="false" style="2D Output" display="LUklbXJvd0c2Iy9JK21vZHVsZW5hbWVHNiJJLFR5cGVzZXR0aW5nR0koX3N5c2xpYkdGJzYuLUkjbWlHRiQ2JVEmY29uZDFGJy8lJ2l0YWxpY0dRJXRydWVGJy8lLG1hdGh2YXJpYW50R1EnaXRhbGljRictSSNtb0dGJDYtUSkmQXNzaWduO0YnL0YzUSdub3JtYWxGJy8lJmZlbmNlR1EmZmFsc2VGJy8lKnNlcGFyYXRvckdGPS8lKXN0cmV0Y2h5R0Y9LyUqc3ltbWV0cmljR0Y9LyUobGFyZ2VvcEdGPS8lLm1vdmFibGVsaW1pdHNHRj0vJSdhY2NlbnRHRj0vJSdsc3BhY2VHUSwwLjI3Nzc3NzhlbUYnLyUncnNwYWNlR0ZMLUkmbWZyYWNHRiQ2KC1JI21uR0YkNiRRIjFGJ0Y5LUYsNiVRIlFGJ0YvRjIvJS5saW5ldGhpY2tuZXNzR0ZVLyUrZGVub21hbGlnbkdRJ2NlbnRlckYnLyUpbnVtYWxpZ25HRmduLyUpYmV2ZWxsZWRHRj0tRjY2LVEoJm1pbnVzO0YnRjlGO0Y+RkBGQkZERkZGSC9GS1EsMC4yMjIyMjIyZW1GJy9GTkZgby1GUDYoLUYjNiYtRiw2JVEieEYnRi9GMkZcby1GLDYlUSJxRidGL0YyRjktSSVtc3VwR0YkNiVGVi1GUzYkUSIyRidGOS8lMXN1cGVyc2NyaXB0c2hpZnRHUSIwRidGWUZlbkZobkZqbkZcby1GUDYoRmZvRlxwRllGZW5GaG5Gam5GXG8tRiw2JVEiY0YnRi9GMkZcby1GIzYoRl9wLUY2Ni1RMSZJbnZpc2libGVUaW1lcztGJ0Y5RjtGPkZARkJGREZGRkgvRktRJjAuMGVtRicvRk5GYHEtRiw2JVEiZEYnRi9GMkZccUZmb0Y5Rjk=">LV9JLFR5cGVzZXR0aW5nRzYkJSpwcm90ZWN0ZWRHSShfc3lzbGliRzYiSSxtcHJpbnRzbGFzaEdGKDYkNyM+SSZjb25kMUdGKCwsKiRJIlFHRighIiIiIiIqJkYwISIjLCZJInhHRihGMkkicUdGKEYxRjJGMSomRjZGMkYwRjRGMUkiY0dGKEYxKiZJImRHRihGMkY2RjJGNDcjRi4=</Equation></Text-field>
</Output>
<Output><Text-field style="2D Output" layout="Maple Output"><Equation executable="false" style="2D Output" display="LUklbXJvd0c2Iy9JK21vZHVsZW5hbWVHNiJJLFR5cGVzZXR0aW5nR0koX3N5c2xpYkdGJzYlLUkjbW9HRiQ2LVEqJnVtaW51czA7RicvJSxtYXRodmFyaWFudEdRJ25vcm1hbEYnLyUmZmVuY2VHUSZmYWxzZUYnLyUqc2VwYXJhdG9yR0Y0LyUpc3RyZXRjaHlHRjQvJSpzeW1tZXRyaWNHRjQvJShsYXJnZW9wR0Y0LyUubW92YWJsZWxpbWl0c0dGNC8lJ2FjY2VudEdGNC8lJ2xzcGFjZUdRLDAuMjIyMjIyMmVtRicvJSdyc3BhY2VHRkMtSSZtZnJhY0dGJDYoLUYjNigtRiM2Ji1JJW1zdXBHRiQ2JS1JI21pR0YkNiVRIlFGJy8lJ2l0YWxpY0dRJXRydWVGJy9GMFEnaXRhbGljRictSSNtbkdGJDYkUSIyRidGLy8lMXN1cGVyc2NyaXB0c2hpZnRHUSIwRictRiw2LVExJkludmlzaWJsZVRpbWVzO0YnRi9GMkY1RjdGOUY7Rj1GPy9GQlEmMC4wZW1GJy9GRUZeby1GUTYlUSJjRidGVEZXRi8tRiw2LVEoJm1pbnVzO0YnRi9GMkY1RjdGOUY7Rj1GP0ZBRkRGUEZjby1GUTYlUSJxRidGVEZXRi8tRiM2JkZZRmpuLUkobWZlbmNlZEdGJDYkLUYjNiYtRiM2JkZNRmpuLUZRNiVRImRGJ0ZURldGLy1GLDYtUScmcGx1cztGJ0YvRjJGNUY3RjlGO0Y9Rj9GQUZELUZaNiRRIjFGJ0YvRi9GL0YvLyUubGluZXRoaWNrbmVzc0dGanAvJStkZW5vbWFsaWduR1EnY2VudGVyRicvJSludW1hbGlnbkdGX3EvJSliZXZlbGxlZEdGNEYv">LCQqJiwoKiZJIlFHNiIiIiNJImNHRiciIiJGKkYmISIiSSJxR0YnRitGKiwmKiZGJkYoSSJkR0YnRipGKkYqRipGKyNGK0Yo</Equation></Text-field>
</Output>
</Group>
<Group hide-input="false" labelreference="L40" drawlabel="true" applyint="true" applyrational="true" applyexponent="false">
<Input><Text-field prompt="&gt; " style="Maple Input" layout="Normal"><Equation executable="true" style="2D Input" input-equation="" display="LUklbXJvd0c2Iy9JK21vZHVsZW5hbWVHNiJJLFR5cGVzZXR0aW5nR0koX3N5c2xpYkdGJzYpLUkjbWlHRiQ2JVEjcWlGJy8lJ2l0YWxpY0dRJXRydWVGJy8lLG1hdGh2YXJpYW50R1EnaXRhbGljRictSSNtb0dGJDYtUSomY29sb25lcTtGJy9GM1Enbm9ybWFsRicvJSZmZW5jZUdRJmZhbHNlRicvJSpzZXBhcmF0b3JHRj0vJSlzdHJldGNoeUdGPS8lKnN5bW1ldHJpY0dGPS8lKGxhcmdlb3BHRj0vJS5tb3ZhYmxlbGltaXRzR0Y9LyUnYWNjZW50R0Y9LyUnbHNwYWNlR1EsMC4yNzc3Nzc4ZW1GJy8lJ3JzcGFjZUdGTC1GLDYlUSVzdWJzRidGL0YyLUkobWZlbmNlZEdGJDYkLUYjNi8tRiw2JVEiUUYnRi9GMi1GNjYtUSI9RidGOUY7Rj5GQEZCRkRGRkZIRkpGTS1GLDYlUSJxRidGL0YyLUY2Ni1RIitGJ0Y5RjtGPkZARkJGREZGRkgvRktRLDAuMjIyMjIyMmVtRicvRk5GXm8tRiw2JVEibUYnRi9GMkZqbi1GLDYlUSJzRidGL0YyLUY2Ni1RIixGJ0Y5RjsvRj9GMUZARkJGREZGRkgvRktRJjAuMGVtRicvRk5RLDAuMzMzMzMzM2VtRictRjY2LVEqJnVtaW51czA7RidGOUY7Rj5GQEZCRkRGRkZIRl1vRl9vLUkmbWZyYWNHRiQ2KC1GIzYsLUYjNiotSSVtc3VwR0YkNiVGVy1JI21uR0YkNiRRIjJGJ0Y5LyUxc3VwZXJzY3JpcHRzaGlmdEdRIjBGJy1GNjYtUTEmSW52aXNpYmxlVGltZXM7RidGOUY7Rj5GQEZCRkRGRkZIRmpvL0ZORltwLUYsNiVRImNGJ0YvRjIvJStmb3JlZ3JvdW5kR1EqWzAsMCwyNTVdRicvJStleGVjdXRhYmxlR0Y9LyUpcmVhZG9ubHlHRjEvJTBmb250X3N0eWxlX25hbWVHUSoyRH5PdXRwdXRGJ0Y5LUY2Ni1RKCZtaW51cztGJ0Y5RjtGPkZARkJGREZGRkhGXW9GX29GV0ZjckZnbkZpcUZcckZeckZgckY5LUYjNipGW3FGYnEtRlM2JC1GIzYqLUYjNipGaHBGYnEtRiw2JVEiZEYnRi9GMkZpcUZcckZeckZgckY5LUY2Ni1RJyZwbHVzO0YnRjlGO0Y+RkBGQkZERkZGSEZdb0Zfby1GXHE2JFEiMUYnRjlGaXFGXHJGXnJGYHJGOUY5RmlxRlxyRl5yRmByRjkvJS5saW5ldGhpY2tuZXNzR0Zmcy8lK2Rlbm9tYWxpZ25HUSdjZW50ZXJGJy8lKW51bWFsaWduR0ZbdC8lKWJldmVsbGVkR0Y9LUY2Ni1RIn5GJ0Y5RjtGPkZARkJGREZGRkhGam9GZXFGXHJGOUY5LUY2Ni1RIjtGJ0Y5RjtGaW9GQEZCRkRGRkZIRmpvRk1GXHJGOQ==">LUklbXJvd0c2Iy9JK21vZHVsZW5hbWVHNiJJLFR5cGVzZXR0aW5nR0koX3N5c2xpYkdGJzYpLUkjbWlHRiQ2JVEjcWlGJy8lJ2l0YWxpY0dRJXRydWVGJy8lLG1hdGh2YXJpYW50R1EnaXRhbGljRictSSNtb0dGJDYtUSomY29sb25lcTtGJy9GM1Enbm9ybWFsRicvJSZmZW5jZUdRJmZhbHNlRicvJSpzZXBhcmF0b3JHRj0vJSlzdHJldGNoeUdGPS8lKnN5bW1ldHJpY0dGPS8lKGxhcmdlb3BHRj0vJS5tb3ZhYmxlbGltaXRzR0Y9LyUnYWNjZW50R0Y9LyUnbHNwYWNlR1EsMC4yNzc3Nzc4ZW1GJy8lJ3JzcGFjZUdGTC1GLDYlUSVzdWJzRidGL0YyLUkobWZlbmNlZEdGJDYkLUYjNi8tRiw2JVEiUUYnRi9GMi1GNjYtUSI9RidGOUY7Rj5GQEZCRkRGRkZIRkpGTS1GLDYlUSJxRidGL0YyLUY2Ni1RIitGJ0Y5RjtGPkZARkJGREZGRkgvRktRLDAuMjIyMjIyMmVtRicvRk5GXm8tRiw2JVEibUYnRi9GMkZqbi1GLDYlUSJzRidGL0YyLUY2Ni1RIixGJ0Y5RjsvRj9GMUZARkJGREZGRkgvRktRJjAuMGVtRicvRk5RLDAuMzMzMzMzM2VtRictRjY2LVEqJnVtaW51czA7RidGOUY7Rj5GQEZCRkRGRkZIRl1vRl9vLUkmbWZyYWNHRiQ2KC1GIzYsLUYjNiotSSVtc3VwR0YkNiVGVy1JI21uR0YkNiRRIjJGJ0Y5LyUxc3VwZXJzY3JpcHRzaGlmdEdRIjBGJy1GNjYtUTEmSW52aXNpYmxlVGltZXM7RidGOUY7Rj5GQEZCRkRGRkZIRmpvL0ZORltwLUYsNiVRImNGJ0YvRjIvJStmb3JlZ3JvdW5kR1EqWzAsMCwyNTVdRicvJStleGVjdXRhYmxlR0Y9LyUpcmVhZG9ubHlHRjEvJTBmb250X3N0eWxlX25hbWVHUSoyRH5PdXRwdXRGJ0Y5LUY2Ni1RKCZtaW51cztGJ0Y5RjtGPkZARkJGREZGRkhGXW9GX29GV0ZjckZnbkZpcUZcckZeckZgckY5LUYjNipGW3FGYnEtRlM2JC1GIzYqLUYjNipGaHBGYnEtRiw2JVEiZEYnRi9GMkZpcUZcckZeckZgckY5LUY2Ni1RJyZwbHVzO0YnRjlGO0Y+RkBGQkZERkZGSEZdb0Zfby1GXHE2JFEiMUYnRjlGaXFGXHJGXnJGYHJGOUY5RmlxRlxyRl5yRmByRjkvJS5saW5ldGhpY2tuZXNzR0Zmcy8lK2Rlbm9tYWxpZ25HUSdjZW50ZXJGJy8lKW51bWFsaWduR0ZbdC8lKWJldmVsbGVkR0Y9LUY2Ni1RIn5GJ0Y5RjtGPkZARkJGREZGRkhGam9GZXFGXHJGOUY5LUY2Ni1RIjtGJ0Y5RjtGaW9GQEZCRkRGRkZIRmpvRk1GXHJGOQ==</Equation></Text-field>
</Input>
<Output><Text-field style="2D Output" layout="Maple Output"><Equation executable="false" style="2D Output" display="LUklbXJvd0c2Iy9JK21vZHVsZW5hbWVHNiJJLFR5cGVzZXR0aW5nR0koX3N5c2xpYkdGJzYnLUkjbWlHRiQ2JVEjcWlGJy8lJ2l0YWxpY0dRJXRydWVGJy8lLG1hdGh2YXJpYW50R1EnaXRhbGljRictSSNtb0dGJDYtUSkmQXNzaWduO0YnL0YzUSdub3JtYWxGJy8lJmZlbmNlR1EmZmFsc2VGJy8lKnNlcGFyYXRvckdGPS8lKXN0cmV0Y2h5R0Y9LyUqc3ltbWV0cmljR0Y9LyUobGFyZ2VvcEdGPS8lLm1vdmFibGVsaW1pdHNHRj0vJSdhY2NlbnRHRj0vJSdsc3BhY2VHUSwwLjI3Nzc3NzhlbUYnLyUncnNwYWNlR0ZMLUY2Ni1RKiZ1bWludXMwO0YnRjlGO0Y+RkBGQkZERkZGSC9GS1EsMC4yMjIyMjIyZW1GJy9GTkZTLUkmbWZyYWNHRiQ2KC1GIzYqLUYjNiYtSSVtc3VwR0YkNiUtSShtZmVuY2VkR0YkNiQtRiM2KC1GLDYlUSJxRidGL0YyLUY2Ni1RJyZwbHVzO0YnRjlGO0Y+RkBGQkZERkZGSEZSRlQtRiw2JVEibUYnRi9GMkZhby1GLDYlUSJzRidGL0YyRjlGOS1JI21uR0YkNiRRIjJGJ0Y5LyUxc3VwZXJzY3JpcHRzaGlmdEdRIjBGJy1GNjYtUTEmSW52aXNpYmxlVGltZXM7RidGOUY7Rj5GQEZCRkRGRkZIL0ZLUSYwLjBlbUYnL0ZORmVwLUYsNiVRImNGJ0YvRjJGOS1GNjYtUSgmbWludXM7RidGOUY7Rj5GQEZCRkRGRkZIRlJGVC1GIzYmRmpvRmFwRl5vRjlGanBGZG9GanBGZ29GOS1GIzYmLUYjNihGam9GYXBGZm5GYXAtRiw2JVEiZEYnRi9GMkY5RmFvRmpvRjkvJS5saW5ldGhpY2tuZXNzR1EiMUYnLyUrZGVub21hbGlnbkdRJ2NlbnRlckYnLyUpbnVtYWxpZ25HRltyLyUpYmV2ZWxsZWRHRj1GOQ==">LV9JLFR5cGVzZXR0aW5nRzYkJSpwcm90ZWN0ZWRHSShfc3lzbGliRzYiSSxtcHJpbnRzbGFzaEdGKDYkNyM+SSNxaUdGKCwkKiYsKiomLChJInFHRigiIiJJIm1HRihGNEkic0dGKEY0IiIjSSJjR0YoRjRGNEYzISIjRjUhIiJGNkY6RjQsJiomRjJGN0kiZEdGKEY0RjdGN0Y0RjpGOjcjRi4=</Equation></Text-field>
</Output>
</Group>
<Group hide-input="false" labelreference="L55" drawlabel="true" applyint="true" applyrational="true" applyexponent="false">
<Input><Text-field prompt="&gt; " style="Maple Input" layout="Normal"><Equation executable="true" style="2D Input" input-equation="" display="LUklbXJvd0c2Iy9JK21vZHVsZW5hbWVHNiJJLFR5cGVzZXR0aW5nR0koX3N5c2xpYkdGJzYtLUkjbWlHRiQ2JVEkcWlpRicvJSdpdGFsaWNHUSV0cnVlRicvJSxtYXRodmFyaWFudEdRJ2l0YWxpY0YnLUkjbW9HRiQ2LVEqJmNvbG9uZXE7RicvRjNRJ25vcm1hbEYnLyUmZmVuY2VHUSZmYWxzZUYnLyUqc2VwYXJhdG9yR0Y9LyUpc3RyZXRjaHlHRj0vJSpzeW1tZXRyaWNHRj0vJShsYXJnZW9wR0Y9LyUubW92YWJsZWxpbWl0c0dGPS8lJ2FjY2VudEdGPS8lJ2xzcGFjZUdRLDAuMjc3Nzc3OGVtRicvJSdyc3BhY2VHRkwtRiw2JVElZGlmZkYnRi9GMi1JKG1mZW5jZWRHRiQ2JC1GIzYnLUYsNiVRI3FpRidGL0YyLUY2Ni1RIixGJ0Y5RjsvRj9GMUZARkJGREZGRkgvRktRJjAuMGVtRicvRk5RLDAuMzMzMzMzM2VtRictRiw2JVEicUYnRi9GMi8lK2V4ZWN1dGFibGVHRj1GOUY5LUY2Ni1RIjtGJ0Y5RjtGZ25GQEZCRkRGRkZIRmhuRk0tRjY2LVEifkYnRjlGO0Y+RkBGQkZERkZGSEZobi9GTkZpbi1GLDYlUSlzaW1wbGlmeUYnRi9GMi1GUzYkLUYjNiVGK0Zfb0Y5RjlGYW9GX29GOQ==">LUklbXJvd0c2Iy9JK21vZHVsZW5hbWVHNiJJLFR5cGVzZXR0aW5nR0koX3N5c2xpYkdGJzYtLUkjbWlHRiQ2JVEkcWlpRicvJSdpdGFsaWNHUSV0cnVlRicvJSxtYXRodmFyaWFudEdRJ2l0YWxpY0YnLUkjbW9HRiQ2LVEqJmNvbG9uZXE7RicvRjNRJ25vcm1hbEYnLyUmZmVuY2VHUSZmYWxzZUYnLyUqc2VwYXJhdG9yR0Y9LyUpc3RyZXRjaHlHRj0vJSpzeW1tZXRyaWNHRj0vJShsYXJnZW9wR0Y9LyUubW92YWJsZWxpbWl0c0dGPS8lJ2FjY2VudEdGPS8lJ2xzcGFjZUdRLDAuMjc3Nzc3OGVtRicvJSdyc3BhY2VHRkwtRiw2JVElZGlmZkYnRi9GMi1JKG1mZW5jZWRHRiQ2JC1GIzYnLUYsNiVRI3FpRidGL0YyLUY2Ni1RIixGJ0Y5RjsvRj9GMUZARkJGREZGRkgvRktRJjAuMGVtRicvRk5RLDAuMzMzMzMzM2VtRictRiw2JVEicUYnRi9GMi8lK2V4ZWN1dGFibGVHRj1GOUY5LUY2Ni1RIjtGJ0Y5RjtGZ25GQEZCRkRGRkZIRmhuRk0tRjY2LVEifkYnRjlGO0Y+RkBGQkZERkZGSEZobi9GTkZpbi1GLDYlUSlzaW1wbGlmeUYnRi9GMi1GUzYkLUYjNiVGK0Zfb0Y5RjlGYW9GX29GOQ==</Equation></Text-field>
</Input>
<Output><Text-field style="2D Output" layout="Maple Output"><Equation executable="false" style="2D Output" display="LUklbXJvd0c2Iy9JK21vZHVsZW5hbWVHNiJJLFR5cGVzZXR0aW5nR0koX3N5c2xpYkdGJzYpLUkjbWlHRiQ2JVEkcWlpRicvJSdpdGFsaWNHUSV0cnVlRicvJSxtYXRodmFyaWFudEdRJ2l0YWxpY0YnLUkjbW9HRiQ2LVEpJkFzc2lnbjtGJy9GM1Enbm9ybWFsRicvJSZmZW5jZUdRJmZhbHNlRicvJSpzZXBhcmF0b3JHRj0vJSlzdHJldGNoeUdGPS8lKnN5bW1ldHJpY0dGPS8lKGxhcmdlb3BHRj0vJS5tb3ZhYmxlbGltaXRzR0Y9LyUnYWNjZW50R0Y9LyUnbHNwYWNlR1EsMC4yNzc3Nzc4ZW1GJy8lJ3JzcGFjZUdGTC1GNjYtUSomdW1pbnVzMDtGJ0Y5RjtGPkZARkJGREZGRkgvRktRLDAuMjIyMjIyMmVtRicvRk5GUy1JJm1mcmFjR0YkNigtRiM2Ji1GIzYoLUkjbW5HRiQ2JFEiMkYnRjktRjY2LVExJkludmlzaWJsZVRpbWVzO0YnRjlGO0Y+RkBGQkZERkZGSC9GS1EmMC4wZW1GJy9GTkZeby1JKG1mZW5jZWRHRiQ2JC1GIzYoLUYsNiVRInFGJ0YvRjItRjY2LVEnJnBsdXM7RidGOUY7Rj5GQEZCRkRGRkZIRlJGVC1GLDYlUSJtRidGL0YyRmhvLUYsNiVRInNGJ0YvRjJGOUY5RmpuLUYsNiVRImNGJ0YvRjJGOS1GNjYtUSgmbWludXM7RidGOUY7Rj5GQEZCRkRGRkZIRlJGVEZmbkY5LUYjNiYtRiM2KEZmbkZqbi1JJW1zdXBHRiQ2JUZgb0Zmbi8lMXN1cGVyc2NyaXB0c2hpZnRHUSIwRidGam4tRiw2JVEiZEYnRi9GMkY5RmhvRmZuRjkvJS5saW5ldGhpY2tuZXNzR1EiMUYnLyUrZGVub21hbGlnbkdRJ2NlbnRlckYnLyUpbnVtYWxpZ25HRmlxLyUpYmV2ZWxsZWRHRj1GaG8tRlY2KC1GIzYqLUZnbjYkUSI0RidGOUZqbi1GYW82JC1GIzYqLUYjNiZGW3FGam5GYXBGOUZkcC1GIzYmRmZuRmpuRmVvRjlGZHBGW3BGZHBGXnBGOUY5RmpuRmBvRmpuRmFxRjktRlxxNiUtRmFvNiRGZ3BGOUZmbkZecUZkcUZncUZqcUZcckY5">LV9JLFR5cGVzZXR0aW5nRzYkJSpwcm90ZWN0ZWRHSShfc3lzbGliRzYiSSxtcHJpbnRzbGFzaEdGKDYkNyM+SSRxaWlHRigsJiomLCYqJiwoSSJxR0YoIiIiSSJtR0YoRjRJInNHRihGNEY0SSJjR0YoRjQiIiMhIiNGNEY0LCYqJkYyRjhJImRHRihGNEY4RjhGNCEiIkY9KiosKiomRjJGOEY3RjRGNEYzRjlGNUY9RjZGPUY0RjpGOUYyRjRGPEY0IiIlNyNGLg==</Equation></Text-field>
</Output>
<Output><Text-field style="2D Output" layout="Maple Output"><Equation executable="false" style="2D Output" display="LUkmbWZyYWNHNiMvSSttb2R1bGVuYW1lRzYiSSxUeXBlc2V0dGluZ0dJKF9zeXNsaWJHRic2KC1JJW1yb3dHRiQ2LS1JI21vR0YkNi1RKiZ1bWludXMwO0YnLyUsbWF0aHZhcmlhbnRHUSdub3JtYWxGJy8lJmZlbmNlR1EmZmFsc2VGJy8lKnNlcGFyYXRvckdGNy8lKXN0cmV0Y2h5R0Y3LyUqc3ltbWV0cmljR0Y3LyUobGFyZ2VvcEdGNy8lLm1vdmFibGVsaW1pdHNHRjcvJSdhY2NlbnRHRjcvJSdsc3BhY2VHUSwwLjIyMjIyMjJlbUYnLyUncnNwYWNlR0ZGLUYsNigtSSNtaUdGJDYlUSJxRicvJSdpdGFsaWNHUSV0cnVlRicvRjNRJ2l0YWxpY0YnLUYvNi1RMSZJbnZpc2libGVUaW1lcztGJ0YyRjVGOEY6RjxGPkZARkIvRkVRJjAuMGVtRicvRkhGWC1JKG1mZW5jZWRHRiQ2JC1GLDYoRkstRi82LVEnJnBsdXM7RidGMkY1RjhGOkY8Rj5GQEZCRkRGRy1GTDYlUSJtRidGT0ZSRmluLUZMNiVRInNGJ0ZPRlJGMkYyRlQtRkw2JVEiZEYnRk9GUkYyLUYvNi1RKCZtaW51cztGJ0YyRjVGOEY6RjxGPkZARkJGREZHLUYsNiYtRkw2JVEiY0YnRk9GUkZURlxvRjJGZW8tRiw2JkZqb0ZURktGMkZlby1GLDYmRmpvRlRGX29GMkZpbi1JI21uR0YkNiRRIjFGJ0YyRjItSSVtc3VwR0YkNiUtRmVuNiQtRiw2JkZhcEZpbi1GLDYmLUZmcDYlRlotRmJwNiRRIjJGJ0YyLyUxc3VwZXJzY3JpcHRzaGlmdEdRIjBGJ0ZURmJvRjJGMkYyRmBxRmNxLyUubGluZXRoaWNrbmVzc0dGZHAvJStkZW5vbWFsaWduR1EnY2VudGVyRicvJSludW1hbGlnbkdGanEvJSliZXZlbGxlZEdGNw==">KiYsLCooSSJxRzYiIiIiLChGJUYnSSJtR0YmRidJInNHRiZGJ0YnSSJkR0YmRichIiIqJkkiY0dGJkYnRilGJ0YsKiZGLkYnRiVGJ0YsKiZGLkYnRipGJ0YsRidGJ0YnLCZGJ0YnKiZGKCIiI0YrRidGJyEiIw==</Equation></Text-field>
</Output>
</Group>
<Group hide-input="false" labelreference="L56" drawlabel="true" applyint="true" applyrational="true" applyexponent="false">
<Input><Text-field prompt="&gt; " style="Maple Input" layout="Normal"><Equation executable="true" style="2D Input" input-equation="" display="LUklbXJvd0c2Iy9JK21vZHVsZW5hbWVHNiJJLFR5cGVzZXR0aW5nR0koX3N5c2xpYkdGJzYtLUkjbWlHRiQ2JVEkcWlqRicvJSdpdGFsaWNHUSV0cnVlRicvJSxtYXRodmFyaWFudEdRJ2l0YWxpY0YnLUkjbW9HRiQ2LVEqJmNvbG9uZXE7RicvRjNRJ25vcm1hbEYnLyUmZmVuY2VHUSZmYWxzZUYnLyUqc2VwYXJhdG9yR0Y9LyUpc3RyZXRjaHlHRj0vJSpzeW1tZXRyaWNHRj0vJShsYXJnZW9wR0Y9LyUubW92YWJsZWxpbWl0c0dGPS8lJ2FjY2VudEdGPS8lJ2xzcGFjZUdRLDAuMjc3Nzc3OGVtRicvJSdyc3BhY2VHRkwtRiw2JVElZGlmZkYnRi9GMi1JKG1mZW5jZWRHRiQ2JC1GIzYmLUYsNiVRI3FpRidGL0YyLUY2Ni1RIixGJ0Y5RjsvRj9GMUZARkJGREZGRkgvRktRJjAuMGVtRicvRk5RLDAuMzMzMzMzM2VtRictRiw2JVEibUYnRi9GMkY5RjktRjY2LVEiO0YnRjlGO0ZnbkZARkJGREZGRkhGaG5GTS1GNjYtUSJ+RidGOUY7Rj5GQEZCRkRGRkZIRmhuL0ZORmluLUYsNiVRKXNpbXBsaWZ5RidGL0YyLUZTNiQtRiM2JEYrRjlGOUZfby8lK2V4ZWN1dGFibGVHRj1GOQ==">LUklbXJvd0c2Iy9JK21vZHVsZW5hbWVHNiJJLFR5cGVzZXR0aW5nR0koX3N5c2xpYkdGJzYtLUkjbWlHRiQ2JVEkcWlqRicvJSdpdGFsaWNHUSV0cnVlRicvJSxtYXRodmFyaWFudEdRJ2l0YWxpY0YnLUkjbW9HRiQ2LVEqJmNvbG9uZXE7RicvRjNRJ25vcm1hbEYnLyUmZmVuY2VHUSZmYWxzZUYnLyUqc2VwYXJhdG9yR0Y9LyUpc3RyZXRjaHlHRj0vJSpzeW1tZXRyaWNHRj0vJShsYXJnZW9wR0Y9LyUubW92YWJsZWxpbWl0c0dGPS8lJ2FjY2VudEdGPS8lJ2xzcGFjZUdRLDAuMjc3Nzc3OGVtRicvJSdyc3BhY2VHRkwtRiw2JVElZGlmZkYnRi9GMi1JKG1mZW5jZWRHRiQ2JC1GIzYmLUYsNiVRI3FpRidGL0YyLUY2Ni1RIixGJ0Y5RjsvRj9GMUZARkJGREZGRkgvRktRJjAuMGVtRicvRk5RLDAuMzMzMzMzM2VtRictRiw2JVEibUYnRi9GMkY5RjktRjY2LVEiO0YnRjlGO0ZnbkZARkJGREZGRkhGaG5GTS1GNjYtUSJ+RidGOUY7Rj5GQEZCRkRGRkZIRmhuL0ZORmluLUYsNiVRKXNpbXBsaWZ5RidGL0YyLUZTNiQtRiM2JEYrRjlGOUZfby8lK2V4ZWN1dGFibGVHRj1GOQ==</Equation></Text-field>
</Input>
<Output><Text-field style="2D Output" layout="Maple Output"><Equation executable="false" style="2D Output" display="LUklbXJvd0c2Iy9JK21vZHVsZW5hbWVHNiJJLFR5cGVzZXR0aW5nR0koX3N5c2xpYkdGJzYpLUkjbWlHRiQ2JVEkcWlqRicvJSdpdGFsaWNHUSV0cnVlRicvJSxtYXRodmFyaWFudEdRJ2l0YWxpY0YnLUkjbW9HRiQ2LVEpJkFzc2lnbjtGJy9GM1Enbm9ybWFsRicvJSZmZW5jZUdRJmZhbHNlRicvJSpzZXBhcmF0b3JHRj0vJSlzdHJldGNoeUdGPS8lKnN5bW1ldHJpY0dGPS8lKGxhcmdlb3BHRj0vJS5tb3ZhYmxlbGltaXRzR0Y9LyUnYWNjZW50R0Y9LyUnbHNwYWNlR1EsMC4yNzc3Nzc4ZW1GJy8lJ3JzcGFjZUdGTC1GNjYtUSomdW1pbnVzMDtGJ0Y5RjtGPkZARkJGREZGRkgvRktRLDAuMjIyMjIyMmVtRicvRk5GUy1JJm1mcmFjR0YkNigtRiM2Ji1GIzYoLUkjbW5HRiQ2JFEiMkYnRjktRjY2LVExJkludmlzaWJsZVRpbWVzO0YnRjlGO0Y+RkBGQkZERkZGSC9GS1EmMC4wZW1GJy9GTkZeby1JKG1mZW5jZWRHRiQ2JC1GIzYoLUYsNiVRInFGJ0YvRjItRjY2LVEnJnBsdXM7RidGOUY7Rj5GQEZCRkRGRkZIRlJGVC1GLDYlUSJtRidGL0YyRmhvLUYsNiVRInNGJ0YvRjJGOUY5RmpuLUYsNiVRImNGJ0YvRjJGOS1GNjYtUSgmbWludXM7RidGOUY7Rj5GQEZCRkRGRkZIRlJGVC1GZ242JFEiMUYnRjlGOS1GIzYmLUYjNihGZm5Gam4tSSVtc3VwR0YkNiVGYG9GZm4vJTFzdXBlcnNjcmlwdHNoaWZ0R1EiMEYnRmpuLUYsNiVRImRGJ0YvRjJGOUZob0ZmbkY5LyUubGluZXRoaWNrbmVzc0dGaXAvJStkZW5vbWFsaWduR1EnY2VudGVyRicvJSludW1hbGlnbkdGW3IvJSliZXZlbGxlZEdGPUZoby1GVjYoLUYjNiotRmduNiRRIjRGJ0Y5RmpuLUZhbzYkLUYjNiotRiM2JkZecUZqbkZhcEY5RmRwLUYjNiZGZm5Gam5GZW9GOUZkcEZbcEZkcEZecEY5RjlGam5GYG9Gam5GZHFGOS1GX3E2JS1GYW82JEZqcEY5RmZuRmFxRmdxRmlxRlxyRl5yRjk=">LV9JLFR5cGVzZXR0aW5nRzYkJSpwcm90ZWN0ZWRHSShfc3lzbGliRzYiSSxtcHJpbnRzbGFzaEdGKDYkNyM+SSRxaWpHRigsJiomLCYqJiwoSSJxR0YoIiIiSSJtR0YoRjRJInNHRihGNEY0SSJjR0YoRjQiIiMhIiJGNEY0LCYqJkYyRjhJImRHRihGNEY4RjhGNEY5RjkqKiwqKiZGMkY4RjdGNEY0RjMhIiNGNUY5RjZGOUY0RjpGQEYyRjRGPEY0IiIlNyNGLg==</Equation></Text-field>
</Output>
<Output><Text-field style="2D Output" layout="Maple Output"><Equation executable="false" style="2D Output" display="LUkmbWZyYWNHNiMvSSttb2R1bGVuYW1lRzYiSSxUeXBlc2V0dGluZ0dJKF9zeXNsaWJHRic2KC1JJW1yb3dHRiQ2LS1JI21vR0YkNi1RKiZ1bWludXMwO0YnLyUsbWF0aHZhcmlhbnRHUSdub3JtYWxGJy8lJmZlbmNlR1EmZmFsc2VGJy8lKnNlcGFyYXRvckdGNy8lKXN0cmV0Y2h5R0Y3LyUqc3ltbWV0cmljR0Y3LyUobGFyZ2VvcEdGNy8lLm1vdmFibGVsaW1pdHNHRjcvJSdhY2NlbnRHRjcvJSdsc3BhY2VHUSwwLjIyMjIyMjJlbUYnLyUncnNwYWNlR0ZGLUYsNigtSShtZmVuY2VkR0YkNiQtRiw2KC1JI21pR0YkNiVRIm1GJy8lJ2l0YWxpY0dRJXRydWVGJy9GM1EnaXRhbGljRictRi82LVEnJnBsdXM7RidGMkY1RjhGOkY8Rj5GQEZCRkRGRy1GLDYmLUkjbW5HRiQ2JFEiM0YnRjItRi82LVExJkludmlzaWJsZVRpbWVzO0YnRjJGNUY4RjpGPEY+RkBGQi9GRVEmMC4wZW1GJy9GSEZgby1GUTYlUSJxRidGVEZXRjJGWS1GUTYlUSJzRidGVEZXRjJGMkZcby1GTDYkLUYsNihGYm9GWUZQRllGZW9GMkYyRlxvLUZRNiVRImRGJ0ZURldGMi1GLzYtUSgmbWludXM7RidGMkY1RjhGOkY8Rj5GQEZCRkRGRy1GLDYoLUZpbjYkUSIyRidGMkZcby1GUTYlUSJjRidGVEZXRlxvRlBGMkZfcC1GLDYoRmRwRlxvRmdwRlxvRmJvRjJGX3AtRiw2KEZkcEZcb0ZncEZcb0Zlb0YyRlktRmluNiRRIjFGJ0YyRjItRiw2JkZkcEZcby1JJW1zdXBHRiQ2JS1GTDYkLUYsNiZGXnFGWS1GLDYmLUZkcTYlRmhvRmRwLyUxc3VwZXJzY3JpcHRzaGlmdEdRIjBGJ0Zcb0ZccEYyRjJGMkZkcEZeckYyLyUubGluZXRoaWNrbmVzc0dGYHEvJStkZW5vbWFsaWduR1EnY2VudGVyRicvJSludW1hbGlnbkdGZXIvJSliZXZlbGxlZEdGNw==">LCQqJiwsKigsKEkibUc2IiIiIkkicUdGKCIiJEkic0dGKEYpRiksKEYqRilGJ0YpRixGKUYpSSJkR0YoRikhIiIqJkkiY0dGKEYpRidGKSEiIyomRjFGKUYqRilGMiomRjFGKUYsRilGMkYpRilGKSwmRilGKSomRi0iIiNGLkYpRilGMiNGKUY3</Equation></Text-field>
</Output>
</Group>
<Group hide-input="false" labelreference="L57" drawlabel="true" applyint="true" applyrational="true" applyexponent="false">
<Input><Text-field prompt="&gt; " style="Maple Input" layout="Normal"><Equation executable="true" style="2D Input" input-equation="" display="LUklbXJvd0c2Iy9JK21vZHVsZW5hbWVHNiJJLFR5cGVzZXR0aW5nR0koX3N5c2xpYkdGJzY2LUkjbW9HRiQ2LVEiI0YnLyUsbWF0aHZhcmlhbnRHUSdub3JtYWxGJy8lJmZlbmNlR1EmZmFsc2VGJy8lKnNlcGFyYXRvckdGNC8lKXN0cmV0Y2h5R0Y0LyUqc3ltbWV0cmljR0Y0LyUobGFyZ2VvcEdGNC8lLm1vdmFibGVsaW1pdHNHRjQvJSdhY2NlbnRHRjQvJSdsc3BhY2VHUSYwLjBlbUYnLyUncnNwYWNlR0ZDLUkjbWlHRiQ2JVFCfiYjMjA4MDU7JiMyMDk5ODsmIzI2NDY1OyYjMjAyMTQ7RicvJSdpdGFsaWNHUSV0cnVlRicvRjBRJ2l0YWxpY0YnLUknbXNwYWNlR0YkNiYvJSdoZWlnaHRHUSYwLjBleEYnLyUmd2lkdGhHRkMvJSZkZXB0aEdGVC8lKmxpbmVicmVha0dRKG5ld2xpbmVGJy1GLDYtUSJ+RidGL0YyRjVGN0Y5RjtGPUY/RkFGRC1GRzYlUSVsZWZ0RidGSkZNLUYsNi1RKiZjb2xvbmVxO0YnRi9GMkY1RjdGOUY7Rj1GPy9GQlEsMC4yNzc3Nzc4ZW1GJy9GRUZgby1JKG1mZW5jZWRHRiQ2KC1GIzYvLUkjbW5HRiQ2JFEiMUYnRi8tRiw2LVEoJm1pbnVzO0YnRi9GMkY1RjdGOUY7Rj1GPy9GQlEsMC4yMjIyMjIyZW1GJy9GRUZfcC1GRzYlUSJkRidGSkZNLUYsNi1RJyZzZG90O0YnRi9GMkY1RjdGOUY7Rj1GP0ZBRkQtRkc2JVEicUYnRkpGTUZkcC1GRzYlUSJRRidGSkZNRltwLUZHNiVRImNGJ0ZKRk1GZHBGanBGSkZNRi8vSSttc2VtYW50aWNzR0YkUSRhYnNGJy8lJW9wZW5HUSkmdmVyYmFyO0YnLyUmY2xvc2VHRmVxRmBxLUYsNi1RIitGJ0YvRjJGNUY3RjlGO0Y9Rj9GXnBGYHAtRmNvNiQtRiM2Jy1GRzYlUSJORidGSkZNRltwRmdvLyUrZXhlY3V0YWJsZUdGNEYvRi9GZHAtRmNvNigtRiM2OC1JJm1mcmFjR0YkNihGZ28tRiM2JS1GaG82JFEiMkYnRi9GSkZNLyUubGluZXRoaWNrbmVzc0dGam8vJStkZW5vbWFsaWduR1EnY2VudGVyRicvJSludW1hbGlnbkdGZHMvJSliZXZlbGxlZEdGNEZbcC1GaXI2KEZhcEZbc0Zgc0Zic0Zlc0Znc0ZkcC1GLDYtUSIoRidGLy9GM0ZMRjUvRjhGTEY5RjtGPUY/L0ZCUSwwLjE2NjY2NjdlbUYnL0ZFRmF0RmpwRmhxRl1zRmRwRmdwLUYsNi1RIilGJ0YvRl50RjVGX3RGOUY7Rj1GP0ZgdEZidEZkcEZqcEZbcEZdcUZkcEZqcEZKLyUrZm9yZWdyb3VuZEdRK1swLDE2MCw4MF1GJy8lLHBsYWNlaG9sZGVyR0ZMLyU2c2VsZWN0aW9uLXBsYWNlaG9sZGVyR0ZMRk1GL0ZgcUZjcUZmcUZgcS1GLDYtUSI7RidGL0YyL0Y2RkxGN0Y5RjtGPUY/RkFGYW9GT0Zmbi1GRzYlUSZyaWdodEYnRkpGTUZcby1JJW1zdXBHRiQ2JS1GY282JC1GIzYpRmdvRmhxRmFwRmRwLUZldTYlRmpwRltzLyUxc3VwZXJzY3JpcHRzaGlmdEdRIjBGJ0ZickYvRi9GW3NGXXZGXXVGYnJGLw==">LUklbXJvd0c2Iy9JK21vZHVsZW5hbWVHNiJJLFR5cGVzZXR0aW5nR0koX3N5c2xpYkdGJzY2LUkjbW9HRiQ2LVEiI0YnLyUsbWF0aHZhcmlhbnRHUSdub3JtYWxGJy8lJmZlbmNlR1EmZmFsc2VGJy8lKnNlcGFyYXRvckdGNC8lKXN0cmV0Y2h5R0Y0LyUqc3ltbWV0cmljR0Y0LyUobGFyZ2VvcEdGNC8lLm1vdmFibGVsaW1pdHNHRjQvJSdhY2NlbnRHRjQvJSdsc3BhY2VHUSYwLjBlbUYnLyUncnNwYWNlR0ZDLUkjbWlHRiQ2JVFCfiYjMjA4MDU7JiMyMDk5ODsmIzI2NDY1OyYjMjAyMTQ7RicvJSdpdGFsaWNHUSV0cnVlRicvRjBRJ2l0YWxpY0YnLUknbXNwYWNlR0YkNiYvJSdoZWlnaHRHUSYwLjBleEYnLyUmd2lkdGhHRkMvJSZkZXB0aEdGVC8lKmxpbmVicmVha0dRKG5ld2xpbmVGJy1GLDYtUSJ+RidGL0YyRjVGN0Y5RjtGPUY/RkFGRC1GRzYlUSVsZWZ0RidGSkZNLUYsNi1RKiZjb2xvbmVxO0YnRi9GMkY1RjdGOUY7Rj1GPy9GQlEsMC4yNzc3Nzc4ZW1GJy9GRUZgby1JKG1mZW5jZWRHRiQ2KC1GIzYvLUkjbW5HRiQ2JFEiMUYnRi8tRiw2LVEoJm1pbnVzO0YnRi9GMkY1RjdGOUY7Rj1GPy9GQlEsMC4yMjIyMjIyZW1GJy9GRUZfcC1GRzYlUSJkRidGSkZNLUYsNi1RJyZzZG90O0YnRi9GMkY1RjdGOUY7Rj1GP0ZBRkQtRkc2JVEicUYnRkpGTUZkcC1GRzYlUSJRRidGSkZNRltwLUZHNiVRImNGJ0ZKRk1GZHBGanBGSkZNRi8vSSttc2VtYW50aWNzR0YkUSRhYnNGJy8lJW9wZW5HUSkmdmVyYmFyO0YnLyUmY2xvc2VHRmVxRmBxLUYsNi1RIitGJ0YvRjJGNUY3RjlGO0Y9Rj9GXnBGYHAtRmNvNiQtRiM2Jy1GRzYlUSJORidGSkZNRltwRmdvLyUrZXhlY3V0YWJsZUdGNEYvRi9GZHAtRmNvNigtRiM2OC1JJm1mcmFjR0YkNihGZ28tRiM2JS1GaG82JFEiMkYnRi9GSkZNLyUubGluZXRoaWNrbmVzc0dGam8vJStkZW5vbWFsaWduR1EnY2VudGVyRicvJSludW1hbGlnbkdGZHMvJSliZXZlbGxlZEdGNEZbcC1GaXI2KEZhcEZbc0Zgc0Zic0Zlc0Znc0ZkcC1GLDYtUSIoRidGLy9GM0ZMRjUvRjhGTEY5RjtGPUY/L0ZCUSwwLjE2NjY2NjdlbUYnL0ZFRmF0RmpwRmhxRl1zRmRwRmdwLUYsNi1RIilGJ0YvRl50RjVGX3RGOUY7Rj1GP0ZgdEZidEZkcEZqcEZbcEZdcUZkcEZqcEZKLyUrZm9yZWdyb3VuZEdRK1swLDE2MCw4MF1GJy8lLHBsYWNlaG9sZGVyR0ZMLyU2c2VsZWN0aW9uLXBsYWNlaG9sZGVyR0ZMRk1GL0ZgcUZjcUZmcUZgcS1GLDYtUSI7RidGL0YyL0Y2RkxGN0Y5RjtGPUY/RkFGYW9GT0Zmbi1GRzYlUSZyaWdodEYnRkpGTUZcby1JJW1zdXBHRiQ2JS1GY282JC1GIzYpRmdvRmhxRmFwRmRwLUZldTYlRmpwRltzLyUxc3VwZXJzY3JpcHRzaGlmdEdRIjBGJ0ZickYvRi9GW3NGXXZGXXVGYnJGLw==</Equation></Text-field>
</Input>
<Output><Text-field style="2D Output" layout="Maple Output"><Equation executable="false" style="2D Output" display="LUklbXJvd0c2Iy9JK21vZHVsZW5hbWVHNiJJLFR5cGVzZXR0aW5nR0koX3N5c2xpYkdGJzYoLUkjbWlHRiQ2JVElbGVmdEYnLyUnaXRhbGljR1EldHJ1ZUYnLyUsbWF0aHZhcmlhbnRHUSdpdGFsaWNGJy1JI21vR0YkNi1RKSZBc3NpZ247RicvRjNRJ25vcm1hbEYnLyUmZmVuY2VHUSZmYWxzZUYnLyUqc2VwYXJhdG9yR0Y9LyUpc3RyZXRjaHlHRj0vJSpzeW1tZXRyaWNHRj0vJShsYXJnZW9wR0Y9LyUubW92YWJsZWxpbWl0c0dGPS8lJ2FjY2VudEdGPS8lJ2xzcGFjZUdRLDAuMjc3Nzc3OGVtRicvJSdyc3BhY2VHRkwtSShtZmVuY2VkR0YkNigtRiM2KC1GIzYoLUYsNiVRImRGJ0YvRjItRjY2LVExJkludmlzaWJsZVRpbWVzO0YnRjlGO0Y+RkBGQkZERkZGSC9GS1EmMC4wZW1GJy9GTkZnbi1GLDYlUSJxRidGL0YyRlktRiw2JVEiUUYnRi9GMkY5LUY2Ni1RJyZwbHVzO0YnRjlGO0Y+RkBGQkZERkZGSC9GS1EsMC4yMjIyMjIyZW1GJy9GTkZjby1GIzYmLUYsNiVRImNGJ0YvRjJGWUZcb0Y5LUY2Ni1RKCZtaW51cztGJ0Y5RjtGPkZARkJGREZGRkhGYm9GZG8tSSNtbkdGJDYkUSIxRidGOUY5RjkvSSttc2VtYW50aWNzR0YkUSRhYnNGJy8lJW9wZW5HUSkmdmVyYmFyO0YnLyUmY2xvc2VHRmZwRmFwRl9vLUYjNiYtRlA2JC1GIzYmLUYsNiVRIk5GJ0YvRjJGam9GXXBGOUY5RlktRlA2KC1GIzYpLUY2Ni1RKiZ1bWludXMwO0YnRjlGO0Y+RkBGQkZERkZGSEZib0Zkby1JJm1mcmFjR0YkNihGXXAtRl5wNiRRIjJGJ0Y5LyUubGluZXRoaWNrbmVzc0dGYHAvJStkZW5vbWFsaWduR1EnY2VudGVyRicvJSludW1hbGlnbkdGY3IvJSliZXZlbGxlZEdGPUZfby1GanE2KC1GIzYoRlZGWS1GUDYkLUYjNiZGXG9GX28tRiM2JkZcckZZRmluRjlGOUY5RllGXG9GOUZcckZfckZhckZkckZmckZfb0Zlb0Y5RjlGYXBGZHBGZ3BGYXBGOUY5">LV9JLFR5cGVzZXR0aW5nRzYkJSpwcm90ZWN0ZWRHSShfc3lzbGliRzYiSSxtcHJpbnRzbGFzaEdGKDYkNyM+SSVsZWZ0R0YoLCYtSSRhYnNHRiY2IywoKihJIlFHRigiIiJJImRHRihGNUkicUdGKEY1RjUqJkY0RjVJImNHRihGNUY1ISIiRjVGNSomLCZJIk5HRihGNUY6RjVGNS1GMDYjLCgjRjoiIiNGNSooRjZGNSwmRjRGNUY3RkJGNUY0RjUjRjVGQiomRjlGNUY0RjVGNUY1RjU3I0Yu</Equation></Text-field>
</Output>
<Output><Text-field style="2D Output" layout="Maple Output"><Equation executable="false" style="2D Output" display="LUklbXJvd0c2Iy9JK21vZHVsZW5hbWVHNiJJLFR5cGVzZXR0aW5nR0koX3N5c2xpYkdGJzYmLUkjbWlHRiQ2JVEmcmlnaHRGJy8lJ2l0YWxpY0dRJXRydWVGJy8lLG1hdGh2YXJpYW50R1EnaXRhbGljRictSSNtb0dGJDYtUSkmQXNzaWduO0YnL0YzUSdub3JtYWxGJy8lJmZlbmNlR1EmZmFsc2VGJy8lKnNlcGFyYXRvckdGPS8lKXN0cmV0Y2h5R0Y9LyUqc3ltbWV0cmljR0Y9LyUobGFyZ2VvcEdGPS8lLm1vdmFibGVsaW1pdHNHRj0vJSdhY2NlbnRHRj0vJSdsc3BhY2VHUSwwLjI3Nzc3NzhlbUYnLyUncnNwYWNlR0ZMLUklbXN1cEdGJDYlLUkobWZlbmNlZEdGJDYkLUYjNiYtRiM2Ji1GUDYlLUYsNiVRIlFGJ0YvRjItSSNtbkdGJDYkUSIyRidGOS8lMXN1cGVyc2NyaXB0c2hpZnRHUSIwRictRjY2LVExJkludmlzaWJsZVRpbWVzO0YnRjlGO0Y+RkBGQkZERkZGSC9GS1EmMC4wZW1GJy9GTkZjby1GLDYlUSJkRidGL0YyRjktRjY2LVEnJnBsdXM7RidGOUY7Rj5GQEZCRkRGRkZIL0ZLUSwwLjIyMjIyMjJlbUYnL0ZORlxwLUZpbjYkUSIxRidGOUY5RjlGaG5GXG9GOQ==">LV9JLFR5cGVzZXR0aW5nRzYkJSpwcm90ZWN0ZWRHSShfc3lzbGliRzYiSSxtcHJpbnRzbGFzaEdGKDYkNyM+SSZyaWdodEdGKCokLCYqJkkiUUdGKCIiI0kiZEdGKCIiIkY0RjRGNEYyNyNGLg==</Equation></Text-field>
</Output>
</Group>
<Group hide-input="false" labelreference="L58" drawlabel="true" applyint="true" applyrational="true" applyexponent="false">
<Input><Text-field prompt="&gt; " style="Maple Input" layout="Normal"><Equation executable="true" style="2D Input" input-equation="" display="LUklbXJvd0c2Iy9JK21vZHVsZW5hbWVHNiJJLFR5cGVzZXR0aW5nR0koX3N5c2xpYkdGJzY8LUkjbW9HRiQ2LVEiI0YnLyUsbWF0aHZhcmlhbnRHUSdub3JtYWxGJy8lJmZlbmNlR1EmZmFsc2VGJy8lKnNlcGFyYXRvckdGNC8lKXN0cmV0Y2h5R0Y0LyUqc3ltbWV0cmljR0Y0LyUobGFyZ2VvcEdGNC8lLm1vdmFibGVsaW1pdHNHRjQvJSdhY2NlbnRHRjQvJSdsc3BhY2VHUSYwLjBlbUYnLyUncnNwYWNlR0ZDLUkjbWlHRiQ2JVElfmM9MEYnLyUnaXRhbGljR1EldHJ1ZUYnL0YwUSdpdGFsaWNGJy1JJ21zcGFjZUdGJDYmLyUnaGVpZ2h0R1EmMC4wZXhGJy8lJndpZHRoR0ZDLyUmZGVwdGhHRlQvJSpsaW5lYnJlYWtHUShuZXdsaW5lRictRiw2LVEifkYnRi9GMkY1RjdGOUY7Rj1GP0ZBRkQtRkc2JVEjbHJGJ0ZKRk0tRiw2LVEqJmNvbG9uZXE7RidGL0YyRjVGN0Y5RjtGPUY/L0ZCUSwwLjI3Nzc3NzhlbUYnL0ZFRmBvLUZHNiVRKXNpbXBsaWZ5RidGSkZNLUkobWZlbmNlZEdGJDYkLUYjNiYtRkc2JVElc3Vic0YnRkpGTS1GZm82JC1GIzYmLUZmbzYmLUYjNi8tRkc2JVEiY0YnRkpGTS1GLDYtUSI9RidGL0YyRjVGN0Y5RjtGPUY/Rl9vRmFvLUkjbW5HRiQ2JFEiMEYnRi8tRiw2LVEiLEYnRi9GMi9GNkZMRjdGOUY7Rj1GP0ZBL0ZFUSwwLjMzMzMzMzNlbUYnLUZHNiVRIlFGJ0ZKRk1GaHAtSSZtZnJhY0dGJDYoLUYjNiQtSSZtc3FydEdGJDYjLUYjNiwtRlxxNiRRIjhGJ0YvLUYsNi1RJyZzZG90O0YnRi9GMkY1RjdGOUY7Rj1GP0ZBRkQtRkc2JVEiZEYnRkpGTUZlci1GRzYlUSJORidGSkZNLUYsNi1RKCZtaW51cztGJ0YvRjJGNUY3RjlGO0Y9Rj8vRkJRLDAuMjIyMjIyMmVtRicvRkVGYnNGYnJGZXJGaHJGL0YvLUYjNiYtRlxxNiRRIjRGJ0YvRmVyRmhyRi8vJS5saW5ldGhpY2tuZXNzR1EiMUYnLyUrZGVub21hbGlnbkdRJ2NlbnRlckYnLyUpbnVtYWxpZ25HRl50LyUpYmV2ZWxsZWRHRjRGX3EtRkc2JVEicUYnRkpGTUZocC1GIzYlLUZHNiNRIUYnLUZpcTYoRltyLUYjNihGZnNGZXJGaHJGZXJGW3NGL0Zpc0ZcdEZfdEZhdEYvRmh0Ri9GLy8lJW9wZW5HUSJbRicvJSZjbG9zZUdRIl1GJ0ZfcS1GZm82Ji1GIzYmLUZHNiVRJWxlZnRGJ0ZKRk1GX3EtRkc2JVEmcmlnaHRGJ0ZKRk1GL0YvRl91RmJ1Ri9GLy8lK2V4ZWN1dGFibGVHRjRGL0YvLUYsNi1RIjtGJ0YvRjJGYnFGN0Y5RjtGPUY/RkFGYW8tRkc2JVEnZmFjdG9yRidGSkZNLUZmbzYkLUYjNiktSSVtc3VwR0YkNiVGW3MtRlxxNiRRIjJGJ0YvLyUxc3VwZXJzY3JpcHRzaGlmdEdGXnFGXnNGW3NGXnNGXndGX3ZGL0YvRmF2Rk9GZm5GYm8tRmZvNiQtRiM2KS1GaXE2KC1GIzYmLUZpcTYoLUYjNipGW3MtRiw2LVEnJnBsdXM7RidGL0YyRjVGN0Y5RjtGPUY/RmFzRmNzLUZccTYkRlt0Ri8vJStmb3JlZ3JvdW5kR1EqWzAsMCwyNTVdRidGX3YvJSlyZWFkb25seUdGTC8lMGZvbnRfc3R5bGVfbmFtZUdRKjJEfk91dHB1dEYnRi9GW3NGaXNGXHRGX3RGYXRGaHRGX3ZGL0Zed0Zpc0ZcdEZfdEZhdEZfeC1GaXE2KC1GIzYrLUZmbzYkLUYjNipGW3NGXnNGYnhGZHhGX3ZGZ3hGaXhGL0YvLUYsNi1RMSZJbnZpc2libGVUaW1lcztGJ0YvRjJGNUY3RjlGO0Y9Rj9GQUZELUZpcTYoLUYjNixGW3dGXnNGW3NGXnNGXndGZHhGX3ZGZ3hGaXhGL0Zbc0Zpc0ZcdEZfdEZhdEZodEZkeEZfdkZneEZpeEYvRmZzRmlzRlx0Rl90RmF0Rl5zLUZpcTYoLUZcdzYlLUZmbzYkRl14Ri9GXndGYXdGZnNGaXNGXHRGX3RGYXRGX3ZGL0YvRmF2Rk9GTy1GLDYuRmhuRkpGTUYyRjVGN0Y5RjtGPUY/RkFGREZhekZPLUZQNiZGUkZVRlcvRlpRJWF1dG9GJ0ZodEZfdkYv">LUklbXJvd0c2Iy9JK21vZHVsZW5hbWVHNiJJLFR5cGVzZXR0aW5nR0koX3N5c2xpYkdGJzY8LUkjbW9HRiQ2LVEiI0YnLyUsbWF0aHZhcmlhbnRHUSdub3JtYWxGJy8lJmZlbmNlR1EmZmFsc2VGJy8lKnNlcGFyYXRvckdGNC8lKXN0cmV0Y2h5R0Y0LyUqc3ltbWV0cmljR0Y0LyUobGFyZ2VvcEdGNC8lLm1vdmFibGVsaW1pdHNHRjQvJSdhY2NlbnRHRjQvJSdsc3BhY2VHUSYwLjBlbUYnLyUncnNwYWNlR0ZDLUkjbWlHRiQ2JVElfmM9MEYnLyUnaXRhbGljR1EldHJ1ZUYnL0YwUSdpdGFsaWNGJy1JJ21zcGFjZUdGJDYmLyUnaGVpZ2h0R1EmMC4wZXhGJy8lJndpZHRoR0ZDLyUmZGVwdGhHRlQvJSpsaW5lYnJlYWtHUShuZXdsaW5lRictRiw2LVEifkYnRi9GMkY1RjdGOUY7Rj1GP0ZBRkQtRkc2JVEjbHJGJ0ZKRk0tRiw2LVEqJmNvbG9uZXE7RidGL0YyRjVGN0Y5RjtGPUY/L0ZCUSwwLjI3Nzc3NzhlbUYnL0ZFRmBvLUZHNiVRKXNpbXBsaWZ5RidGSkZNLUkobWZlbmNlZEdGJDYkLUYjNiYtRkc2JVElc3Vic0YnRkpGTS1GZm82JC1GIzYmLUZmbzYmLUYjNi8tRkc2JVEiY0YnRkpGTS1GLDYtUSI9RidGL0YyRjVGN0Y5RjtGPUY/Rl9vRmFvLUkjbW5HRiQ2JFEiMEYnRi8tRiw2LVEiLEYnRi9GMi9GNkZMRjdGOUY7Rj1GP0ZBL0ZFUSwwLjMzMzMzMzNlbUYnLUZHNiVRIlFGJ0ZKRk1GaHAtSSZtZnJhY0dGJDYoLUYjNiQtSSZtc3FydEdGJDYjLUYjNiwtRlxxNiRRIjhGJ0YvLUYsNi1RJyZzZG90O0YnRi9GMkY1RjdGOUY7Rj1GP0ZBRkQtRkc2JVEiZEYnRkpGTUZlci1GRzYlUSJORidGSkZNLUYsNi1RKCZtaW51cztGJ0YvRjJGNUY3RjlGO0Y9Rj8vRkJRLDAuMjIyMjIyMmVtRicvRkVGYnNGYnJGZXJGaHJGL0YvLUYjNiYtRlxxNiRRIjRGJ0YvRmVyRmhyRi8vJS5saW5ldGhpY2tuZXNzR1EiMUYnLyUrZGVub21hbGlnbkdRJ2NlbnRlckYnLyUpbnVtYWxpZ25HRl50LyUpYmV2ZWxsZWRHRjRGX3EtRkc2JVEicUYnRkpGTUZocC1GIzYlLUZHNiNRIUYnLUZpcTYoRltyLUYjNihGZnNGZXJGaHJGZXJGW3NGL0Zpc0ZcdEZfdEZhdEYvRmh0Ri9GLy8lJW9wZW5HUSJbRicvJSZjbG9zZUdRIl1GJ0ZfcS1GZm82Ji1GIzYmLUZHNiVRJWxlZnRGJ0ZKRk1GX3EtRkc2JVEmcmlnaHRGJ0ZKRk1GL0YvRl91RmJ1Ri9GLy8lK2V4ZWN1dGFibGVHRjRGL0YvLUYsNi1RIjtGJ0YvRjJGYnFGN0Y5RjtGPUY/RkFGYW8tRkc2JVEnZmFjdG9yRidGSkZNLUZmbzYkLUYjNiktSSVtc3VwR0YkNiVGW3MtRlxxNiRRIjJGJ0YvLyUxc3VwZXJzY3JpcHRzaGlmdEdGXnFGXnNGW3NGXnNGXndGX3ZGL0YvRmF2Rk9GZm5GYm8tRmZvNiQtRiM2KS1GaXE2KC1GIzYmLUZpcTYoLUYjNipGW3MtRiw2LVEnJnBsdXM7RidGL0YyRjVGN0Y5RjtGPUY/RmFzRmNzLUZccTYkRlt0Ri8vJStmb3JlZ3JvdW5kR1EqWzAsMCwyNTVdRidGX3YvJSlyZWFkb25seUdGTC8lMGZvbnRfc3R5bGVfbmFtZUdRKjJEfk91dHB1dEYnRi9GW3NGaXNGXHRGX3RGYXRGaHRGX3ZGL0Zed0Zpc0ZcdEZfdEZhdEZfeC1GaXE2KC1GIzYrLUZmbzYkLUYjNipGW3NGXnNGYnhGZHhGX3ZGZ3hGaXhGL0YvLUYsNi1RMSZJbnZpc2libGVUaW1lcztGJ0YvRjJGNUY3RjlGO0Y9Rj9GQUZELUZpcTYoLUYjNixGW3dGXnNGW3NGXnNGXndGZHhGX3ZGZ3hGaXhGL0Zbc0Zpc0ZcdEZfdEZhdEZodEZkeEZfdkZneEZpeEYvRmZzRmlzRlx0Rl90RmF0Rl5zLUZpcTYoLUZcdzYlLUZmbzYkRl14Ri9GXndGYXdGZnNGaXNGXHRGX3RGYXRGX3ZGL0YvRmF2Rk9GTy1GLDYuRmhuRkpGTUYyRjVGN0Y5RjtGPUY/RkFGREZhekZPLUZQNiZGUkZVRlcvRlpRJWF1dG9GJ0ZodEZfdkYv</Equation></Text-field>
</Input>
<Output><Text-field style="2D Output" layout="Maple Output"><Equation executable="false" style="2D Output" display="LUklbXJvd0c2Iy9JK21vZHVsZW5hbWVHNiJJLFR5cGVzZXR0aW5nR0koX3N5c2xpYkdGJzYmLUkjbWlHRiQ2JVEjbHJGJy8lJ2l0YWxpY0dRJXRydWVGJy8lLG1hdGh2YXJpYW50R1EnaXRhbGljRictSSNtb0dGJDYtUSkmQXNzaWduO0YnL0YzUSdub3JtYWxGJy8lJmZlbmNlR1EmZmFsc2VGJy8lKnNlcGFyYXRvckdGPS8lKXN0cmV0Y2h5R0Y9LyUqc3ltbWV0cmljR0Y9LyUobGFyZ2VvcEdGPS8lLm1vdmFibGVsaW1pdHNHRj0vJSdhY2NlbnRHRj0vJSdsc3BhY2VHUSwwLjI3Nzc3NzhlbUYnLyUncnNwYWNlR0ZMLUkobWZlbmNlZEdGJDYmLUYjNigtRiM2Ji1JJm1mcmFjR0YkNigtRlA2KC1GIzYmLUZXNigtRiM2Ji1GLDYlUSJORidGL0YyLUY2Ni1RJyZwbHVzO0YnRjlGO0Y+RkBGQkZERkZGSC9GS1EsMC4yMjIyMjIyZW1GJy9GTkZiby1JI21uR0YkNiRRIjFGJ0Y5RjlGW28vJS5saW5ldGhpY2tuZXNzR0Znby8lK2Rlbm9tYWxpZ25HUSdjZW50ZXJGJy8lKW51bWFsaWduR0ZccC8lKWJldmVsbGVkR0Y9LyUrZm9yZWdyb3VuZEdRKFswLDAsMF1GJy8lKXJlYWRvbmx5R0Y9RjlGOS9JK21zZW1hbnRpY3NHRiRRJGFic0YnLyUlb3BlbkdRKSZ2ZXJiYXI7RicvJSZjbG9zZUdGW3FGZnAtRmVvNiRRIjJGJ0Y5RmhvRmpvRl1wRl9wRl5vLUZXNigtRiM2Ji1GUDYkLUYjNiZGW28tRjY2LVEoJm1pbnVzO0YnRjlGO0Y+RkBGQkZERkZGSEZhb0Zjb0Zkb0Y5RjktRjY2LVExJkludmlzaWJsZVRpbWVzO0YnRjlGO0Y+RkBGQkZERkZGSC9GS1EmMC4wZW1GJy9GTkZgci1GUDYoLUYjNiYtRlc2KC1GIzYoLUklbXN1cEdGJDYlRltvRl5xLyUxc3VwZXJzY3JpcHRzaGlmdEdRIjBGJ0ZpcUZbb0ZpcUZecUY5RltvRmhvRmpvRl1wRl9wRmFwRmRwRjlGOUZmcEZpcEZccUZmcEY5LUZlbzYkUSI0RidGOUZob0Zqb0ZdcEZfcEY5LUY2Ni1RIixGJ0Y5RjsvRj9GMUZARkJGREZGRkhGX3IvRk5RLDAuMzMzMzMzM2VtRictRlc2KC1GW3M2JS1GUDYkRmluRjlGXnFGXXNGYHNGaG9Gam9GXXBGX3BGYXBGZHBGOUY5L0ZqcFEnJmxzcWI7RicvRl1xUScmcnNxYjtGJ0Y5">LV9JLFR5cGVzZXR0aW5nRzYkJSpwcm90ZWN0ZWRHSShfc3lzbGliRzYiSSxtcHJpbnRzbGFzaEdGKDYkNyM+SSNsckdGKDckLCYtSSRhYnNHRiY2IyomLCZJIk5HRigiIiJGNkY2RjZGNSEiIiNGNiIiIyomLCZGNUY2RjdGNkY2LUYxNiMqJiwoKiRGNUY5RjZGNUY3ISIjRjZGNkY1RjdGNiNGNiIiJSwkKiRGNEY5RkI3I0Yu</Equation></Text-field>
</Output>
<Output><Text-field style="2D Output" layout="Maple Output"><Equation executable="false" style="2D Output" display="LUklbXJvd0c2Iy9JK21vZHVsZW5hbWVHNiJJLFR5cGVzZXR0aW5nR0koX3N5c2xpYkdGJzYmLUkobWZlbmNlZEdGJDYkLUYjNiYtSSNtaUdGJDYlUSJORicvJSdpdGFsaWNHUSV0cnVlRicvJSxtYXRodmFyaWFudEdRJ2l0YWxpY0YnLUkjbW9HRiQ2LVEnJnBsdXM7RicvRjhRJ25vcm1hbEYnLyUmZmVuY2VHUSZmYWxzZUYnLyUqc2VwYXJhdG9yR0ZCLyUpc3RyZXRjaHlHRkIvJSpzeW1tZXRyaWNHRkIvJShsYXJnZW9wR0ZCLyUubW92YWJsZWxpbWl0c0dGQi8lJ2FjY2VudEdGQi8lJ2xzcGFjZUdRLDAuMjIyMjIyMmVtRicvJSdyc3BhY2VHRlEtSSNtbkdGJDYkUSIxRidGPkY+Rj4tRjs2LVExJkludmlzaWJsZVRpbWVzO0YnRj5GQEZDRkVGR0ZJRktGTS9GUFEmMC4wZW1GJy9GU0Zmbi1GLDYkLUYjNiZGMC1GOzYtUSgmbWludXM7RidGPkZARkNGRUZHRklGS0ZNRk9GUi1GVTYkUSIyRidGPkY+Rj5GPg==">KiYsJkkiTkc2IiIiIkYmRiZGJiwmRiRGJiEiI0YmRiY=</Equation></Text-field>
</Output>
<Output><Text-field style="2D Output" layout="Maple Output"><Equation executable="false" style="2D Output" display="LUkmbWZyYWNHNiMvSSttb2R1bGVuYW1lRzYiSSxUeXBlc2V0dGluZ0dJKF9zeXNsaWJHRic2KC1JJW1yb3dHRiQ2Jy1JI21vR0YkNi1RKiZ1bWludXMwO0YnLyUsbWF0aHZhcmlhbnRHUSdub3JtYWxGJy8lJmZlbmNlR1EmZmFsc2VGJy8lKnNlcGFyYXRvckdGNy8lKXN0cmV0Y2h5R0Y3LyUqc3ltbWV0cmljR0Y3LyUobGFyZ2VvcEdGNy8lLm1vdmFibGVsaW1pdHNHRjcvJSdhY2NlbnRHRjcvJSdsc3BhY2VHUSwwLjIyMjIyMjJlbUYnLyUncnNwYWNlR0ZGLUklbXN1cEdGJDYlLUkjbWlHRiQ2JVEiTkYnLyUnaXRhbGljR1EldHJ1ZUYnL0YzUSdpdGFsaWNGJy1JI21uR0YkNiRRIjJGJ0YyLyUxc3VwZXJzY3JpcHRzaGlmdEdRIjBGJy1GLzYtUScmcGx1cztGJ0YyRjVGOEY6RjxGPkZARkJGREZHLUZWNiRRIjFGJ0YyRjJGTC8lLmxpbmV0aGlja25lc3NHRltvLyUrZGVub21hbGlnbkdRJ2NlbnRlckYnLyUpbnVtYWxpZ25HRmBvLyUpYmV2ZWxsZWRHRjc=">KiYsJiokSSJORzYiIiIjISIiIiIiRilGKUYlRig=</Equation></Text-field>
</Output>
</Group>
<Group hide-input="false" labelreference="L60" drawlabel="true" applyint="true" applyrational="true" applyexponent="false">
<Input><Text-field prompt="&gt; " style="Maple Input" layout="Normal"><Equation executable="true" style="2D Input" input-equation="" display="LUklbXJvd0c2Iy9JK21vZHVsZW5hbWVHNiJJLFR5cGVzZXR0aW5nR0koX3N5c2xpYkdGJzZFLUkjbW9HRiQ2LVEiI0YnLyUsbWF0aHZhcmlhbnRHUSdub3JtYWxGJy8lJmZlbmNlR1EmZmFsc2VGJy8lKnNlcGFyYXRvckdGNC8lKXN0cmV0Y2h5R0Y0LyUqc3ltbWV0cmljR0Y0LyUobGFyZ2VvcEdGNC8lLm1vdmFibGVsaW1pdHNHRjQvJSdhY2NlbnRHRjQvJSdsc3BhY2VHUSYwLjBlbUYnLyUncnNwYWNlR0ZDLUkjbWlHRiQ2JVElfmM9MUYnLyUnaXRhbGljR1EldHJ1ZUYnL0YwUSdpdGFsaWNGJy1JJ21zcGFjZUdGJDYmLyUnaGVpZ2h0R1EmMC4wZXhGJy8lJndpZHRoR0ZDLyUmZGVwdGhHRlQvJSpsaW5lYnJlYWtHUShuZXdsaW5lRictRiw2LVEifkYnRi9GMkY1RjdGOUY7Rj1GP0ZBRkQtRkc2JVEjbHJGJ0ZKRk0tRiw2LVEqJmNvbG9uZXE7RidGL0YyRjVGN0Y5RjtGPUY/L0ZCUSwwLjI3Nzc3NzhlbUYnL0ZFRmBvLUZHNiVRKXNpbXBsaWZ5RidGSkZNLUkobWZlbmNlZEdGJDYkLUYjNiUtRkc2JVElc3Vic0YnRkpGTS1GZm82JC1GIzYmLUZmbzYmLUYjNi8tRkc2JVEiY0YnRkpGTS1GLDYtUSI9RidGL0YyRjVGN0Y5RjtGPUY/Rl9vRmFvLUkmbWZyYWNHRiQ2KC1GRzYlUSJDRidGSkZNLUYjNiUtRkc2JVEiTkYnRkpGTUZKRk0vJS5saW5ldGhpY2tuZXNzR1EiMUYnLyUrZGVub21hbGlnbkdRJ2NlbnRlckYnLyUpbnVtYWxpZ25HRltyLyUpYmV2ZWxsZWRHRjQtRiw2LVEiLEYnRi9GMi9GNkZMRjdGOUY7Rj1GP0ZBL0ZFUSwwLjMzMzMzMzNlbUYnRmZuLUZHNiVRIlFGJ0ZKRk1GaHAtRlxxNigtRiM2Jy1GLDYtUSomdW1pbnVzMDtGJ0YvRjJGNUY3RjlGO0Y9Rj8vRkJRLDAuMjIyMjIyMmVtRicvRkVGYXNGXnEtRiw2LVEiK0YnRi9GMkY1RjdGOUY7Rj1GP0Zgc0Zicy1JJm1zcXJ0R0YkNiMtRiM2Li1JJW1zdXBHRiQ2JUZecS1GIzYlLUkjbW5HRiQ2JFEiMkYnRi9GSkZNLyUxc3VwZXJzY3JpcHRzaGlmdEdRIjBGJ0Zjcy1GYXQ2JFEiOEYnRi8tRiw2LVEnJnNkb3Q7RidGL0YyRjVGN0Y5RjtGPUY/RkFGRC1GRzYlUSJkRidGSkZNRmp0RmNxLUYsNi1RKCZtaW51cztGJ0YvRjJGNUY3RjlGO0Y9Rj9GYHNGYnNGZ3RGanRGXXVGL0YvLUYjNiYtRmF0NiRRIjRGJ0YvRmp0Rl11Ri9GZnFGaXFGXHJGXnJGYHItRkc2JVEicUYnRkpGTUZocC1GXHE2KC1GIzYnRl1zRl5xRmNzLUZnczYjLUYjNi4tRlx0NiVGXnEtRiM2JEZgdEYvRmR0RmNzRmd0Rmp0Rl11Rmp0RmNxRmB1Rmd0Rmp0Rl11Ri9GLy1GIzYoRmV1Rmp0Rl11Rmp0RmNxRi9GZnFGaXFGXHJGXnJGL0YvLyUlb3BlbkdRIltGJy8lJmNsb3NlR1EiXUYnRmByLUZmbzYmLUYjNiYtRkc2JVElbGVmdEYnRkpGTUZgci1GRzYlUSZyaWdodEYnRkpGTUYvRi9GaXZGXHdGL0YvRi9GLy1GLDYtUSI7RidGL0YyRmNyRjdGOUY7Rj1GP0ZBRmFvRk9GZm5GYm8tRmZvNiQtRiM2Jy1GXHQ2JS1GZm82JC1GIzYrLUZcdDYlRl5xRmB0RmR0LUYsNi1RJyZwbHVzO0YnRi9GMkY1RjdGOUY7Rj1GP0Zgc0Zic0ZldS1GLDYtUTEmSW52aXNpYmxlVGltZXM7RidGL0YyRjVGN0Y5RjtGPUY/RkFGREZddUZbeS1GZm82JC1GIzYmRmNxRmh4LUZhdDYkRmhxRi9GL0YvLyUrZXhlY3V0YWJsZUdGNEYvRi9GXnRGZHRGYHUtRlx0NiUtRmZvNiQtRiM2J0ZecUZmbi1GZ3M2Iy1GIzYnLUZHNiNRIUYnLUYjNiYtRmZvNiQtRiM2J0Zgei1GIzYmRmd0Rlt5RmNxRi9GYHVGZ3RGL0YvRlt5Rl11Ri9GaHhGZnhGL0ZkeUYvRi9GXnRGZHRGZHlGL0YvRml3Rk9GYm8tRmZvNiQtRiM2Ky1GXHE2KC1GIzYrRmB6LUZmbzYkLUYjNipGY3FGYHVGYnkvJStmb3JlZ3JvdW5kR1EqWzAsMCwyNTVdRidGZHkvJSlyZWFkb25seUdGTC8lMGZvbnRfc3R5bGVfbmFtZUdRKjJEfk91dHB1dEYnRi9GL0ZbeS1GXHE2KC1GIzYqLUZmbzYkLUYjNipGY3FGYHVGYHRGZ1tsRmR5RmpbbEZcXGxGL0YvRlt5LUZmbzYkLUYjNi1GXXMtRiM2KkZecUZbeS1GZ3M2Iy1GIzYqLUYjNiotRmZvNiQtRiM2Ki1GIzYqRmd0Rlt5RmNxRmdbbEZkeUZqW2xGXFxsRi9GYHVGZ3RGZ1tsRmR5RmpbbEZcXGxGL0YvRlt5Rl11RmdbbEZkeUZqW2xGXFxsRi9GaHhGZnhGZ1tsRmR5RmpbbEZcXGxGL0ZnW2xGZHlGaltsRlxcbEYvRmh4RmZ4Rmh4LUYjNixGZXVGW3lGXXVGW3ktRmZvNiQtRiM2KkZjcUZoeEZieUZnW2xGZHlGaltsRlxcbEYvRi9GZ1tsRmR5RmpbbEZcXGxGL0ZnW2xGZHlGaltsRlxcbEYvRi9GZ1tsRmR5RmpbbEZcXGxGLy1GIzYqRl11Rlt5RmNxRmdbbEZkeUZqW2xGXFxsRi9GZnFGaXFGXHJGXnJGZ1tsRmR5RmpbbEZcXGxGLy1GYXQ2JFEjMTZGJ0YvRmZxRmlxRlxyRl5yRmh4LUZccTYoLUYjNiZGYHotRlxxNihGaVxsRl9ebEZmcUZpcUZcckZeckZkeUYvRmd0RmZxRmlxRlxyRl5yRmB1LUZccTYoLUZcdDYlLUZmbzYkLUYjNi1GXXNGW11sRmh4LUYjNiotRmZvNiQtRiM2Ki1GIzYqRmV1Rlt5RmNxRmdbbEZkeUZqW2xGXFxsRi9GaHhGZXVGZ1tsRmR5RmpbbEZcXGxGL0YvRlt5Rl11RmdbbEZkeUZqW2xGXFxsRi9GaHhGZnhGZ1tsRmR5RmpbbEZcXGxGL0YvRmB0RmR0LUYjNiotRmF0NiRRIzY0RidGL0ZbeS1GXHQ2JUZddUZgdEZkdEZnW2xGZHlGaltsRlxcbEYvRmZxRmlxRlxyRl5yLUYsNi1RIjxGJ0YvRjJGNUY3RjlGO0Y9Rj9GX29GYW8tRmF0NiRGZnRGL0ZkeUYvRi9GaXdGT0ZmbkZiby1GZm82JC1GIzYpLUZcdDYlLUZmbzYkLUYjNistRmZvNiQtRiM2KkZmeEZoeC1GIzYqRmFebEZbeUZddUZnW2xGZHlGaltsRlxcbEYvRmdbbEZkeUZqW2xGXFxsRi9GL0ZbeUZjcUZgdUZhXmxGZm5GXXVGZHlGL0YvRl50RmR0RmB1LUZcdDYlLUZmbzYkLUYjNidGYHotRiM2LEZecUZbeUZjcUZbeUZdXWxGZ1tsRmR5RmpbbEZcXGxGL0ZgekZkeUYvRi9GXnRGZHQtRiw2LVEiPkYnRi9GMkY1RjdGOUY7Rj1GP0Zfb0Zhb0ZkYGxGZHlGL0YvRml3Rk8tRlA2JkZSRlVGVy9GWlElYXV0b0YnRmpvLUZmbzYkLUYjNjNGY3FGaHAtRmF0NiRRIjZGJ0YvRmByRmZ4Rlt5LUZcdDYlRmNxRmB0RmR0Rmh4LUZmbzYkLUYjNitGXXMtRiM2KkZldUZbeUZmeEZnW2xGZHlGaltsRlxcbEYvRmB1LUYjNiotRmF0NiRRIzMyRidGL0ZbeUZddUZnW2xGZHlGaltsRlxcbEYvRmdbbEZkeUZqW2xGXFxsRi9GL0ZbeUZjcUZoeEZmY2xGW3lGXXVGZHlGL0YvRml3Rk9GYWJsRk9GYWJsRmB6RmR5Ri8=">LUklbXJvd0c2Iy9JK21vZHVsZW5hbWVHNiJJLFR5cGVzZXR0aW5nR0koX3N5c2xpYkdGJzZFLUkjbW9HRiQ2LVEiI0YnLyUsbWF0aHZhcmlhbnRHUSdub3JtYWxGJy8lJmZlbmNlR1EmZmFsc2VGJy8lKnNlcGFyYXRvckdGNC8lKXN0cmV0Y2h5R0Y0LyUqc3ltbWV0cmljR0Y0LyUobGFyZ2VvcEdGNC8lLm1vdmFibGVsaW1pdHNHRjQvJSdhY2NlbnRHRjQvJSdsc3BhY2VHUSYwLjBlbUYnLyUncnNwYWNlR0ZDLUkjbWlHRiQ2JVElfmM9MUYnLyUnaXRhbGljR1EldHJ1ZUYnL0YwUSdpdGFsaWNGJy1JJ21zcGFjZUdGJDYmLyUnaGVpZ2h0R1EmMC4wZXhGJy8lJndpZHRoR0ZDLyUmZGVwdGhHRlQvJSpsaW5lYnJlYWtHUShuZXdsaW5lRictRiw2LVEifkYnRi9GMkY1RjdGOUY7Rj1GP0ZBRkQtRkc2JVEjbHJGJ0ZKRk0tRiw2LVEqJmNvbG9uZXE7RidGL0YyRjVGN0Y5RjtGPUY/L0ZCUSwwLjI3Nzc3NzhlbUYnL0ZFRmBvLUZHNiVRKXNpbXBsaWZ5RidGSkZNLUkobWZlbmNlZEdGJDYkLUYjNiUtRkc2JVElc3Vic0YnRkpGTS1GZm82JC1GIzYmLUZmbzYmLUYjNi8tRkc2JVEiY0YnRkpGTS1GLDYtUSI9RidGL0YyRjVGN0Y5RjtGPUY/Rl9vRmFvLUkmbWZyYWNHRiQ2KC1GRzYlUSJDRidGSkZNLUYjNiUtRkc2JVEiTkYnRkpGTUZKRk0vJS5saW5ldGhpY2tuZXNzR1EiMUYnLyUrZGVub21hbGlnbkdRJ2NlbnRlckYnLyUpbnVtYWxpZ25HRltyLyUpYmV2ZWxsZWRHRjQtRiw2LVEiLEYnRi9GMi9GNkZMRjdGOUY7Rj1GP0ZBL0ZFUSwwLjMzMzMzMzNlbUYnRmZuLUZHNiVRIlFGJ0ZKRk1GaHAtRlxxNigtRiM2Jy1GLDYtUSomdW1pbnVzMDtGJ0YvRjJGNUY3RjlGO0Y9Rj8vRkJRLDAuMjIyMjIyMmVtRicvRkVGYXNGXnEtRiw2LVEiK0YnRi9GMkY1RjdGOUY7Rj1GP0Zgc0Zicy1JJm1zcXJ0R0YkNiMtRiM2Li1JJW1zdXBHRiQ2JUZecS1GIzYlLUkjbW5HRiQ2JFEiMkYnRi9GSkZNLyUxc3VwZXJzY3JpcHRzaGlmdEdRIjBGJ0Zjcy1GYXQ2JFEiOEYnRi8tRiw2LVEnJnNkb3Q7RidGL0YyRjVGN0Y5RjtGPUY/RkFGRC1GRzYlUSJkRidGSkZNRmp0RmNxLUYsNi1RKCZtaW51cztGJ0YvRjJGNUY3RjlGO0Y9Rj9GYHNGYnNGZ3RGanRGXXVGL0YvLUYjNiYtRmF0NiRRIjRGJ0YvRmp0Rl11Ri9GZnFGaXFGXHJGXnJGYHItRkc2JVEicUYnRkpGTUZocC1GXHE2KC1GIzYnRl1zRl5xRmNzLUZnczYjLUYjNi4tRlx0NiVGXnEtRiM2JEZgdEYvRmR0RmNzRmd0Rmp0Rl11Rmp0RmNxRmB1Rmd0Rmp0Rl11Ri9GLy1GIzYoRmV1Rmp0Rl11Rmp0RmNxRi9GZnFGaXFGXHJGXnJGL0YvLyUlb3BlbkdRIltGJy8lJmNsb3NlR1EiXUYnRmByLUZmbzYmLUYjNiYtRkc2JVElbGVmdEYnRkpGTUZgci1GRzYlUSZyaWdodEYnRkpGTUYvRi9GaXZGXHdGL0YvRi9GLy1GLDYtUSI7RidGL0YyRmNyRjdGOUY7Rj1GP0ZBRmFvRk9GZm5GYm8tRmZvNiQtRiM2Jy1GXHQ2JS1GZm82JC1GIzYrLUZcdDYlRl5xRmB0RmR0LUYsNi1RJyZwbHVzO0YnRi9GMkY1RjdGOUY7Rj1GP0Zgc0Zic0ZldS1GLDYtUTEmSW52aXNpYmxlVGltZXM7RidGL0YyRjVGN0Y5RjtGPUY/RkFGREZddUZbeS1GZm82JC1GIzYmRmNxRmh4LUZhdDYkRmhxRi9GL0YvLyUrZXhlY3V0YWJsZUdGNEYvRi9GXnRGZHRGYHUtRlx0NiUtRmZvNiQtRiM2J0ZecUZmbi1GZ3M2Iy1GIzYnLUZHNiNRIUYnLUYjNiYtRmZvNiQtRiM2J0Zgei1GIzYmRmd0Rlt5RmNxRi9GYHVGZ3RGL0YvRlt5Rl11Ri9GaHhGZnhGL0ZkeUYvRi9GXnRGZHRGZHlGL0YvRml3Rk9GYm8tRmZvNiQtRiM2Ky1GXHE2KC1GIzYrRmB6LUZmbzYkLUYjNipGY3FGYHVGYnkvJStmb3JlZ3JvdW5kR1EqWzAsMCwyNTVdRidGZHkvJSlyZWFkb25seUdGTC8lMGZvbnRfc3R5bGVfbmFtZUdRKjJEfk91dHB1dEYnRi9GL0ZbeS1GXHE2KC1GIzYqLUZmbzYkLUYjNipGY3FGYHVGYHRGZ1tsRmR5RmpbbEZcXGxGL0YvRlt5LUZmbzYkLUYjNi1GXXMtRiM2KkZecUZbeS1GZ3M2Iy1GIzYqLUYjNiotRmZvNiQtRiM2Ki1GIzYqRmd0Rlt5RmNxRmdbbEZkeUZqW2xGXFxsRi9GYHVGZ3RGZ1tsRmR5RmpbbEZcXGxGL0YvRlt5Rl11RmdbbEZkeUZqW2xGXFxsRi9GaHhGZnhGZ1tsRmR5RmpbbEZcXGxGL0ZnW2xGZHlGaltsRlxcbEYvRmh4RmZ4Rmh4LUYjNixGZXVGW3lGXXVGW3ktRmZvNiQtRiM2KkZjcUZoeEZieUZnW2xGZHlGaltsRlxcbEYvRi9GZ1tsRmR5RmpbbEZcXGxGL0ZnW2xGZHlGaltsRlxcbEYvRi9GZ1tsRmR5RmpbbEZcXGxGLy1GIzYqRl11Rlt5RmNxRmdbbEZkeUZqW2xGXFxsRi9GZnFGaXFGXHJGXnJGZ1tsRmR5RmpbbEZcXGxGLy1GYXQ2JFEjMTZGJ0YvRmZxRmlxRlxyRl5yRmh4LUZccTYoLUYjNiZGYHotRlxxNihGaVxsRl9ebEZmcUZpcUZcckZeckZkeUYvRmd0RmZxRmlxRlxyRl5yRmB1LUZccTYoLUZcdDYlLUZmbzYkLUYjNi1GXXNGW11sRmh4LUYjNiotRmZvNiQtRiM2Ki1GIzYqRmV1Rlt5RmNxRmdbbEZkeUZqW2xGXFxsRi9GaHhGZXVGZ1tsRmR5RmpbbEZcXGxGL0YvRlt5Rl11RmdbbEZkeUZqW2xGXFxsRi9GaHhGZnhGZ1tsRmR5RmpbbEZcXGxGL0YvRmB0RmR0LUYjNiotRmF0NiRRIzY0RidGL0ZbeS1GXHQ2JUZddUZgdEZkdEZnW2xGZHlGaltsRlxcbEYvRmZxRmlxRlxyRl5yLUYsNi1RIjxGJ0YvRjJGNUY3RjlGO0Y9Rj9GX29GYW8tRmF0NiRGZnRGL0ZkeUYvRi9GaXdGT0ZmbkZiby1GZm82JC1GIzYpLUZcdDYlLUZmbzYkLUYjNistRmZvNiQtRiM2KkZmeEZoeC1GIzYqRmFebEZbeUZddUZnW2xGZHlGaltsRlxcbEYvRmdbbEZkeUZqW2xGXFxsRi9GL0ZbeUZjcUZgdUZhXmxGZm5GXXVGZHlGL0YvRl50RmR0RmB1LUZcdDYlLUZmbzYkLUYjNidGYHotRiM2LEZecUZbeUZjcUZbeUZdXWxGZ1tsRmR5RmpbbEZcXGxGL0ZgekZkeUYvRi9GXnRGZHQtRiw2LVEiPkYnRi9GMkY1RjdGOUY7Rj1GP0Zfb0Zhb0ZkYGxGZHlGL0YvRml3Rk8tRlA2JkZSRlVGVy9GWlElYXV0b0YnRmpvLUZmbzYkLUYjNjNGY3FGaHAtRmF0NiRRIjZGJ0YvRmByRmZ4Rlt5LUZcdDYlRmNxRmB0RmR0Rmh4LUZmbzYkLUYjNitGXXMtRiM2KkZldUZbeUZmeEZnW2xGZHlGaltsRlxcbEYvRmB1LUYjNiotRmF0NiRRIzMyRidGL0ZbeUZddUZnW2xGZHlGaltsRlxcbEYvRmdbbEZkeUZqW2xGXFxsRi9GL0ZbeUZjcUZoeEZmY2xGW3lGXXVGZHlGL0YvRml3Rk9GYWJsRk9GYWJsRmB6RmR5Ri8=</Equation></Text-field>
</Input>
<Output><Text-field style="2D Output" layout="Maple Output"><Equation executable="false" style="2D Output" display="LUklbXJvd0c2Iy9JK21vZHVsZW5hbWVHNiJJLFR5cGVzZXR0aW5nR0koX3N5c2xpYkdGJzYmLUkjbWlHRiQ2JVEjbHJGJy8lJ2l0YWxpY0dRJXRydWVGJy8lLG1hdGh2YXJpYW50R1EnaXRhbGljRictSSNtb0dGJDYtUSkmQXNzaWduO0YnL0YzUSdub3JtYWxGJy8lJmZlbmNlR1EmZmFsc2VGJy8lKnNlcGFyYXRvckdGPS8lKXN0cmV0Y2h5R0Y9LyUqc3ltbWV0cmljR0Y9LyUobGFyZ2VvcEdGPS8lLm1vdmFibGVsaW1pdHNHRj0vJSdhY2NlbnRHRj0vJSdsc3BhY2VHUSwwLjI3Nzc3NzhlbUYnLyUncnNwYWNlR0ZMLUkobWZlbmNlZEdGJDYmLUYjNigtRiM2Ji1JJm1mcmFjR0YkNigtRiM2Ji1GUDYkLUYjNiYtRiw2JVEiTkYnRi9GMi1GNjYtUSgmbWludXM7RidGOUY7Rj5GQEZCRkRGRkZIL0ZLUSwwLjIyMjIyMjJlbUYnL0ZORmBvLUkjbW5HRiQ2JFEiMUYnRjlGOUY5LUY2Ni1RMSZJbnZpc2libGVUaW1lcztGJ0Y5RjtGPkZARkJGREZGRkgvRktRJjAuMGVtRicvRk5Gam8tRlA2KC1GIzYmLUZXNigtRiM2Ji1GUDYkLUYjNiktRjY2LVEqJnVtaW51czA7RidGOUY7Rj5GQEZCRkRGRkZIRl9vRmFvLUYjNiYtRiw2JVEiQ0YnRi9GMkZmby1JJm1zcXJ0R0YkNiMtRiM2Ji1GIzYmLUZQNiQtRiM2Ji1GIzYmLUZjbzYkUSI4RidGOUZmb0ZpbkY5RlxvRl1yRjlGOUZmby1GLDYlUSJkRidGL0YyRjktRjY2LVEnJnBsdXM7RidGOUY7Rj5GQEZCRkRGRkZIRl9vRmFvLUklbXN1cEdGJDYlRl1xLUZjbzYkUSIyRidGOS8lMXN1cGVyc2NyaXB0c2hpZnRHUSIwRidGOUY5RmNyRmZyRmNyLUYjNigtRmNvNiRRIjRGJ0Y5RmZvRmByRmZvLUZQNiQtRiM2JkZpbkZjckZib0Y5RjlGOUY5RjlGZm8tRlA2JC1GIzYmRmluRlxvRmlyRjlGOUY5LUYjNiZGYHJGZm9GaW5GOS8lLmxpbmV0aGlja25lc3NHRmVvLyUrZGVub21hbGlnbkdRJ2NlbnRlckYnLyUpbnVtYWxpZ25HRmJ0LyUpYmV2ZWxsZWRHRj0vJStmb3JlZ3JvdW5kR1EoWzAsMCwwXUYnLyUpcmVhZG9ubHlHRj1GOUY5L0krbXNlbWFudGljc0dGJFEkYWJzRicvJSVvcGVuR1EpJnZlcmJhcjtGJy8lJmNsb3NlR0ZhdUZcdUY5LUZjbzYkUSMxNkYnRjlGXnRGYHRGY3RGZXRGY3ItRlc2KC1GUDYoLUYjNiYtRlc2KEZmcEZcdEZedEZgdEZjdEZldEZndEZqdEY5RjlGXHVGX3VGYnVGXHVGXXJGXnRGYHRGY3RGZXRGOS1GNjYtUSIsRidGOUY7L0Y/RjFGQEZCRkRGRkZIRmlvL0ZOUSwwLjMzMzMzMzNlbUYnLUZXNigtRmdyNiUtRlA2JC1GIzYpRmhwRltxRmNyLUYjNiYtRlA2JC1GIzYmLUYjNiZGYXNGZm9GaW5GOUZjckZhc0Y5RjlGZm9GYHJGOUZjckZmckY5RjlGaXJGXHMtRiM2Ji1GY282JFEjNjRGJ0Y5RmZvLUZncjYlRmByRmlyRlxzRjlGXnRGYHRGY3RGZXRGZ3RGanRGOUY5L0ZgdVEnJmxzcWI7RicvRmN1UScmcnNxYjtGJ0Y5">LV9JLFR5cGVzZXR0aW5nRzYkJSpwcm90ZWN0ZWRHSShfc3lzbGliRzYiSSxtcHJpbnRzbGFzaEdGKDYkNyM+SSNsckdGKDckLCYqJiwmSSJOR0YoIiIiISIiRjNGMy1JJGFic0dGJjYjKiosKComSSJDR0YoRjMsJiomLCZGMiIiKSEiKUYzRjNJImRHRihGM0YzKiRGOyIiI0YzI0YzRkNGNEZCRjMqJkZBRjMsJkYyRjNGM0YzRjMiIiVGMywmRjJGMyEiI0YzRjNGQUY0RjJGNEYzI0YzIiM7LUY2NiMqKEY5RjNGQUY0RjJGNCNGM0Y/LCQqJiwoRjpGNComLCZGMkZHRkdGM0YzRkFGM0YzRkJGM0ZDRkFGSSNGMyIjazcjRi4=</Equation></Text-field>
</Output>
<Output><Text-field style="2D Output" layout="Maple Output"><Equation executable="false" style="2D Output" display="LUklbXJvd0c2Iy9JK21vZHVsZW5hbWVHNiJJLFR5cGVzZXR0aW5nR0koX3N5c2xpYkdGJzYoLUkjbW5HRiQ2JFEjMTZGJy8lLG1hdGh2YXJpYW50R1Enbm9ybWFsRictSSNtb0dGJDYtUTEmSW52aXNpYmxlVGltZXM7RidGLy8lJmZlbmNlR1EmZmFsc2VGJy8lKnNlcGFyYXRvckdGOC8lKXN0cmV0Y2h5R0Y4LyUqc3ltbWV0cmljR0Y4LyUobGFyZ2VvcEdGOC8lLm1vdmFibGVsaW1pdHNHRjgvJSdhY2NlbnRHRjgvJSdsc3BhY2VHUSYwLjBlbUYnLyUncnNwYWNlR0ZHLUkobWZlbmNlZEdGJDYkLUYjNiYtRiM2Ji1JJW1zdXBHRiQ2JS1GSzYkLUYjNiYtSSNtaUdGJDYlUSJORicvJSdpdGFsaWNHUSV0cnVlRicvRjBRJ2l0YWxpY0YnLUYzNi1RJyZwbHVzO0YnRi9GNkY5RjtGPUY/RkFGQy9GRlEsMC4yMjIyMjIyZW1GJy9GSUZfby1GLDYkUSIxRidGL0YvRi8tRiw2JFEiMkYnRi8vJTFzdXBlcnNjcmlwdHNoaWZ0R1EiMEYnRjItRlk2JVEiZEYnRmZuRmluRi9GW28tRlI2JS1GWTYlUSJDRidGZm5GaW5GZG9GZ29GL0YvRjJGam9GLw==">LCQqJiwmKiYsJkkiTkc2IiIiIkYpRikiIiNJImRHRihGKUYpKiRJIkNHRihGKkYpRilGK0YpIiM7</Equation></Text-field>
</Output>
<Output><Text-field style="2D Output" layout="Maple Output"><Equation executable="false" style="2D Output" display="LUklbXJvd0c2Iy9JK21vZHVsZW5hbWVHNiJJLFR5cGVzZXR0aW5nR0koX3N5c2xpYkdGJzYmLUYjNiUtSSNtb0dGJDYtUSomdW1pbnVzMDtGJy8lLG1hdGh2YXJpYW50R1Enbm9ybWFsRicvJSZmZW5jZUdRJmZhbHNlRicvJSpzZXBhcmF0b3JHRjYvJSlzdHJldGNoeUdGNi8lKnN5bW1ldHJpY0dGNi8lKGxhcmdlb3BHRjYvJS5tb3ZhYmxlbGltaXRzR0Y2LyUnYWNjZW50R0Y2LyUnbHNwYWNlR1EsMC4yMjIyMjIyZW1GJy8lJ3JzcGFjZUdGRS1JJm1mcmFjR0YkNigtRiM2Ji1JKG1mZW5jZWRHRiQ2JC1GIzYpRi0tRiM2KC1JI21pR0YkNiVRIkNGJy8lJ2l0YWxpY0dRJXRydWVGJy9GMlEnaXRhbGljRictRi42LVExJkludmlzaWJsZVRpbWVzO0YnRjFGNEY3RjlGO0Y9Rj9GQS9GRFEmMC4wZW1GJy9GR0Zbby1GVTYlUSJORidGWEZlbkZnbi1JJm1zcXJ0R0YkNiMtRiM2Ji1GIzYmLUZONiQtRiM2Ji1GIzYmLUkjbW5HRiQ2JFEiOEYnRjFGZ25GXW9GMS1GLjYtUSgmbWludXM7RidGMUY0RjdGOUY7Rj1GP0ZBRkNGRkZdcEYxRjFGZ24tRlU2JVEiZEYnRlhGZW5GMS1GLjYtUScmcGx1cztGJ0YxRjRGN0Y5RjtGPUY/RkFGQ0ZGLUklbXN1cEdGJDYlRlQtRl5wNiRRIjJGJ0YxLyUxc3VwZXJzY3JpcHRzaGlmdEdRIjBGJ0YxRjFGZ3AtRiM2Ji1GTjYkLUYjNiZGanBGZ3AtRiM2Ji1GXnA2JFEjMTZGJ0YxRmduRmRwRjFGMUYxRmduRl1vRjFGYXBGaXFGMUYxRmduLUZONiQtRiM2KkZqcEZhcC1GIzYmRlRGZ25GYG9GMUZncC1GIzYoLUZecDYkUSI0RidGMUZnbkZkcEZnbkZdb0YxRmdwLUYjNiZGZnJGZ25GZHBGMUYxRjFGMS1GIzYoLUZecDYkUSM2NEYnRjFGZ25GXW9GZ24tRltxNiVGZHBGXXFGYHFGMS8lLmxpbmV0aGlja25lc3NHUSIxRicvJStkZW5vbWFsaWduR1EnY2VudGVyRicvJSludW1hbGlnbkdGZ3MvJSliZXZlbGxlZEdGNkYxLUYuNi1RJSZsdDtGJ0YxRjRGN0Y5RjtGPUY/RkEvRkRRLDAuMjc3Nzc3OGVtRicvRkdGYHQtRl5wNiRGYnFGMUYx">MiwkKiosKCooSSJDRzYiIiIiSSJOR0YoRiksJiomLCZGKiIiKSEiKUYpRilJImRHRihGKUYpKiRGJyIiI0YpI0YpRjIhIiIqJiwmRjFGKUYwIiM7RilGKkYpRilGMCEjO0YpLCpGMUYpKiZGJ0YpRitGM0Y0KiZGMEYpRipGKSIiJUYwRjxGKUYqRjRGMCEiIyNGNCIjayIiIQ==</Equation></Text-field>
</Output>
<Output><Text-field style="2D Output" layout="Maple Output"><Equation executable="false" style="2D Output" display="LUklbXJvd0c2Iy9JK21vZHVsZW5hbWVHNiJJLFR5cGVzZXR0aW5nR0koX3N5c2xpYkdGJzYmLUkjbW5HRiQ2JFEiMEYnLyUsbWF0aHZhcmlhbnRHUSdub3JtYWxGJy1JI21vR0YkNi1RJSZsdDtGJ0YvLyUmZmVuY2VHUSZmYWxzZUYnLyUqc2VwYXJhdG9yR0Y4LyUpc3RyZXRjaHlHRjgvJSpzeW1tZXRyaWNHRjgvJShsYXJnZW9wR0Y4LyUubW92YWJsZWxpbWl0c0dGOC8lJ2FjY2VudEdGOC8lJ2xzcGFjZUdRLDAuMjc3Nzc3OGVtRicvJSdyc3BhY2VHRkctRiM2JS1GMzYtUSomdW1pbnVzMDtGJ0YvRjZGOUY7Rj1GP0ZBRkMvRkZRLDAuMjIyMjIyMmVtRicvRklGUC1GIzYqLUYsNiRRIjhGJ0YvLUYzNi1RMSZJbnZpc2libGVUaW1lcztGJ0YvRjZGOUY7Rj1GP0ZBRkMvRkZRJjAuMGVtRicvRklGZW4tSSNtaUdGJDYlUSJkRicvJSdpdGFsaWNHUSV0cnVlRicvRjBRJ2l0YWxpY0YnRlctSShtZmVuY2VkR0YkNiQtRiM2KC1GIzYmLUklbXN1cEdGJDYlLUZobjYlUSJDRidGW29GXm8tRiw2JFEiMkYnRi8vJTFzdXBlcnNjcmlwdHNoaWZ0R0YuRlctRmhvNiUtRmhuNiVRIk5GJ0Zbb0Zeb0ZdcEZgcEYvLUYzNi1RJyZwbHVzO0YnRi9GNkY5RjtGPUY/RkFGQ0ZPRlEtRiM2Ji1GYW82JC1GIzYnRkwtRiM2Ji1GLDYkUSI0RidGL0ZXRmdvRi8tRjM2LVEoJm1pbnVzO0YnRi9GNkY5RjtGPUY/RkFGQ0ZPRlEtRiM2Ji1GLDYkUSMzMkYnRi9GV0ZnbkYvRi9GL0ZXRmRwRi9GZ3BGaHFGL0YvRlctRmFvNiQtRiM2JkZkcEZlcS1GLDYkUSIxRidGL0YvRi9GL0YvRi8=">MiIiISwkKihJImRHNiIiIiIsKComSSJDR0YnIiIjSSJOR0YnRixGKComLCYqJEYrRiwhIiVGJiEjS0YoRi1GKEYoRiYiI0tGKCwmRi1GKCEiIkYoRighIik=</Equation></Text-field>
</Output>
<Output><Text-field style="2D Output" layout="Maple Output"><Equation executable="false" style="2D Output" display="LUklbXJvd0c2Iy9JK21vZHVsZW5hbWVHNiJJLFR5cGVzZXR0aW5nR0koX3N5c2xpYkdGJzYmLUYjNiYtSSNtbkdGJDYkUSMxMkYnLyUsbWF0aHZhcmlhbnRHUSdub3JtYWxGJy1JI21vR0YkNi1RMSZJbnZpc2libGVUaW1lcztGJ0YxLyUmZmVuY2VHUSZmYWxzZUYnLyUqc2VwYXJhdG9yR0Y6LyUpc3RyZXRjaHlHRjovJSpzeW1tZXRyaWNHRjovJShsYXJnZW9wR0Y6LyUubW92YWJsZWxpbWl0c0dGOi8lJ2FjY2VudEdGOi8lJ2xzcGFjZUdRJjAuMGVtRicvJSdyc3BhY2VHRkktSSVtc3VwR0YkNiUtSSNtaUdGJDYlUSJDRicvJSdpdGFsaWNHUSV0cnVlRicvRjJRJ2l0YWxpY0YnLUYuNiRRIjJGJ0YxLyUxc3VwZXJzY3JpcHRzaGlmdEdRIjBGJ0YxLUY1Ni1RKCZtaW51cztGJ0YxRjhGO0Y9Rj9GQUZDRkUvRkhRLDAuMjIyMjIyMmVtRicvRktGXG8tRiM2Ji1GLjYkUSQxNjBGJ0YxRjQtRlA2JVEiZEYnRlNGVkYxRjE=">LCYqJEkiQ0c2IiIiIyIjN0kiZEdGJSEkZyI=</Equation></Text-field>
</Output>
</Group>
<Group hide-input="false" labelreference="L59" drawlabel="true" applyint="true" applyrational="true" applyexponent="false">
<Input><Text-field prompt="&gt; " style="Maple Input" layout="Normal"><Equation executable="true" style="2D Input" input-equation="" display="LUklbXJvd0c2Iy9JK21vZHVsZW5hbWVHNiJJLFR5cGVzZXR0aW5nR0koX3N5c2xpYkdGJzYsLUkjbW9HRiQ2LVEiI0YnLyUsbWF0aHZhcmlhbnRHUSdub3JtYWxGJy8lJmZlbmNlR1EmZmFsc2VGJy8lKnNlcGFyYXRvckdGNC8lKXN0cmV0Y2h5R0Y0LyUqc3ltbWV0cmljR0Y0LyUobGFyZ2VvcEdGNC8lLm1vdmFibGVsaW1pdHNHRjQvJSdhY2NlbnRHRjQvJSdsc3BhY2VHUSYwLjBlbUYnLyUncnNwYWNlR0ZDLUkjbWlHRiQ2JVElfmQ9MEYnLyUnaXRhbGljR1EldHJ1ZUYnL0YwUSdpdGFsaWNGJy1JJ21zcGFjZUdGJDYmLyUnaGVpZ2h0R1EmMC4wZXhGJy8lJndpZHRoR0ZDLyUmZGVwdGhHRlQvJSpsaW5lYnJlYWtHUShuZXdsaW5lRictRiw2LVEifkYnRi9GMkY1RjdGOUY7Rj1GP0ZBRkQtRkc2JVEpc2ltcGxpZnlGJ0ZKRk0tSShtZmVuY2VkR0YkNiQtRiM2JS1GRzYlUSVzdWJzRidGSkZNLUZdbzYkLUYjNiYtRl1vNiYtRiM2Li1GRzYlUSJkRidGSkZNLUYsNi1RIj1GJ0YvRjJGNUY3RjlGO0Y9Rj8vRkJRLDAuMjc3Nzc3OGVtRicvRkVGY3AtSSNtbkdGJDYkUSIwRidGLy1GLDYtUSIsRidGL0YyL0Y2RkxGN0Y5RjtGPUY/RkEvRkVRLDAuMzMzMzMzM2VtRictRkc2JVEiUUYnRkpGTUZfcC1JJm1mcmFjR0YkNigtRiM2Ji1GRzYlUSJORidGSkZNLUYsNi1RKCZtaW51cztGJ0YvRjJGNUY3RjlGO0Y9Rj8vRkJRLDAuMjIyMjIyMmVtRicvRkVGXnItRmZwNiRRIjFGJ0YvRi8tRiM2JS1GRzYlUSJDRidGSkZNRkpGTS8lLmxpbmV0aGlja25lc3NHRmJyLyUrZGVub21hbGlnbkdRJ2NlbnRlckYnLyUpbnVtYWxpZ25HRlxzLyUpYmV2ZWxsZWRHRjRGaXAtRkc2JVEiY0YnRkpGTUZfcC1GY3E2KEZlci1GIzYlRmdxRkpGTUZockZqckZdc0Zfc0YvRi8vJSVvcGVuR1EiW0YnLyUmY2xvc2VHUSJdRidGaXAtRl1vNiYtRiM2Ji1GRzYlUSVsZWZ0RidGSkZNRmlwLUZHNiVRJnJpZ2h0RidGSkZNRi9GL0Zoc0ZbdEYvRi9GL0YvLUYsNi1RIjtGJ0YvRjJGXHFGN0Y5RjtGPUY/RkFGZHBGZm4vJStleGVjdXRhYmxlR0Y0Ri8=">LUklbXJvd0c2Iy9JK21vZHVsZW5hbWVHNiJJLFR5cGVzZXR0aW5nR0koX3N5c2xpYkdGJzYsLUkjbW9HRiQ2LVEiI0YnLyUsbWF0aHZhcmlhbnRHUSdub3JtYWxGJy8lJmZlbmNlR1EmZmFsc2VGJy8lKnNlcGFyYXRvckdGNC8lKXN0cmV0Y2h5R0Y0LyUqc3ltbWV0cmljR0Y0LyUobGFyZ2VvcEdGNC8lLm1vdmFibGVsaW1pdHNHRjQvJSdhY2NlbnRHRjQvJSdsc3BhY2VHUSYwLjBlbUYnLyUncnNwYWNlR0ZDLUkjbWlHRiQ2JVElfmQ9MEYnLyUnaXRhbGljR1EldHJ1ZUYnL0YwUSdpdGFsaWNGJy1JJ21zcGFjZUdGJDYmLyUnaGVpZ2h0R1EmMC4wZXhGJy8lJndpZHRoR0ZDLyUmZGVwdGhHRlQvJSpsaW5lYnJlYWtHUShuZXdsaW5lRictRiw2LVEifkYnRi9GMkY1RjdGOUY7Rj1GP0ZBRkQtRkc2JVEpc2ltcGxpZnlGJ0ZKRk0tSShtZmVuY2VkR0YkNiQtRiM2JS1GRzYlUSVzdWJzRidGSkZNLUZdbzYkLUYjNiYtRl1vNiYtRiM2Li1GRzYlUSJkRidGSkZNLUYsNi1RIj1GJ0YvRjJGNUY3RjlGO0Y9Rj8vRkJRLDAuMjc3Nzc3OGVtRicvRkVGY3AtSSNtbkdGJDYkUSIwRidGLy1GLDYtUSIsRidGL0YyL0Y2RkxGN0Y5RjtGPUY/RkEvRkVRLDAuMzMzMzMzM2VtRictRkc2JVEiUUYnRkpGTUZfcC1JJm1mcmFjR0YkNigtRiM2Ji1GRzYlUSJORidGSkZNLUYsNi1RKCZtaW51cztGJ0YvRjJGNUY3RjlGO0Y9Rj8vRkJRLDAuMjIyMjIyMmVtRicvRkVGXnItRmZwNiRRIjFGJ0YvRi8tRiM2JS1GRzYlUSJDRidGSkZNRkpGTS8lLmxpbmV0aGlja25lc3NHRmJyLyUrZGVub21hbGlnbkdRJ2NlbnRlckYnLyUpbnVtYWxpZ25HRlxzLyUpYmV2ZWxsZWRHRjRGaXAtRkc2JVEiY0YnRkpGTUZfcC1GY3E2KEZlci1GIzYlRmdxRkpGTUZockZqckZdc0Zfc0YvRi8vJSVvcGVuR1EiW0YnLyUmY2xvc2VHUSJdRidGaXAtRl1vNiYtRiM2Ji1GRzYlUSVsZWZ0RidGSkZNRmlwLUZHNiVRJnJpZ2h0RidGSkZNRi9GL0Zoc0ZbdEYvRi9GL0YvLUYsNi1RIjtGJ0YvRjJGXHFGN0Y5RjtGPUY/RkFGZHBGZm4vJStleGVjdXRhYmxlR0Y0Ri8=</Equation></Text-field>
</Input>
<Output><Text-field style="2D Output" layout="Maple Output"><Equation executable="false" style="2D Output" display="LUkobWZlbmNlZEc2Iy9JK21vZHVsZW5hbWVHNiJJLFR5cGVzZXR0aW5nR0koX3N5c2xpYkdGJzYmLUklbXJvd0dGJDYoLUkmbWZyYWNHRiQ2KC1GLDYmLUkjbW5HRiQ2JFEiMkYnLyUsbWF0aHZhcmlhbnRHUSdub3JtYWxGJy1JI21vR0YkNi1RJyZwbHVzO0YnRjcvJSZmZW5jZUdRJmZhbHNlRicvJSpzZXBhcmF0b3JHRkAvJSlzdHJldGNoeUdGQC8lKnN5bW1ldHJpY0dGQC8lKGxhcmdlb3BHRkAvJS5tb3ZhYmxlbGltaXRzR0ZALyUnYWNjZW50R0ZALyUnbHNwYWNlR1EsMC4yMjIyMjIyZW1GJy8lJ3JzcGFjZUdGTy1GLDYmLUYjNiQtRiw2Ji1JI21pR0YkNiVRIk5GJy8lJ2l0YWxpY0dRJXRydWVGJy9GOFEnaXRhbGljRictRjs2LVEoJm1pbnVzO0YnRjdGPkZBRkNGRUZHRklGS0ZNRlAtRjQ2JFEiMUYnRjdGN0Y3LUY7Ni1RMSZJbnZpc2libGVUaW1lcztGJ0Y3Rj5GQUZDRkVGR0ZJRksvRk5RJjAuMGVtRicvRlFGZW8tRiM2KC1GLDYmRlhGW29GM0Y3RjcvSSttc2VtYW50aWNzR0YkUSRhYnNGJy8lJW9wZW5HUSkmdmVyYmFyO0YnLyUmY2xvc2VHRmBwRltwRjdGNy1GLDYmRjNGYW8tRiM2KC1GLDYmRlgvJStmb3JlZ3JvdW5kR1EoWzAsMCwwXUYnLyUpcmVhZG9ubHlHRkBGN0Y3RltwRl5wRmFwRltwRjcvJS5saW5ldGhpY2tuZXNzR0Zgby8lK2Rlbm9tYWxpZ25HUSdjZW50ZXJGJy8lKW51bWFsaWduR0ZicS8lKWJldmVsbGVkR0ZALUY7Ni1RIixGJ0Y3Rj4vRkJGaG5GQ0ZFRkdGSUZLRmRvL0ZRUSwwLjMzMzMzMzNlbUYnRl5vRmlwRlxxRjdGNy9GX3BRJyZsc3FiO0YnL0ZicFEnJnJzcWI7Ric=">NyQsJComLCYiIiMiIiIqJiwmSSJORzYiRichIiJGJ0YnLUkkYWJzRyUqcHJvdGVjdGVkRzYjLCZGKkYnISIjRidGJ0YnRictRi42I0YqRiwjRidGJkYn</Equation></Text-field>
</Output>
</Group>
<Section collapsed="false" isCollapsible="true" drawButton="true" MultipleChoiceAnswerIndex="-1" MultipleChoiceRandomizeChoices="false" TrueFalseAnswerIndex="-1" EssayAnswerRows="5" EssayAnswerColumns="60"><Title><Text-field style="Heading 1" layout="Heading 1">d!=0</Text-field></Title>
<Group hide-input="false" labelreference="L11" drawlabel="true" applyint="true" applyrational="true" applyexponent="false">
<Input><Text-field prompt="&gt; " style="Maple Input" layout="Normal"><Equation executable="true" style="2D Input" input-equation="" display="LUklbXJvd0c2Iy9JK21vZHVsZW5hbWVHNiJJLFR5cGVzZXR0aW5nR0koX3N5c2xpYkdGJzYrLUkjbWlHRiQ2JVEjcmhGJy8lJ2l0YWxpY0dRJXRydWVGJy8lLG1hdGh2YXJpYW50R1EnaXRhbGljRictSSNtb0dGJDYtUSomY29sb25lcTtGJy9GM1Enbm9ybWFsRicvJSZmZW5jZUdRJmZhbHNlRicvJSpzZXBhcmF0b3JHRj0vJSlzdHJldGNoeUdGPS8lKnN5bW1ldHJpY0dGPS8lKGxhcmdlb3BHRj0vJS5tb3ZhYmxlbGltaXRzR0Y9LyUnYWNjZW50R0Y9LyUnbHNwYWNlR1EsMC4yNzc3Nzc4ZW1GJy8lJ3JzcGFjZUdGTC1JJm1mcmFjR0YkNigtSSNtbkdGJDYkUSIxRidGOS1GIzYlLUZTNiRRIjJGJ0Y5Ri9GMi8lLmxpbmV0aGlja25lc3NHRlUvJStkZW5vbWFsaWduR1EnY2VudGVyRicvJSludW1hbGlnbkdGaW4vJSliZXZlbGxlZEdGPS1GNjYtUScmc2RvdDtGJ0Y5RjtGPkZARkJGREZGRkgvRktRJjAuMGVtRicvRk5GYm8tRlA2KC1GIzYsLUYsNiVRIlFGJ0YvRjItRjY2LVEiK0YnRjlGO0Y+RkBGQkZERkZGSC9GS1EsMC4yMjIyMjIyZW1GJy9GTkZfcC1GLDYlUSJORidGL0YyRl5vRmhvLUY2Ni1RKCZtaW51cztGJ0Y5RjtGPkZARkJGREZGRkhGXnBGYHAtRiw2JVEiQ0YnRi9GMkZeby1JJW1zdXBHRiQ2JUZob0ZWLyUxc3VwZXJzY3JpcHRzaGlmdEdRIjBGJ0Y5LUYjNiktRiw2JVEiZEYnRi9GMkZeb0ZqcEZbcEZSRi9GMkZlbkZnbkZqbkZcby1GNjYtUSI7RidGOUY7L0Y/RjFGQEZCRkRGRkZIRmFvRk0tRiw2I1EhRicvJStleGVjdXRhYmxlR0Y9Rjk=">LUklbXJvd0c2Iy9JK21vZHVsZW5hbWVHNiJJLFR5cGVzZXR0aW5nR0koX3N5c2xpYkdGJzYrLUkjbWlHRiQ2JVEjcmhGJy8lJ2l0YWxpY0dRJXRydWVGJy8lLG1hdGh2YXJpYW50R1EnaXRhbGljRictSSNtb0dGJDYtUSomY29sb25lcTtGJy9GM1Enbm9ybWFsRicvJSZmZW5jZUdRJmZhbHNlRicvJSpzZXBhcmF0b3JHRj0vJSlzdHJldGNoeUdGPS8lKnN5bW1ldHJpY0dGPS8lKGxhcmdlb3BHRj0vJS5tb3ZhYmxlbGltaXRzR0Y9LyUnYWNjZW50R0Y9LyUnbHNwYWNlR1EsMC4yNzc3Nzc4ZW1GJy8lJ3JzcGFjZUdGTC1JJm1mcmFjR0YkNigtSSNtbkdGJDYkUSIxRidGOS1GIzYlLUZTNiRRIjJGJ0Y5Ri9GMi8lLmxpbmV0aGlja25lc3NHRlUvJStkZW5vbWFsaWduR1EnY2VudGVyRicvJSludW1hbGlnbkdGaW4vJSliZXZlbGxlZEdGPS1GNjYtUScmc2RvdDtGJ0Y5RjtGPkZARkJGREZGRkgvRktRJjAuMGVtRicvRk5GYm8tRlA2KC1GIzYsLUYsNiVRIlFGJ0YvRjItRjY2LVEiK0YnRjlGO0Y+RkBGQkZERkZGSC9GS1EsMC4yMjIyMjIyZW1GJy9GTkZfcC1GLDYlUSJORidGL0YyRl5vRmhvLUY2Ni1RKCZtaW51cztGJ0Y5RjtGPkZARkJGREZGRkhGXnBGYHAtRiw2JVEiQ0YnRi9GMkZeby1JJW1zdXBHRiQ2JUZob0ZWLyUxc3VwZXJzY3JpcHRzaGlmdEdRIjBGJ0Y5LUYjNiktRiw2JVEiZEYnRi9GMkZeb0ZqcEZbcEZSRi9GMkZlbkZnbkZqbkZcby1GNjYtUSI7RidGOUY7L0Y/RjFGQEZCRkRGRkZIRmFvRk0tRiw2I1EhRicvJStleGVjdXRhYmxlR0Y9Rjk=</Equation></Text-field>
</Input>
<Output><Text-field style="2D Output" layout="Maple Output"><Equation executable="false" style="2D Output" display="LUklbXJvd0c2Iy9JK21vZHVsZW5hbWVHNiJJLFR5cGVzZXR0aW5nR0koX3N5c2xpYkdGJzYmLUkjbWlHRiQ2JVEjcmhGJy8lJ2l0YWxpY0dRJXRydWVGJy8lLG1hdGh2YXJpYW50R1EnaXRhbGljRictSSNtb0dGJDYtUSkmQXNzaWduO0YnL0YzUSdub3JtYWxGJy8lJmZlbmNlR1EmZmFsc2VGJy8lKnNlcGFyYXRvckdGPS8lKXN0cmV0Y2h5R0Y9LyUqc3ltbWV0cmljR0Y9LyUobGFyZ2VvcEdGPS8lLm1vdmFibGVsaW1pdHNHRj0vJSdhY2NlbnRHRj0vJSdsc3BhY2VHUSwwLjI3Nzc3NzhlbUYnLyUncnNwYWNlR0ZMLUkmbWZyYWNHRiQ2KC1GIzYpLUY2Ni1RKiZ1bWludXMwO0YnRjlGO0Y+RkBGQkZERkZGSC9GS1EsMC4yMjIyMjIyZW1GJy9GTkZYLUYjNiYtRiw2JVEiQ0YnRi9GMi1GNjYtUTEmSW52aXNpYmxlVGltZXM7RidGOUY7Rj5GQEZCRkRGRkZIL0ZLUSYwLjBlbUYnL0ZORl1vLUklbXN1cEdGJDYlLUYsNiVRIlFGJ0YvRjItSSNtbkdGJDYkUSIyRidGOS8lMXN1cGVyc2NyaXB0c2hpZnRHUSIwRidGOS1GNjYtUScmcGx1cztGJ0Y5RjtGPkZARkJGREZGRkhGV0ZZLUYjNiYtRiw2JVEiTkYnRi9GMkZpbkZib0Y5RlxwRmJvRjktRiM2JkZlb0Zpbi1JKG1mZW5jZWRHRiQ2JC1GIzYmLUYjNiZGX29GaW4tRiw2JVEiZEYnRi9GMkY5RlxwLUZmbzYkUSIxRidGOUY5RjlGOS8lLmxpbmV0aGlja25lc3NHRmJxLyUrZGVub21hbGlnbkdRJ2NlbnRlckYnLyUpbnVtYWxpZ25HRmdxLyUpYmV2ZWxsZWRHRj1GOQ==">LV9JLFR5cGVzZXR0aW5nRzYkJSpwcm90ZWN0ZWRHSShfc3lzbGliRzYiSSxtcHJpbnRzbGFzaEdGKDYkNyM+SSNyaEdGKCwkKiYsKComSSJDR0YoIiIiSSJRR0YoIiIjISIiKiZJIk5HRihGM0Y0RjNGM0Y0RjNGMywmKiZGNEY1SSJkR0YoRjNGM0YzRjNGNiNGM0Y1NyNGLg==</Equation></Text-field>
</Output>
</Group>
<Group hide-input="false" labelreference="L21" drawlabel="true" applyint="true" applyrational="true" applyexponent="false">
<Input><Text-field prompt="&gt; " style="Maple Input" layout="Normal"><Equation executable="true" style="2D Input" input-equation="" display="LUklbXJvd0c2Iy9JK21vZHVsZW5hbWVHNiJJLFR5cGVzZXR0aW5nR0koX3N5c2xpYkdGJzYnLUkjbWlHRiQ2JVEmc29sdmVGJy8lJ2l0YWxpY0dRJXRydWVGJy8lLG1hdGh2YXJpYW50R1EnaXRhbGljRictSShtZmVuY2VkR0YkNiQtRiM2Ki1GLDYlUSNyaEYnRi9GMi1JI21vR0YkNi1RIn5GJy9GM1Enbm9ybWFsRicvJSZmZW5jZUdRJmZhbHNlRicvJSpzZXBhcmF0b3JHRkUvJSlzdHJldGNoeUdGRS8lKnN5bW1ldHJpY0dGRS8lKGxhcmdlb3BHRkUvJS5tb3ZhYmxlbGltaXRzR0ZFLyUnYWNjZW50R0ZFLyUnbHNwYWNlR1EmMC4wZW1GJy8lJ3JzcGFjZUdGVC1GPjYtUSomdW1pbnVzMDtGJ0ZBRkNGRkZIRkpGTEZORlAvRlNRLDAuMjIyMjIyMmVtRicvRlZGZW4tRiw2JVEiUUYnRi9GMi1GPjYtUSIsRidGQUZDL0ZHRjFGSEZKRkxGTkZQRlIvRlZRLDAuMzMzMzMzM2VtRidGZ24vJStleGVjdXRhYmxlR0ZFRkFGQS1GPjYtUSI7RidGQUZDRl1vRkhGSkZMRk5GUEZSL0ZWUSwwLjI3Nzc3NzhlbUYnRmBvRkE=">LUklbXJvd0c2Iy9JK21vZHVsZW5hbWVHNiJJLFR5cGVzZXR0aW5nR0koX3N5c2xpYkdGJzYnLUkjbWlHRiQ2JVEmc29sdmVGJy8lJ2l0YWxpY0dRJXRydWVGJy8lLG1hdGh2YXJpYW50R1EnaXRhbGljRictSShtZmVuY2VkR0YkNiQtRiM2Ki1GLDYlUSNyaEYnRi9GMi1JI21vR0YkNi1RIn5GJy9GM1Enbm9ybWFsRicvJSZmZW5jZUdRJmZhbHNlRicvJSpzZXBhcmF0b3JHRkUvJSlzdHJldGNoeUdGRS8lKnN5bW1ldHJpY0dGRS8lKGxhcmdlb3BHRkUvJS5tb3ZhYmxlbGltaXRzR0ZFLyUnYWNjZW50R0ZFLyUnbHNwYWNlR1EmMC4wZW1GJy8lJ3JzcGFjZUdGVC1GPjYtUSomdW1pbnVzMDtGJ0ZBRkNGRkZIRkpGTEZORlAvRlNRLDAuMjIyMjIyMmVtRicvRlZGZW4tRiw2JVEiUUYnRi9GMi1GPjYtUSIsRidGQUZDL0ZHRjFGSEZKRkxGTkZQRlIvRlZRLDAuMzMzMzMzM2VtRidGZ24vJStleGVjdXRhYmxlR0ZFRkFGQS1GPjYtUSI7RidGQUZDRl1vRkhGSkZMRk5GUEZSL0ZWUSwwLjI3Nzc3NzhlbUYnRmBvRkE=</Equation></Text-field>
</Input>
<Output><Text-field style="2D Output" layout="Maple Output"><Equation executable="false" style="2D Output" display="LUklbXJvd0c2Iy9JK21vZHVsZW5hbWVHNiJJLFR5cGVzZXR0aW5nR0koX3N5c2xpYkdGJzYoLUkjbW5HRiQ2JFEiMEYnLyUsbWF0aHZhcmlhbnRHUSdub3JtYWxGJy1JI21vR0YkNi1RKCZjb21tYTtGJ0YvLyUmZmVuY2VHUSZmYWxzZUYnLyUqc2VwYXJhdG9yR1EldHJ1ZUYnLyUpc3RyZXRjaHlHRjgvJSpzeW1tZXRyaWNHRjgvJShsYXJnZW9wR0Y4LyUubW92YWJsZWxpbWl0c0dGOC8lJ2FjY2VudEdGOC8lJ2xzcGFjZUdRJjAuMGVtRicvJSdyc3BhY2VHUSwwLjMzMzMzMzNlbUYnLUYjNiUtRjM2LVEqJnVtaW51czA7RidGL0Y2L0Y6RjhGPEY+RkBGQkZEL0ZHUSwwLjIyMjIyMjJlbUYnL0ZKRlMtSSZtZnJhY0dGJDYoLUYjNiYtSSNtaUdGJDYlUSJDRicvJSdpdGFsaWNHRjsvRjBRJ2l0YWxpY0YnLUYzNi1RKCZtaW51cztGJ0YvRjZGUUY8Rj5GQEZCRkRGUkZULUkmbXNxcnRHRiQ2Iy1GIzYoLUklbXN1cEdGJDYlRlotRiw2JFEiMkYnRi8vJTFzdXBlcnNjcmlwdHNoaWZ0R0YuLUYzNi1RJyZwbHVzO0YnRi9GNkZRRjxGPkZARkJGREZSRlQtRiM2KC1GLDYkUSI4RidGLy1GMzYtUTEmSW52aXNpYmxlVGltZXM7RidGL0Y2RlFGPEY+RkBGQkZERkYvRkpGSC1GZW42JVEiZEYnRmhuRmpuRmRwLUZlbjYlUSJORidGaG5Gam5GL0Zcby1GIzYmRmFwRmRwRmhwRi9GL0YvLUYjNiYtRiw2JFEiNEYnRi9GZHBGaHBGLy8lLmxpbmV0aGlja25lc3NHUSIxRicvJStkZW5vbWFsaWduR1EnY2VudGVyRicvJSludW1hbGlnbkdGanEvJSliZXZlbGxlZEdGOEYvRjItRiM2JUZOLUZWNigtRiM2JkZaRlxwRl9vRi9GYHFGZXFGaHFGW3JGXXJGL0Yv">NiUiIiEsJComLCZJIkNHNiIiIiIqJCwoKiRGJyIiI0YpKiZJIk5HRihGKUkiZEdGKEYpIiIpRjAhIikjRilGLSEiIkYpRjBGNCNGNCIiJSwkKiYsJkYnRilGKkYpRilGMEY0RjU=</Equation></Text-field>
</Output>
</Group>
<Group hide-input="false" labelreference="L61" drawlabel="true" applyint="true" applyrational="true" applyexponent="false">
<Input><Text-field prompt="&gt; " style="Maple Input" layout="Normal"><Equation executable="true" style="2D Input" input-equation="" display="LUklbXJvd0c2Iy9JK21vZHVsZW5hbWVHNiJJLFR5cGVzZXR0aW5nR0koX3N5c2xpYkdGJzY4LUkjbWlHRiQ2JVEjUTJGJy8lJ2l0YWxpY0dRJXRydWVGJy8lLG1hdGh2YXJpYW50R1EnaXRhbGljRictSSNtb0dGJDYtUSomY29sb25lcTtGJy9GM1Enbm9ybWFsRicvJSZmZW5jZUdRJmZhbHNlRicvJSpzZXBhcmF0b3JHRj0vJSlzdHJldGNoeUdGPS8lKnN5bW1ldHJpY0dGPS8lKGxhcmdlb3BHRj0vJS5tb3ZhYmxlbGltaXRzR0Y9LyUnYWNjZW50R0Y9LyUnbHNwYWNlR1EsMC4yNzc3Nzc4ZW1GJy8lJ3JzcGFjZUdGTC1GNjYtUSomdW1pbnVzMDtGJ0Y5RjtGPkZARkJGREZGRkgvRktRLDAuMjIyMjIyMmVtRicvRk5GUy1JJm1mcmFjR0YkNigtRiM2Ki1GLDYlUSJDRidGL0YyLUY2Ni1RJyZwbHVzO0YnRjlGO0Y+RkBGQkZERkZGSEZSRlQtSSZtc3FydEdGJDYjLUYjNiwtSSVtc3VwR0YkNiVGWi1JI21uR0YkNiRRIjJGJ0Y5LyUxc3VwZXJzY3JpcHRzaGlmdEdRIjBGJ0Znbi1GIzYsLUZjbzYkUSI4RidGOS1GNjYtUTEmSW52aXNpYmxlVGltZXM7RidGOUY7Rj5GQEZCRkRGRkZIL0ZLUSYwLjBlbUYnL0ZORmJwLUYsNiVRImRGJ0YvRjJGXnAtRiw2JVEiTkYnRi9GMi8lK2ZvcmVncm91bmRHUSpbMCwwLDI1NV1GJy8lK2V4ZWN1dGFibGVHRj0vJSlyZWFkb25seUdGMS8lMGZvbnRfc3R5bGVfbmFtZUdRKjJEfk91dHB1dEYnRjktRjY2LVEoJm1pbnVzO0YnRjlGO0Y+RkBGQkZERkZGSEZSRlQtRiM2KkZbcEZecEZkcEZqcEZdcUZfcUZhcUY5RmpwRl1xRl9xRmFxRjlGanBGXXFGX3FGYXFGOS1GIzYqLUZjbzYkUSI0RidGOUZecEZkcEZqcEZdcUZfcUZhcUY5LyUubGluZXRoaWNrbmVzc0dRIjFGJy8lK2Rlbm9tYWxpZ25HUSdjZW50ZXJGJy8lKW51bWFsaWduR0Zjci8lKWJldmVsbGVkR0Y9LUY2Ni1RIn5GJ0Y5RjtGPkZARkJGREZGRkhGYXBGY3AtRjY2LVEiO0YnRjlGOy9GP0YxRkBGQkZERkZGSEZhcEZNLUYsNiVRJXN1YnNGJ0YvRjItSShtZmVuY2VkR0YkNiQtRiM2Jy1GY3M2Ji1GIzYwRmdwLUY2Ni1RIj1GJ0Y5RjtGPkZARkJGREZGRkhGSkZNLUZjbzYkUSI2RidGOS1GNjYtUSIsRidGOUY7Rl5zRkBGQkZERkZGSEZhcC9GTlEsMC4zMzMzMzMzZW1GJ0ZaRlt0LUZjbzYkUSI1RidGOUZhdEZkcEZbdEZPLUZjbzYkUSwwLjIyMzYxMTgwNkYnRjlGXXFGOUY5LyUlb3BlbkdRIltGJy8lJmNsb3NlR1EiXUYnRmF0RitGXXFGOUY5RltzLUknbXNwYWNlR0YkNiYvJSdoZWlnaHRHUSYwLjBleEYnLyUmd2lkdGhHRmJwLyUmZGVwdGhHRmd1LyUqbGluZWJyZWFrR1EobmV3bGluZUYnLUZjdTYmRmV1Rmh1Rmp1L0ZddlElYXV0b0YnLUYsNiVRJWRpZmZGJ0YvRjItRmNzNiQtRiM2J0YrRmF0RlpGXXFGOUY5RltzRmN2LUZjczYkLUYjNiZGK0ZhdEZncEY5RjlGW3NGY3YtRmNzNiQtRiM2JkYrRmF0RmRwRjlGOUZbc0ZdcUY5">LUklbXJvd0c2Iy9JK21vZHVsZW5hbWVHNiJJLFR5cGVzZXR0aW5nR0koX3N5c2xpYkdGJzY4LUkjbWlHRiQ2JVEjUTJGJy8lJ2l0YWxpY0dRJXRydWVGJy8lLG1hdGh2YXJpYW50R1EnaXRhbGljRictSSNtb0dGJDYtUSomY29sb25lcTtGJy9GM1Enbm9ybWFsRicvJSZmZW5jZUdRJmZhbHNlRicvJSpzZXBhcmF0b3JHRj0vJSlzdHJldGNoeUdGPS8lKnN5bW1ldHJpY0dGPS8lKGxhcmdlb3BHRj0vJS5tb3ZhYmxlbGltaXRzR0Y9LyUnYWNjZW50R0Y9LyUnbHNwYWNlR1EsMC4yNzc3Nzc4ZW1GJy8lJ3JzcGFjZUdGTC1GNjYtUSomdW1pbnVzMDtGJ0Y5RjtGPkZARkJGREZGRkgvRktRLDAuMjIyMjIyMmVtRicvRk5GUy1JJm1mcmFjR0YkNigtRiM2Ki1GLDYlUSJDRidGL0YyLUY2Ni1RJyZwbHVzO0YnRjlGO0Y+RkBGQkZERkZGSEZSRlQtSSZtc3FydEdGJDYjLUYjNiwtSSVtc3VwR0YkNiVGWi1JI21uR0YkNiRRIjJGJ0Y5LyUxc3VwZXJzY3JpcHRzaGlmdEdRIjBGJ0Znbi1GIzYsLUZjbzYkUSI4RidGOS1GNjYtUTEmSW52aXNpYmxlVGltZXM7RidGOUY7Rj5GQEZCRkRGRkZIL0ZLUSYwLjBlbUYnL0ZORmJwLUYsNiVRImRGJ0YvRjJGXnAtRiw2JVEiTkYnRi9GMi8lK2ZvcmVncm91bmRHUSpbMCwwLDI1NV1GJy8lK2V4ZWN1dGFibGVHRj0vJSlyZWFkb25seUdGMS8lMGZvbnRfc3R5bGVfbmFtZUdRKjJEfk91dHB1dEYnRjktRjY2LVEoJm1pbnVzO0YnRjlGO0Y+RkBGQkZERkZGSEZSRlQtRiM2KkZbcEZecEZkcEZqcEZdcUZfcUZhcUY5RmpwRl1xRl9xRmFxRjlGanBGXXFGX3FGYXFGOS1GIzYqLUZjbzYkUSI0RidGOUZecEZkcEZqcEZdcUZfcUZhcUY5LyUubGluZXRoaWNrbmVzc0dRIjFGJy8lK2Rlbm9tYWxpZ25HUSdjZW50ZXJGJy8lKW51bWFsaWduR0Zjci8lKWJldmVsbGVkR0Y9LUY2Ni1RIn5GJ0Y5RjtGPkZARkJGREZGRkhGYXBGY3AtRjY2LVEiO0YnRjlGOy9GP0YxRkBGQkZERkZGSEZhcEZNLUYsNiVRJXN1YnNGJ0YvRjItSShtZmVuY2VkR0YkNiQtRiM2Jy1GY3M2Ji1GIzYwRmdwLUY2Ni1RIj1GJ0Y5RjtGPkZARkJGREZGRkhGSkZNLUZjbzYkUSI2RidGOS1GNjYtUSIsRidGOUY7Rl5zRkBGQkZERkZGSEZhcC9GTlEsMC4zMzMzMzMzZW1GJ0ZaRlt0LUZjbzYkUSI1RidGOUZhdEZkcEZbdEZPLUZjbzYkUSwwLjIyMzYxMTgwNkYnRjlGXXFGOUY5LyUlb3BlbkdRIltGJy8lJmNsb3NlR1EiXUYnRmF0RitGXXFGOUY5RltzLUknbXNwYWNlR0YkNiYvJSdoZWlnaHRHUSYwLjBleEYnLyUmd2lkdGhHRmJwLyUmZGVwdGhHRmd1LyUqbGluZWJyZWFrR1EobmV3bGluZUYnLUZjdTYmRmV1Rmh1Rmp1L0ZddlElYXV0b0YnLUYsNiVRJWRpZmZGJ0YvRjItRmNzNiQtRiM2J0YrRmF0RlpGXXFGOUY5RltzRmN2LUZjczYkLUYjNiZGK0ZhdEZncEY5RjlGW3NGY3YtRmNzNiQtRiM2JkYrRmF0RmRwRjlGOUZbc0ZdcUY5</Equation></Text-field>
</Input>
<Output><Text-field style="2D Output" layout="Maple Output"><Equation executable="false" style="2D Output" display="LUklbXJvd0c2Iy9JK21vZHVsZW5hbWVHNiJJLFR5cGVzZXR0aW5nR0koX3N5c2xpYkdGJzYnLUkjbWlHRiQ2JVEjUTJGJy8lJ2l0YWxpY0dRJXRydWVGJy8lLG1hdGh2YXJpYW50R1EnaXRhbGljRictSSNtb0dGJDYtUSkmQXNzaWduO0YnL0YzUSdub3JtYWxGJy8lJmZlbmNlR1EmZmFsc2VGJy8lKnNlcGFyYXRvckdGPS8lKXN0cmV0Y2h5R0Y9LyUqc3ltbWV0cmljR0Y9LyUobGFyZ2VvcEdGPS8lLm1vdmFibGVsaW1pdHNHRj0vJSdhY2NlbnRHRj0vJSdsc3BhY2VHUSwwLjI3Nzc3NzhlbUYnLyUncnNwYWNlR0ZMLUY2Ni1RKiZ1bWludXMwO0YnRjlGO0Y+RkBGQkZERkZGSC9GS1EsMC4yMjIyMjIyZW1GJy9GTkZTLUkmbWZyYWNHRiQ2KC1GIzYmLUYsNiVRIkNGJ0YvRjItRjY2LVEnJnBsdXM7RidGOUY7Rj5GQEZCRkRGRkZIRlJGVC1JJm1zcXJ0R0YkNiMtRiM2KC1JJW1zdXBHRiQ2JUZaLUkjbW5HRiQ2JFEiMkYnRjkvJTFzdXBlcnNjcmlwdHNoaWZ0R1EiMEYnRmduLUYjNigtRmNvNiRRIjhGJ0Y5LUY2Ni1RMSZJbnZpc2libGVUaW1lcztGJ0Y5RjtGPkZARkJGREZGRkgvRktRJjAuMGVtRicvRk5GYnAtRiw2JVEiZEYnRi9GMkZecC1GLDYlUSJORidGL0YyRjktRjY2LVEoJm1pbnVzO0YnRjlGO0Y+RkBGQkZERkZGSEZSRlQtRiM2JkZbcEZecEZkcEY5RjlGOS1GIzYmLUZjbzYkUSI0RidGOUZecEZkcEY5LyUubGluZXRoaWNrbmVzc0dRIjFGJy8lK2Rlbm9tYWxpZ25HUSdjZW50ZXJGJy8lKW51bWFsaWduR0ZpcS8lKWJldmVsbGVkR0Y9Rjk=">LV9JLFR5cGVzZXR0aW5nRzYkJSpwcm90ZWN0ZWRHSShfc3lzbGliRzYiSSxtcHJpbnRzbGFzaEdGKDYkNyM+SSNRMkdGKCwkKiYsJkkiQ0dGKCIiIiokLCgqJEYxIiIjRjIqJkkiTkdGKEYySSJkR0YoRjIiIilGOSEiKSNGMkY2RjJGMkY5ISIiI0Y9IiIlNyNGLg==</Equation></Text-field>
</Output>
<Output><Text-field style="2D Output" layout="Maple Output"><Equation executable="false" style="2D Output" display="LUkjbW5HNiMvSSttb2R1bGVuYW1lRzYiSSxUeXBlc2V0dGluZ0dJKF9zeXNsaWJHRic2JFEsMTAuMDY5ODMzODhGJy8lLG1hdGh2YXJpYW50R1Enbm9ybWFsRic=">JCIrKVEkKXArIiEiKQ==</Equation></Text-field>
</Output>
<Output><Text-field style="2D Output" layout="Maple Output"><Equation executable="false" style="2D Output" display="LUklbXJvd0c2Iy9JK21vZHVsZW5hbWVHNiJJLFR5cGVzZXR0aW5nR0koX3N5c2xpYkdGJzYlLUkjbW9HRiQ2LVEqJnVtaW51czA7RicvJSxtYXRodmFyaWFudEdRJ25vcm1hbEYnLyUmZmVuY2VHUSZmYWxzZUYnLyUqc2VwYXJhdG9yR0Y0LyUpc3RyZXRjaHlHRjQvJSpzeW1tZXRyaWNHRjQvJShsYXJnZW9wR0Y0LyUubW92YWJsZWxpbWl0c0dGNC8lJ2FjY2VudEdGNC8lJ2xzcGFjZUdRLDAuMjIyMjIyMmVtRicvJSdyc3BhY2VHRkMtSSZtZnJhY0dGJDYoLUYjNiYtSSNtbkdGJDYkUSIxRidGLy1GLDYtUScmcGx1cztGJ0YvRjJGNUY3RjlGO0Y9Rj9GQUZELUZHNigtSSNtaUdGJDYlUSJDRicvJSdpdGFsaWNHUSV0cnVlRicvRjBRJ2l0YWxpY0YnLUkmbXNxcnRHRiQ2Iy1GIzYoLUklbXN1cEdGJDYlRlQtRkw2JFEiMkYnRi8vJTFzdXBlcnNjcmlwdHNoaWZ0R1EiMEYnRk8tRiM2KC1GTDYkUSI4RidGLy1GLDYtUTEmSW52aXNpYmxlVGltZXM7RidGL0YyRjVGN0Y5RjtGPUY/L0ZCUSYwLjBlbUYnL0ZFRl5wLUZVNiVRImRGJ0ZYRmVuRmpvLUZVNiVRIk5GJ0ZYRmVuRi8tRiw2LVEoJm1pbnVzO0YnRi9GMkY1RjdGOUY7Rj1GP0ZBRkQtRiM2JkZnb0Zqb0ZgcEYvRi8vJS5saW5ldGhpY2tuZXNzR0ZOLyUrZGVub21hbGlnbkdRJ2NlbnRlckYnLyUpbnVtYWxpZ25HRl9xLyUpYmV2ZWxsZWRHRjRGLy1GIzYmLUZMNiRRIjRGJ0YvRmpvRmBwRi9GW3FGXXFGYHFGYnFGLw==">LCQqJiwmIiIiRiUqJiwoKiRJIkNHNiIiIiNGJSomSSJOR0YqRiVJImRHRipGJSIiKUYuISIpIyEiIkYrRilGJUYlRiVGLkYyI0YyIiIl</Equation></Text-field>
</Output>
<Output><Text-field style="2D Output" layout="Maple Output"><Equation executable="false" style="2D Output" display="LUklbXJvd0c2Iy9JK21vZHVsZW5hbWVHNiJJLFR5cGVzZXR0aW5nR0koX3N5c2xpYkdGJzYlLUkjbW9HRiQ2LVEqJnVtaW51czA7RicvJSxtYXRodmFyaWFudEdRJ25vcm1hbEYnLyUmZmVuY2VHUSZmYWxzZUYnLyUqc2VwYXJhdG9yR0Y0LyUpc3RyZXRjaHlHRjQvJSpzeW1tZXRyaWNHRjQvJShsYXJnZW9wR0Y0LyUubW92YWJsZWxpbWl0c0dGNC8lJ2FjY2VudEdGNC8lJ2xzcGFjZUdRLDAuMjIyMjIyMmVtRicvJSdyc3BhY2VHRkMtSSZtZnJhY0dGJDYoLUkjbW5HRiQ2JFEiMUYnRi8tSSZtc3FydEdGJDYjLUYjNigtSSVtc3VwR0YkNiUtSSNtaUdGJDYlUSJDRicvJSdpdGFsaWNHUSV0cnVlRicvRjBRJ2l0YWxpY0YnLUZKNiRRIjJGJ0YvLyUxc3VwZXJzY3JpcHRzaGlmdEdRIjBGJy1GLDYtUScmcGx1cztGJ0YvRjJGNUY3RjlGO0Y9Rj9GQUZELUYjNigtRko2JFEiOEYnRi8tRiw2LVExJkludmlzaWJsZVRpbWVzO0YnRi9GMkY1RjdGOUY7Rj1GPy9GQlEmMC4wZW1GJy9GRUZqby1GVjYlUSJkRidGWUZmbkZmby1GVjYlUSJORidGWUZmbkYvLUYsNi1RKCZtaW51cztGJ0YvRjJGNUY3RjlGO0Y9Rj9GQUZELUYjNiZGY29GZm9GXHBGL0YvLyUubGluZXRoaWNrbmVzc0dGTC8lK2Rlbm9tYWxpZ25HUSdjZW50ZXJGJy8lKW51bWFsaWduR0ZbcS8lKWJldmVsbGVkR0Y0Ri8=">LCQqJCwoKiRJIkNHNiIiIiMiIiIqJkkiTkdGJ0YpSSJkR0YnRikiIilGLCEiKSMhIiJGKEYw</Equation></Text-field>
</Output>
<Output><Text-field style="2D Output" layout="Maple Output"><Equation executable="false" style="2D Output" display="LUklbXJvd0c2Iy9JK21vZHVsZW5hbWVHNiJJLFR5cGVzZXR0aW5nR0koX3N5c2xpYkdGJzYnLUkjbW9HRiQ2LVEqJnVtaW51czA7RicvJSxtYXRodmFyaWFudEdRJ25vcm1hbEYnLyUmZmVuY2VHUSZmYWxzZUYnLyUqc2VwYXJhdG9yR0Y0LyUpc3RyZXRjaHlHRjQvJSpzeW1tZXRyaWNHRjQvJShsYXJnZW9wR0Y0LyUubW92YWJsZWxpbWl0c0dGNC8lJ2FjY2VudEdGNC8lJ2xzcGFjZUdRLDAuMjIyMjIyMmVtRicvJSdyc3BhY2VHRkMtSSZtZnJhY0dGJDYoLUYjNiYtRiM2Ji1JI21uR0YkNiRRIjhGJ0YvLUYsNi1RMSZJbnZpc2libGVUaW1lcztGJ0YvRjJGNUY3RjlGO0Y9Rj8vRkJRJjAuMGVtRicvRkVGVS1JI21pR0YkNiVRIk5GJy8lJ2l0YWxpY0dRJXRydWVGJy9GMFEnaXRhbGljRidGLy1GLDYtUSgmbWludXM7RidGL0YyRjVGN0Y5RjtGPUY/RkFGREZNRi8tRiM2KEZNRlEtSSZtc3FydEdGJDYjLUYjNigtSSVtc3VwR0YkNiUtRlg2JVEiQ0YnRmVuRmhuLUZONiRRIjJGJ0YvLyUxc3VwZXJzY3JpcHRzaGlmdEdRIjBGJy1GLDYtUScmcGx1cztGJ0YvRjJGNUY3RjlGO0Y9Rj9GQUZELUYjNihGTUZRLUZYNiVRImRGJ0ZlbkZobkZRRldGL0Zqbi1GIzYmRk1GUUZlcEYvRi9GUUZlcEYvLyUubGluZXRoaWNrbmVzc0dRIjFGJy8lK2Rlbm9tYWxpZ25HUSdjZW50ZXJGJy8lKW51bWFsaWduR0ZfcS8lKWJldmVsbGVkR0Y0RmBwLUZHNigtRiM2JkZnb0ZgcEZfb0YvLUYjNiYtRk42JFEiNEYnRi9GUS1GZW82JUZlcEZqb0ZdcEYvRmpwRl1xRmBxRmJxRi8=">LCYqKCwoKiRJIkNHNiIiIiMiIiIqJkkiTkdGJ0YpSSJkR0YnRikiIilGLCEiKSMhIiJGKCwmRitGLUYuRilGKUYsRjAjRjBGLSomLCZGJkYpKiRGJCNGKUYoRilGKUYsISIjI0YpIiIl</Equation></Text-field>
</Output>
</Group>
<Group hide-input="false" labelreference="L62" drawlabel="true" applyint="true" applyrational="true" applyexponent="false">
<Input><Text-field prompt="&gt; " style="Maple Input" layout="Normal"><Equation executable="true" style="2D Input" input-equation="" display="LUklbXJvd0c2Iy9JK21vZHVsZW5hbWVHNiJJLFR5cGVzZXR0aW5nR0koX3N5c2xpYkdGJzZYLUkjbWlHRiQ2JVEjUTNGJy8lJ2l0YWxpY0dRJXRydWVGJy8lLG1hdGh2YXJpYW50R1EnaXRhbGljRictSSNtb0dGJDYtUSomY29sb25lcTtGJy9GM1Enbm9ybWFsRicvJSZmZW5jZUdRJmZhbHNlRicvJSpzZXBhcmF0b3JHRj0vJSlzdHJldGNoeUdGPS8lKnN5bW1ldHJpY0dGPS8lKGxhcmdlb3BHRj0vJS5tb3ZhYmxlbGltaXRzR0Y9LyUnYWNjZW50R0Y9LyUnbHNwYWNlR1EsMC4yNzc3Nzc4ZW1GJy8lJ3JzcGFjZUdGTC1GNjYtUSomdW1pbnVzMDtGJ0Y5RjtGPkZARkJGREZGRkgvRktRLDAuMjIyMjIyMmVtRicvRk5GUy1JJm1mcmFjR0YkNigtRiM2Ji1GLDYlUSJDRidGL0YyLUY2Ni1RKCZtaW51cztGJ0Y5RjtGPkZARkJGREZGRkhGUkZULUkmbXNxcnRHRiQ2Iy1GIzYpLUklbXN1cEdGJDYlRlotSSNtbkdGJDYkUSIyRidGOS8lMXN1cGVyc2NyaXB0c2hpZnRHUSIwRictRjY2LVEnJnBsdXM7RidGOUY7Rj5GQEZCRkRGRkZIRlJGVC1GIzYoLUZjbzYkUSI4RidGOS1GNjYtUTEmSW52aXNpYmxlVGltZXM7RidGOUY7Rj5GQEZCRkRGRkZIL0ZLUSYwLjBlbUYnL0ZORmVwLUYsNiVRImRGJ0YvRjJGYXAtRiw2JVEiTkYnRi9GMkY5RmduLUYjNiZGXnBGYXBGZ3BGOS1GLDYjUSFGJ0Y5RjktRiM2Ji1GY282JFEiNEYnRjlGYXBGZ3BGOS8lLmxpbmV0aGlja25lc3NHUSIxRicvJStkZW5vbWFsaWduR1EnY2VudGVyRicvJSludW1hbGlnbkdGXHIvJSliZXZlbGxlZEdGPS1GNjYtUSI7RidGOUY7L0Y/RjFGQEZCRkRGRkZIRmRwRk0tRiw2JVElc3Vic0YnRi9GMi1JKG1mZW5jZWRHRiQ2JC1GIzYmLUZpcjYmLUYjNi5GanAtRjY2LVEiPUYnRjlGO0Y+RkBGQkZERkZGSEZKRk0tRmNvNiRRIjZGJ0Y5LUY2Ni1RIixGJ0Y5RjtGZHJGQEZCRkRGRkZIRmRwL0ZOUSwwLjMzMzMzMzNlbUYnRlpGYXMtRmNvNiRRIjVGJ0Y5RmdzRmdwRmFzLUZjbzYkUSQxLjBGJ0Y5RjlGOS8lJW9wZW5HUSJbRicvJSZjbG9zZUdRIl1GJ0Znc0YrRjlGOUZhci1JJ21zcGFjZUdGJDYmLyUnaGVpZ2h0R1EmMC4wZXhGJy8lJndpZHRoR0ZlcC8lJmRlcHRoR0ZddS8lKmxpbmVicmVha0dRKG5ld2xpbmVGJy1GNjYtUSJ+RidGOUY7Rj5GQEZCRkRGRkZIRmRwRmZwRmV1LUYsNiVRJWRpZmZGJ0YvRjItRmlyNiQtRiM2JkYrRmdzRlpGOUY5RmFyRmh1LUZpcjYkLUYjNiZGK0Znc0ZqcEY5RjlGYXJGaHUtRmlyNiQtRiM2JkYrRmdzRmdwRjlGOUZhckZodEZldS1GLDYlUSZudW1lckYnRi9GMi1GaXI2JC1GIzYnLUZWNigtRiM2Ki1GIzYqRl5wRmFwRmpwLyUrZm9yZWdyb3VuZEdRKlswLDAsMjU1XUYnLyUrZXhlY3V0YWJsZUdGPS8lKXJlYWRvbmx5R0YxLyUwZm9udF9zdHlsZV9uYW1lR1EqMkR+T3V0cHV0RidGOUZnbkZecEZkd0Znd0Zpd0ZbeEY5LUYjNixGXnBGYXAtRltvNiMtRiM2LEZfb0Zpby1GIzYsRl5wRmFwRmdwRmFwRmpwRmR3Rmd3Rml3Rlt4RjlGZ24tRiM2KkZecEZhcEZncEZkd0Znd0Zpd0ZbeEY5RmR3Rmd3Rml3Rlt4RjlGYXBGZ3BGZHdGZ3dGaXdGW3hGOUZncUZqcUZdckZfckZpby1GVjYoLUYjNipGWkZnbkZgeEZkd0Znd0Zpd0ZbeEY5LUYjNipGZHFGYXAtRmBvNiVGZ3BGYm9GZm9GZHdGZ3dGaXdGW3hGOUZncUZqcUZdckZfckZnd0Y5RjlGYXItRiw2JVEmZGVub21GJ0YvRjItRmlyNiQtRiM2Jy1GVjYoLUYjNidGX3EtRiM2JkZecEZhcEZqcEY5RmduRl5wRjktRiM2KEZecEZhcEZqbkZhcEZncEY5RmdxRmpxRl1yRl9yRmlvLUZWNihGWC1GIzYmRmRxRmFwRl55RjlGZ3FGanFGXXJGX3JGZ3dGOUY5RmFyRmh0LUZpdDYmRlt1Rl51RmB1L0ZjdVElYXV0b0YnLUYsNiVRKXNpbXBsaWZ5RidGL0YyLUZpcjYkLUYjNictRmBvNiUtRmlyNiQtRiM2J0ZgeEZhcEZaRmd3RjlGOS1GIzYlRmJvRi9GMkZmb0Znbi1GYG82JS1GaXI2JC1GIzYnRl9xLUYjNjNGZ25GZHFGYXBGZ3BGYXBGanBGZ25GX29GaW9GZHFGYXBGZ3BGZHdGZ3dGaXdGW3hGOUZfcUZnd0Y5RjlGZFtsRmZvRmd3RjlGOUZhckZldS1GNjYtUSIjRidGOUY7Rj5GQEZCRkRGRkZIRmRwRmZwLUYsNiVRJX5kPjBGJ0YvRjJGaHRGY3pGZ3otRmlyNiQtRiM2Ji1GYG82JS1GaXI2JC1GIzYwRmpuRmFwRlpGZ25GZHFGZXVGZ3BGZXVGanAtRjY2LVEiK0YnRjlGO0Y+RkBGQkZERkZGSEZSRlRGZHFGZXVGZ3BGOUY5LUYjNiRGYm9GOUZmb0Znbi1GYG82JS1GaXI2JC1GIzYmRk9GX29GX3FGOUY5RmFdbEZmb0Y5RjlGYXJGZXVGXlxsLUYsNiVRJX5kPDBGJ0YvRjJGaHRGZXVGZ3otRmlyNiQtRiM2Jy1GYG82JS1GaXI2JC1GIzYlRl9vRmd3RjlGOUZkW2xGZm9GZ24tRmBvNiUtRmlyNiQtRiM2LkZPLUZbbzYjLUYjNiotRiM2Ki1GaXI2JEZgd0Y5RmFwRmdwRmR3Rmd3Rml3Rlt4RjlGaW9GX29GZHdGZ3dGaXdGW3hGOUZhcEZaRmlvRmJvRmV1LUZpcjYkLUYjNipGanBGZ24tRmNvNiRGaXFGOUZkd0Znd0Zpd0ZbeEY5RjlGYXBGZ3BGZ3dGOUY5RmRbbEZmb0Znd0Y5RjlGYXJGaHRGY3pGX3FGZ3dGOQ==">LUklbXJvd0c2Iy9JK21vZHVsZW5hbWVHNiJJLFR5cGVzZXR0aW5nR0koX3N5c2xpYkdGJzZYLUkjbWlHRiQ2JVEjUTNGJy8lJ2l0YWxpY0dRJXRydWVGJy8lLG1hdGh2YXJpYW50R1EnaXRhbGljRictSSNtb0dGJDYtUSomY29sb25lcTtGJy9GM1Enbm9ybWFsRicvJSZmZW5jZUdRJmZhbHNlRicvJSpzZXBhcmF0b3JHRj0vJSlzdHJldGNoeUdGPS8lKnN5bW1ldHJpY0dGPS8lKGxhcmdlb3BHRj0vJS5tb3ZhYmxlbGltaXRzR0Y9LyUnYWNjZW50R0Y9LyUnbHNwYWNlR1EsMC4yNzc3Nzc4ZW1GJy8lJ3JzcGFjZUdGTC1GNjYtUSomdW1pbnVzMDtGJ0Y5RjtGPkZARkJGREZGRkgvRktRLDAuMjIyMjIyMmVtRicvRk5GUy1JJm1mcmFjR0YkNigtRiM2Ji1GLDYlUSJDRidGL0YyLUY2Ni1RKCZtaW51cztGJ0Y5RjtGPkZARkJGREZGRkhGUkZULUkmbXNxcnRHRiQ2Iy1GIzYpLUklbXN1cEdGJDYlRlotSSNtbkdGJDYkUSIyRidGOS8lMXN1cGVyc2NyaXB0c2hpZnRHUSIwRictRjY2LVEnJnBsdXM7RidGOUY7Rj5GQEZCRkRGRkZIRlJGVC1GIzYoLUZjbzYkUSI4RidGOS1GNjYtUTEmSW52aXNpYmxlVGltZXM7RidGOUY7Rj5GQEZCRkRGRkZIL0ZLUSYwLjBlbUYnL0ZORmVwLUYsNiVRImRGJ0YvRjJGYXAtRiw2JVEiTkYnRi9GMkY5RmduLUYjNiZGXnBGYXBGZ3BGOS1GLDYjUSFGJ0Y5RjktRiM2Ji1GY282JFEiNEYnRjlGYXBGZ3BGOS8lLmxpbmV0aGlja25lc3NHUSIxRicvJStkZW5vbWFsaWduR1EnY2VudGVyRicvJSludW1hbGlnbkdGXHIvJSliZXZlbGxlZEdGPS1GNjYtUSI7RidGOUY7L0Y/RjFGQEZCRkRGRkZIRmRwRk0tRiw2JVElc3Vic0YnRi9GMi1JKG1mZW5jZWRHRiQ2JC1GIzYmLUZpcjYmLUYjNi5GanAtRjY2LVEiPUYnRjlGO0Y+RkBGQkZERkZGSEZKRk0tRmNvNiRRIjZGJ0Y5LUY2Ni1RIixGJ0Y5RjtGZHJGQEZCRkRGRkZIRmRwL0ZOUSwwLjMzMzMzMzNlbUYnRlpGYXMtRmNvNiRRIjVGJ0Y5RmdzRmdwRmFzLUZjbzYkUSQxLjBGJ0Y5RjlGOS8lJW9wZW5HUSJbRicvJSZjbG9zZUdRIl1GJ0Znc0YrRjlGOUZhci1JJ21zcGFjZUdGJDYmLyUnaGVpZ2h0R1EmMC4wZXhGJy8lJndpZHRoR0ZlcC8lJmRlcHRoR0ZddS8lKmxpbmVicmVha0dRKG5ld2xpbmVGJy1GNjYtUSJ+RidGOUY7Rj5GQEZCRkRGRkZIRmRwRmZwRmV1LUYsNiVRJWRpZmZGJ0YvRjItRmlyNiQtRiM2JkYrRmdzRlpGOUY5RmFyRmh1LUZpcjYkLUYjNiZGK0Znc0ZqcEY5RjlGYXJGaHUtRmlyNiQtRiM2JkYrRmdzRmdwRjlGOUZhckZodEZldS1GLDYlUSZudW1lckYnRi9GMi1GaXI2JC1GIzYnLUZWNigtRiM2Ki1GIzYqRl5wRmFwRmpwLyUrZm9yZWdyb3VuZEdRKlswLDAsMjU1XUYnLyUrZXhlY3V0YWJsZUdGPS8lKXJlYWRvbmx5R0YxLyUwZm9udF9zdHlsZV9uYW1lR1EqMkR+T3V0cHV0RidGOUZnbkZecEZkd0Znd0Zpd0ZbeEY5LUYjNixGXnBGYXAtRltvNiMtRiM2LEZfb0Zpby1GIzYsRl5wRmFwRmdwRmFwRmpwRmR3Rmd3Rml3Rlt4RjlGZ24tRiM2KkZecEZhcEZncEZkd0Znd0Zpd0ZbeEY5RmR3Rmd3Rml3Rlt4RjlGYXBGZ3BGZHdGZ3dGaXdGW3hGOUZncUZqcUZdckZfckZpby1GVjYoLUYjNipGWkZnbkZgeEZkd0Znd0Zpd0ZbeEY5LUYjNipGZHFGYXAtRmBvNiVGZ3BGYm9GZm9GZHdGZ3dGaXdGW3hGOUZncUZqcUZdckZfckZnd0Y5RjlGYXItRiw2JVEmZGVub21GJ0YvRjItRmlyNiQtRiM2Jy1GVjYoLUYjNidGX3EtRiM2JkZecEZhcEZqcEY5RmduRl5wRjktRiM2KEZecEZhcEZqbkZhcEZncEY5RmdxRmpxRl1yRl9yRmlvLUZWNihGWC1GIzYmRmRxRmFwRl55RjlGZ3FGanFGXXJGX3JGZ3dGOUY5RmFyRmh0LUZpdDYmRlt1Rl51RmB1L0ZjdVElYXV0b0YnLUYsNiVRKXNpbXBsaWZ5RidGL0YyLUZpcjYkLUYjNictRmBvNiUtRmlyNiQtRiM2J0ZgeEZhcEZaRmd3RjlGOS1GIzYlRmJvRi9GMkZmb0Znbi1GYG82JS1GaXI2JC1GIzYnRl9xLUYjNjNGZ25GZHFGYXBGZ3BGYXBGanBGZ25GX29GaW9GZHFGYXBGZ3BGZHdGZ3dGaXdGW3hGOUZfcUZnd0Y5RjlGZFtsRmZvRmd3RjlGOUZhckZldS1GNjYtUSIjRidGOUY7Rj5GQEZCRkRGRkZIRmRwRmZwLUYsNiVRJX5kPjBGJ0YvRjJGaHRGY3pGZ3otRmlyNiQtRiM2Ji1GYG82JS1GaXI2JC1GIzYwRmpuRmFwRlpGZ25GZHFGZXVGZ3BGZXVGanAtRjY2LVEiK0YnRjlGO0Y+RkBGQkZERkZGSEZSRlRGZHFGZXVGZ3BGOUY5LUYjNiRGYm9GOUZmb0Znbi1GYG82JS1GaXI2JC1GIzYmRk9GX29GX3FGOUY5RmFdbEZmb0Y5RjlGYXJGZXVGXlxsLUYsNiVRJX5kPDBGJ0YvRjJGaHRGZXVGZ3otRmlyNiQtRiM2Jy1GYG82JS1GaXI2JC1GIzYlRl9vRmd3RjlGOUZkW2xGZm9GZ24tRmBvNiUtRmlyNiQtRiM2LkZPLUZbbzYjLUYjNiotRiM2Ki1GaXI2JEZgd0Y5RmFwRmdwRmR3Rmd3Rml3Rlt4RjlGaW9GX29GZHdGZ3dGaXdGW3hGOUZhcEZaRmlvRmJvRmV1LUZpcjYkLUYjNipGanBGZ24tRmNvNiRGaXFGOUZkd0Znd0Zpd0ZbeEY5RjlGYXBGZ3BGZ3dGOUY5RmRbbEZmb0Znd0Y5RjlGYXJGaHRGY3pGX3FGZ3dGOQ==</Equation></Text-field>
</Input>
<Output><Text-field style="2D Output" layout="Maple Output"><Equation executable="false" style="2D Output" display="LUklbXJvd0c2Iy9JK21vZHVsZW5hbWVHNiJJLFR5cGVzZXR0aW5nR0koX3N5c2xpYkdGJzYnLUkjbWlHRiQ2JVEjUTNGJy8lJ2l0YWxpY0dRJXRydWVGJy8lLG1hdGh2YXJpYW50R1EnaXRhbGljRictSSNtb0dGJDYtUSkmQXNzaWduO0YnL0YzUSdub3JtYWxGJy8lJmZlbmNlR1EmZmFsc2VGJy8lKnNlcGFyYXRvckdGPS8lKXN0cmV0Y2h5R0Y9LyUqc3ltbWV0cmljR0Y9LyUobGFyZ2VvcEdGPS8lLm1vdmFibGVsaW1pdHNHRj0vJSdhY2NlbnRHRj0vJSdsc3BhY2VHUSwwLjI3Nzc3NzhlbUYnLyUncnNwYWNlR0ZMLUY2Ni1RKiZ1bWludXMwO0YnRjlGO0Y+RkBGQkZERkZGSC9GS1EsMC4yMjIyMjIyZW1GJy9GTkZTLUkmbWZyYWNHRiQ2KC1GIzYmLUYsNiVRIkNGJ0YvRjItRjY2LVEoJm1pbnVzO0YnRjlGO0Y+RkBGQkZERkZGSEZSRlQtSSZtc3FydEdGJDYjLUYjNigtSSVtc3VwR0YkNiVGWi1JI21uR0YkNiRRIjJGJ0Y5LyUxc3VwZXJzY3JpcHRzaGlmdEdRIjBGJy1GNjYtUScmcGx1cztGJ0Y5RjtGPkZARkJGREZGRkhGUkZULUYjNigtRmNvNiRRIjhGJ0Y5LUY2Ni1RMSZJbnZpc2libGVUaW1lcztGJ0Y5RjtGPkZARkJGREZGRkgvRktRJjAuMGVtRicvRk5GZXAtRiw2JVEiZEYnRi9GMkZhcC1GLDYlUSJORidGL0YyRjlGZ24tRiM2JkZecEZhcEZncEY5RjlGOS1GIzYmLUZjbzYkUSI0RidGOUZhcEZncEY5LyUubGluZXRoaWNrbmVzc0dRIjFGJy8lK2Rlbm9tYWxpZ25HUSdjZW50ZXJGJy8lKW51bWFsaWduR0ZpcS8lKWJldmVsbGVkR0Y9Rjk=">LV9JLFR5cGVzZXR0aW5nRzYkJSpwcm90ZWN0ZWRHSShfc3lzbGliRzYiSSxtcHJpbnRzbGFzaEdGKDYkNyM+SSNRM0dGKCwkKiYsJkkiQ0dGKCIiIiokLCgqJEYxIiIjRjIqJkkiTkdGKEYySSJkR0YoRjIiIilGOSEiKSNGMkY2ISIiRjJGOUY9I0Y9IiIlNyNGLg==</Equation></Text-field>
</Output>
<Output><Text-field style="2D Output" layout="Maple Output"><Equation executable="false" style="2D Output" display="LUkjbW5HNiMvSSttb2R1bGVuYW1lRzYiSSxUeXBlc2V0dGluZ0dJKF9zeXNsaWJHRic2JFEtMC43NjU1NjQ0MzcwRicvJSxtYXRodmFyaWFudEdRJ25vcm1hbEYn">JCIrcVZrYnchIzU=</Equation></Text-field>
</Output>
<Output><Text-field style="2D Output" layout="Maple Output"><Equation executable="false" style="2D Output" display="LUklbXJvd0c2Iy9JK21vZHVsZW5hbWVHNiJJLFR5cGVzZXR0aW5nR0koX3N5c2xpYkdGJzYlLUkjbW9HRiQ2LVEqJnVtaW51czA7RicvJSxtYXRodmFyaWFudEdRJ25vcm1hbEYnLyUmZmVuY2VHUSZmYWxzZUYnLyUqc2VwYXJhdG9yR0Y0LyUpc3RyZXRjaHlHRjQvJSpzeW1tZXRyaWNHRjQvJShsYXJnZW9wR0Y0LyUubW92YWJsZWxpbWl0c0dGNC8lJ2FjY2VudEdGNC8lJ2xzcGFjZUdRLDAuMjIyMjIyMmVtRicvJSdyc3BhY2VHRkMtSSZtZnJhY0dGJDYoLUYjNiYtSSNtbkdGJDYkUSIxRidGLy1GLDYtUSgmbWludXM7RidGL0YyRjVGN0Y5RjtGPUY/RkFGRC1GRzYoLUkjbWlHRiQ2JVEiQ0YnLyUnaXRhbGljR1EldHJ1ZUYnL0YwUSdpdGFsaWNGJy1JJm1zcXJ0R0YkNiMtRiM2KC1JJW1zdXBHRiQ2JUZULUZMNiRRIjJGJ0YvLyUxc3VwZXJzY3JpcHRzaGlmdEdRIjBGJy1GLDYtUScmcGx1cztGJ0YvRjJGNUY3RjlGO0Y9Rj9GQUZELUYjNigtRkw2JFEiOEYnRi8tRiw2LVExJkludmlzaWJsZVRpbWVzO0YnRi9GMkY1RjdGOUY7Rj1GPy9GQlEmMC4wZW1GJy9GRUZhcC1GVTYlUSJkRidGWEZlbkZdcC1GVTYlUSJORidGWEZlbkYvRk8tRiM2JkZqb0ZdcEZjcEYvRi8vJS5saW5ldGhpY2tuZXNzR0ZOLyUrZGVub21hbGlnbkdRJ2NlbnRlckYnLyUpbnVtYWxpZ25HRl9xLyUpYmV2ZWxsZWRHRjRGLy1GIzYmLUZMNiRRIjRGJ0YvRl1wRmNwRi9GW3FGXXFGYHFGYnFGLw==">LCQqJiwmIiIiRiUqJiwoKiRJIkNHNiIiIiNGJSomSSJOR0YqRiVJImRHRipGJSIiKUYuISIpIyEiIkYrRilGJUYyRiVGLkYyI0YyIiIl</Equation></Text-field>
</Output>
<Output><Text-field style="2D Output" layout="Maple Output"><Equation executable="false" style="2D Output" display="LUkmbWZyYWNHNiMvSSttb2R1bGVuYW1lRzYiSSxUeXBlc2V0dGluZ0dJKF9zeXNsaWJHRic2KC1JI21uR0YkNiRRIjFGJy8lLG1hdGh2YXJpYW50R1Enbm9ybWFsRictSSZtc3FydEdGJDYjLUklbXJvd0dGJDYoLUklbXN1cEdGJDYlLUkjbWlHRiQ2JVEiQ0YnLyUnaXRhbGljR1EldHJ1ZUYnL0YwUSdpdGFsaWNGJy1GLDYkUSIyRidGLy8lMXN1cGVyc2NyaXB0c2hpZnRHUSIwRictSSNtb0dGJDYtUScmcGx1cztGJ0YvLyUmZmVuY2VHUSZmYWxzZUYnLyUqc2VwYXJhdG9yR0ZQLyUpc3RyZXRjaHlHRlAvJSpzeW1tZXRyaWNHRlAvJShsYXJnZW9wR0ZQLyUubW92YWJsZWxpbWl0c0dGUC8lJ2FjY2VudEdGUC8lJ2xzcGFjZUdRLDAuMjIyMjIyMmVtRicvJSdyc3BhY2VHRmluLUY2NigtRiw2JFEiOEYnRi8tRks2LVExJkludmlzaWJsZVRpbWVzO0YnRi9GTkZRRlNGVUZXRllGZW4vRmhuUSYwLjBlbUYnL0Zbb0Zlby1GPDYlUSJkRidGP0ZCRmFvLUY8NiVRIk5GJ0Y/RkJGLy1GSzYtUSgmbWludXM7RidGL0ZORlFGU0ZVRldGWUZlbkZnbkZqbi1GNjYmRl5vRmFvRmdvRi9GLy8lLmxpbmV0aGlja25lc3NHRi4vJStkZW5vbWFsaWduR1EnY2VudGVyRicvJSludW1hbGlnbkdGZnAvJSliZXZlbGxlZEdGUA==">KiQsKCokSSJDRzYiIiIjIiIiKiZJIk5HRiZGKEkiZEdGJkYoIiIpRishIikjISIiRic=</Equation></Text-field>
</Output>
<Output><Text-field style="2D Output" layout="Maple Output"><Equation executable="false" style="2D Output" display="LUklbXJvd0c2Iy9JK21vZHVsZW5hbWVHNiJJLFR5cGVzZXR0aW5nR0koX3N5c2xpYkdGJzYmLUkmbWZyYWNHRiQ2KC1GIzYmLUYjNiYtSSNtbkdGJDYkUSI4RicvJSxtYXRodmFyaWFudEdRJ25vcm1hbEYnLUkjbW9HRiQ2LVExJkludmlzaWJsZVRpbWVzO0YnRjYvJSZmZW5jZUdRJmZhbHNlRicvJSpzZXBhcmF0b3JHRj8vJSlzdHJldGNoeUdGPy8lKnN5bW1ldHJpY0dGPy8lKGxhcmdlb3BHRj8vJS5tb3ZhYmxlbGltaXRzR0Y/LyUnYWNjZW50R0Y/LyUnbHNwYWNlR1EmMC4wZW1GJy8lJ3JzcGFjZUdGTi1JI21pR0YkNiVRIk5GJy8lJ2l0YWxpY0dRJXRydWVGJy9GN1EnaXRhbGljRidGNi1GOjYtUSgmbWludXM7RidGNkY9RkBGQkZERkZGSEZKL0ZNUSwwLjIyMjIyMjJlbUYnL0ZQRmhuRjJGNi1GIzYoRjJGOS1JJm1zcXJ0R0YkNiMtRiM2KC1JJW1zdXBHRiQ2JS1GUjYlUSJDRidGVUZYLUYzNiRRIjJGJ0Y2LyUxc3VwZXJzY3JpcHRzaGlmdEdRIjBGJy1GOjYtUScmcGx1cztGJ0Y2Rj1GQEZCRkRGRkZIRkpGZ25GaW4tRiM2KEYyRjktRlI2JVEiZEYnRlVGWEY5RlFGNkZaLUYjNiZGMkY5RmJwRjZGNkY5RmJwRjYvJS5saW5ldGhpY2tuZXNzR1EiMUYnLyUrZGVub21hbGlnbkdRJ2NlbnRlckYnLyUpbnVtYWxpZ25HRlxxLyUpYmV2ZWxsZWRHRj9GXXAtRiw2KC1GIzYmRmRvRlpGXG9GNi1GIzYmLUYzNiRRIjRGJ0Y2RjktRmJvNiVGYnBGZ29Gam9GNkZncEZqcEZdcUZfcUY2">LCYqKCwoKiRJIkNHNiIiIiMiIiIqJkkiTkdGJ0YpSSJkR0YnRikiIilGLCEiKSMhIiJGKCwmRitGLUYuRilGKUYsRjAjRilGLSomLCZGJkYpKiRGJCNGKUYoRjBGKUYsISIjI0YpIiIl</Equation></Text-field>
</Output>
<Output><Text-field style="2D Output" layout="Maple Output"><Equation executable="false" style="2D Output" display="LUklbXJvd0c2Iy9JK21vZHVsZW5hbWVHNiJJLFR5cGVzZXR0aW5nR0koX3N5c2xpYkdGJzYqLUYjNiYtSSNtaUdGJDYlUSJDRicvJSdpdGFsaWNHUSV0cnVlRicvJSxtYXRodmFyaWFudEdRJ2l0YWxpY0YnLUkjbW9HRiQ2LVExJkludmlzaWJsZVRpbWVzO0YnL0Y1USdub3JtYWxGJy8lJmZlbmNlR1EmZmFsc2VGJy8lKnNlcGFyYXRvckdGPy8lKXN0cmV0Y2h5R0Y/LyUqc3ltbWV0cmljR0Y/LyUobGFyZ2VvcEdGPy8lLm1vdmFibGVsaW1pdHNHRj8vJSdhY2NlbnRHRj8vJSdsc3BhY2VHUSYwLjBlbUYnLyUncnNwYWNlR0ZOLUkmbXNxcnRHRiQ2Iy1GIzYoLUklbXN1cEdGJDYlRi0tSSNtbkdGJDYkUSIyRidGOy8lMXN1cGVyc2NyaXB0c2hpZnRHUSIwRictRjg2LVEnJnBsdXM7RidGO0Y9RkBGQkZERkZGSEZKL0ZNUSwwLjIyMjIyMjJlbUYnL0ZQRl5vLUYjNigtRlo2JFEiOEYnRjtGNy1GLjYlUSJkRidGMUY0RjctRi42JVEiTkYnRjFGNEY7LUY4Ni1RKCZtaW51cztGJ0Y7Rj1GQEZCRkRGRkZIRkpGXW9GX28tRiM2JkZib0Y3RmVvRjtGO0Y7RltwLUYjNigtRlo2JFEiNEYnRjtGN0Zlb0Y3RmhvRjtGW3BGVkZqbi1GIzYmRmJwRjdGZW9GO0Y7">LCoqJkkiQ0c2IiIiIiwoKiRGJCIiI0YmKiZJIk5HRiVGJkkiZEdGJUYmIiIpRiwhIikjRiZGKUYmKiZGLEYmRitGJiEiJUYoISIiRiwiIiU=</Equation></Text-field>
</Output>
<Output><Text-field style="2D Output" layout="Maple Output"><Equation executable="false" style="2D Output" display="LUklbXJvd0c2Iy9JK21vZHVsZW5hbWVHNiJJLFR5cGVzZXR0aW5nR0koX3N5c2xpYkdGJzYoLUkjbW5HRiQ2JFEiNEYnLyUsbWF0aHZhcmlhbnRHUSdub3JtYWxGJy1JI21vR0YkNi1RMSZJbnZpc2libGVUaW1lcztGJ0YvLyUmZmVuY2VHUSZmYWxzZUYnLyUqc2VwYXJhdG9yR0Y4LyUpc3RyZXRjaHlHRjgvJSpzeW1tZXRyaWNHRjgvJShsYXJnZW9wR0Y4LyUubW92YWJsZWxpbWl0c0dGOC8lJ2FjY2VudEdGOC8lJ2xzcGFjZUdRJjAuMGVtRicvJSdyc3BhY2VHRkctSSZtc3FydEdGJDYjLUYjNigtSSVtc3VwR0YkNiUtSSNtaUdGJDYlUSJDRicvJSdpdGFsaWNHUSV0cnVlRicvRjBRJ2l0YWxpY0YnLUYsNiRRIjJGJ0YvLyUxc3VwZXJzY3JpcHRzaGlmdEdRIjBGJy1GMzYtUScmcGx1cztGJ0YvRjZGOUY7Rj1GP0ZBRkMvRkZRLDAuMjIyMjIyMmVtRicvRklGX28tRiM2KC1GLDYkUSI4RidGL0YyLUZTNiVRImRGJ0ZWRllGMi1GUzYlUSJORidGVkZZRi8tRjM2LVEoJm1pbnVzO0YnRi9GNkY5RjtGPUY/RkFGQ0Zeb0Zgby1GIzYmRmNvRjJGZm9GL0YvRjItRlA2JUZmb0ZlbkZobkYv">LCQqJiwoKiRJIkNHNiIiIiMiIiIqJkkiTkdGJ0YpSSJkR0YnRikiIilGLCEiKSNGKUYoRixGKCIiJQ==</Equation></Text-field>
</Output>
<Output><Text-field style="2D Output" layout="Maple Output"><Equation executable="false" style="2D Output" display="LUklbXJvd0c2Iy9JK21vZHVsZW5hbWVHNiJJLFR5cGVzZXR0aW5nR0koX3N5c2xpYkdGJzYlLUkjbW9HRiQ2LVEqJnVtaW51czA7RicvJSxtYXRodmFyaWFudEdRJ25vcm1hbEYnLyUmZmVuY2VHUSZmYWxzZUYnLyUqc2VwYXJhdG9yR0Y0LyUpc3RyZXRjaHlHRjQvJSpzeW1tZXRyaWNHRjQvJShsYXJnZW9wR0Y0LyUubW92YWJsZWxpbWl0c0dGNC8lJ2FjY2VudEdGNC8lJ2xzcGFjZUdRLDAuMjIyMjIyMmVtRicvJSdyc3BhY2VHRkMtRiM2KC1JI21uR0YkNiRRIzE2RidGLy1GLDYtUTEmSW52aXNpYmxlVGltZXM7RidGL0YyRjVGN0Y5RjtGPUY/L0ZCUSYwLjBlbUYnL0ZFRlAtSSVtc3VwR0YkNiUtSSNtaUdGJDYlUSJkRicvJSdpdGFsaWNHUSV0cnVlRicvRjBRJ2l0YWxpY0YnLUZJNiRRIjJGJ0YvLyUxc3VwZXJzY3JpcHRzaGlmdEdRIjBGJ0ZMLUZTNiUtSShtZmVuY2VkR0YkNiQtRiM2Ji1GVjYlUSJORidGWUZmbi1GLDYtUSgmbWludXM7RidGL0YyRjVGN0Y5RjtGPUY/RkFGRC1GSTYkUSIxRidGL0YvRi9GaG5GW29GL0Yv">LCQqJkkiZEc2IiIiIywmSSJOR0YlIiIiISIiRilGJiEjOw==</Equation></Text-field>
</Output>
<Output><Text-field style="2D Output" layout="Maple Output"><Equation executable="false" style="2D Output" display="LUklbXJvd0c2Iy9JK21vZHVsZW5hbWVHNiJJLFR5cGVzZXR0aW5nR0koX3N5c2xpYkdGJzYqLUkjbW5HRiQ2JFEiOEYnLyUsbWF0aHZhcmlhbnRHUSdub3JtYWxGJy1JI21vR0YkNi1RMSZJbnZpc2libGVUaW1lcztGJ0YvLyUmZmVuY2VHUSZmYWxzZUYnLyUqc2VwYXJhdG9yR0Y4LyUpc3RyZXRjaHlHRjgvJSpzeW1tZXRyaWNHRjgvJShsYXJnZW9wR0Y4LyUubW92YWJsZWxpbWl0c0dGOC8lJ2FjY2VudEdGOC8lJ2xzcGFjZUdRJjAuMGVtRicvJSdyc3BhY2VHRkctSShtZmVuY2VkR0YkNiQtRiM2KS1GMzYtUSomdW1pbnVzMDtGJ0YvRjZGOUY7Rj1GP0ZBRkMvRkZRLDAuMjIyMjIyMmVtRicvRklGUy1GIzYmLUkjbWlHRiQ2JVEiQ0YnLyUnaXRhbGljR1EldHJ1ZUYnL0YwUSdpdGFsaWNGJ0YyLUkmbXNxcnRHRiQ2Iy1GIzYmLUYjNiYtRks2JC1GIzYmLUYjNiZGK0YyLUZYNiVRIk5GJ0ZlbkZobkYvLUYzNi1RKCZtaW51cztGJ0YvRjZGOUY7Rj1GP0ZBRkNGUkZURitGL0YvRjItRlg2JVEiZEYnRmVuRmhuRi8tRjM2LVEnJnBsdXM7RidGL0Y2RjlGO0Y9Rj9GQUZDRlJGVC1JJW1zdXBHRiQ2JUZXLUYsNiRRIjJGJ0YvLyUxc3VwZXJzY3JpcHRzaGlmdEdRIjBGJ0YvRi9GYHBGY3BGYHAtRiM2KEZmcEYyLUZLNiQtRiM2JkZnb0Zqby1GLDYkUSIxRidGL0YvRi9GMkZdcEYvRi9GL0YyRl1wRjJGXnFGLw==">LCQqKCwoKiZJIkNHNiIiIiIsJiomLCZJIk5HRiciIikhIilGKEYoSSJkR0YnRihGKCokRiYiIiNGKCNGKEYxISIiRjBGKComLCZGLEYoRjNGKEYoRi9GKEYxRihGL0YoRjVGKEYt</Equation></Text-field>
</Output>
<Output><Text-field style="2D Output" layout="Maple Output"><Equation executable="false" style="2D Output" display="LUklbXJvd0c2Iy9JK21vZHVsZW5hbWVHNiJJLFR5cGVzZXR0aW5nR0koX3N5c2xpYkdGJzYqLUkjbW5HRiQ2JFEiNEYnLyUsbWF0aHZhcmlhbnRHUSdub3JtYWxGJy1JI21vR0YkNi1RMSZJbnZpc2libGVUaW1lcztGJ0YvLyUmZmVuY2VHUSZmYWxzZUYnLyUqc2VwYXJhdG9yR0Y4LyUpc3RyZXRjaHlHRjgvJSpzeW1tZXRyaWNHRjgvJShsYXJnZW9wR0Y4LyUubW92YWJsZWxpbWl0c0dGOC8lJ2FjY2VudEdGOC8lJ2xzcGFjZUdRJjAuMGVtRicvJSdyc3BhY2VHRkctSSNtaUdGJDYlUSJkRicvJSdpdGFsaWNHUSV0cnVlRicvRjBRJ2l0YWxpY0YnRjItSShtZmVuY2VkR0YkNiQtRiM2KS1GMzYtUSomdW1pbnVzMDtGJ0YvRjZGOUY7Rj1GP0ZBRkMvRkZRLDAuMjIyMjIyMmVtRicvRklGZm4tRiM2Ji1GLDYkUSIyRidGL0YyLUklbXN1cEdGJDYlLUZLNiVRIkNGJ0ZORlFGam4vJTFzdXBlcnNjcmlwdHNoaWZ0R1EiMEYnRi8tRjM2LVEnJnBsdXM7RidGL0Y2RjlGO0Y9Rj9GQUZDRmVuRmduLUYjNiZGYG9GMi1JJm1zcXJ0R0YkNiMtRiM2Ji1GIzYmLUZUNiQtRiM2Ji1GIzYmLUYsNiRRIjhGJ0YvRjItRks2JVEiTkYnRk5GUUYvLUYzNi1RKCZtaW51cztGJ0YvRjZGOUY7Rj1GP0ZBRkNGZW5GZ25GaHBGL0YvRjJGSkYvRmZvRl1vRi9GL0ZecS1GIzYmLUZUNiQtRiM2JkZbcUZecS1GLDYkUSIxRidGL0YvRi9GMkZKRi9GL0YvRjJGY3FGLw==">LCQqKEkiZEc2IiIiIiwoKiRJIkNHRiUiIiMhIiMqJkYpRiYsJiomLCZJIk5HRiUiIikhIilGJkYmRiRGJkYmRihGJiNGJkYqRiYqJiwmRjBGJiEiIkYmRiZGJEYmRjZGJkY1RiYiIiU=</Equation></Text-field>
</Output>
</Group>
<Group hide-input="false" labelreference="L83" drawlabel="true" applyint="true" applyrational="true" applyexponent="false">
<Input><Text-field prompt="&gt; " style="Maple Input" layout="Normal"><Equation executable="true" style="2D Input" input-equation="" display="LUklbXJvd0c2Iy9JK21vZHVsZW5hbWVHNiJJLFR5cGVzZXR0aW5nR0koX3N5c2xpYkdGJzYwLUkjbW9HRiQ2LVEifkYnLyUsbWF0aHZhcmlhbnRHUSdub3JtYWxGJy8lJmZlbmNlR1EmZmFsc2VGJy8lKnNlcGFyYXRvckdGNC8lKXN0cmV0Y2h5R0Y0LyUqc3ltbWV0cmljR0Y0LyUobGFyZ2VvcEdGNC8lLm1vdmFibGVsaW1pdHNHRjQvJSdhY2NlbnRHRjQvJSdsc3BhY2VHUSYwLjBlbUYnLyUncnNwYWNlR0ZDLUkjbWlHRiQ2JVEpc2ltcGxpZnlGJy8lJ2l0YWxpY0dRJXRydWVGJy9GMFEnaXRhbGljRictSShtZmVuY2VkR0YkNiQtRiM2Jy1GUDYkLUYjNiYtRiw2LVEqJnVtaW51czA7RidGL0YyRjVGN0Y5RjtGPUY/L0ZCUSwwLjIyMjIyMjJlbUYnL0ZFRmZuLUkmbWZyYWNHRiQ2KC1GIzYoLUZHNiVRIkNGJ0ZKRk0tRiw2LVEiK0YnRi9GMkY1RjdGOUY7Rj1GP0ZlbkZnbi1GRzYlUSJiRidGSkZNLUYsNi1RKCZtaW51cztGJ0YvRjJGNUY3RjlGO0Y9Rj9GZW5GZ24tSSZtc3FydEdGJDYjLUYjNi4tSSVtc3VwR0YkNiUtRlA2JC1GIzYmRl1vRmBvRmNvRi9GLy1JI21uR0YkNiRRIjJGJ0YvLyUxc3VwZXJzY3JpcHRzaGlmdEdRIjBGJy1GLDYtUScmcGx1cztGJ0YvRjJGNUY3RjlGO0Y9Rj9GZW5GZ24tRmZwNiRRIjhGJ0YvLUYsNi1RMSZJbnZpc2libGVUaW1lcztGJ0YvRjJGNUY3RjlGO0Y9Rj9GQUZELUZHNiVRImRGJ0ZKRk0tRiw2LVEnJnNkb3Q7RidGL0YyRjVGN0Y5RjtGPUY/RkFGRC1GUDYkLUYjNiYtRkc2JVEiTkYnRkpGTUZgby1GZnA2JFEiMUYnRi9GL0YvRlhGX3FGK0ZlcUYvRi8tRiM2Ji1GZnA2JFEiNEYnRi9GYnFGZXFGLy8lLmxpbmV0aGlja25lc3NHRmRyLyUrZGVub21hbGlnbkdRJ2NlbnRlckYnLyUpbnVtYWxpZ25HRl5zLyUpYmV2ZWxsZWRHRjQvJStleGVjdXRhYmxlR0Y0Ri9GL0ZYLUZQNiQtRiM2JkZYLUZpbjYoLUYjNiZGXW9GZm8tRmpvNiMtRiM2KS1GX3A2JUZdb0ZlcEZpcEZccS1GIzYoRl9xRmJxRmVxRmJxRl9yRi9GZm8tRiM2JkZfcUZicUZlcUYvLUZHNiNRIUYnRi9GL0ZlckZqckZcc0Zfc0Zhc0Zjc0YvRi9GY3NGL0YvLUYsNi1RIjtGJ0YvRjIvRjZGTEY3RjlGO0Y9Rj9GQS9GRVEsMC4yNzc3Nzc4ZW1GJy1JJ21zcGFjZUdGJDYmLyUnaGVpZ2h0R1EmMC4wZXhGJy8lJndpZHRoR0ZDLyUmZGVwdGhHRmV1LyUqbGluZWJyZWFrR1EobmV3bGluZUYnRitGRi1GUDYkLUYjNjVGYXRGXHFGZXBGYnFGXW9GYnFGY29GXHFGX3FGYnFGZXFGYnFGX3JGXHEtRl9wNiVGY29GZXBGaXBGZm8tRlA2JC1GIzYnRmd0LUYjNiotRiM2Ki1GUDYkLUYjNiotRiM2KkZfcUZicUZfci8lK2ZvcmVncm91bmRHUSpbMCwwLDI1NV1GJ0Zjcy8lKXJlYWRvbmx5R0ZMLyUwZm9udF9zdHlsZV9uYW1lR1EqMkR+T3V0cHV0RidGL0Zmb0ZfcUZhd0Zjc0Zkd0Zmd0YvRi9GYnFGZXFGYXdGY3NGZHdGZndGL0ZccUZhdEZhd0Zjc0Zkd0Zmd0YvRmd0RmNzRi9GL0Zjc0YvRi9GanRGYHUtRmF1NiZGY3VGZnVGaHUvRlt2USVhdXRvRidGZ3RGY3NGLw==">LUklbXJvd0c2Iy9JK21vZHVsZW5hbWVHNiJJLFR5cGVzZXR0aW5nR0koX3N5c2xpYkdGJzYwLUkjbW9HRiQ2LVEifkYnLyUsbWF0aHZhcmlhbnRHUSdub3JtYWxGJy8lJmZlbmNlR1EmZmFsc2VGJy8lKnNlcGFyYXRvckdGNC8lKXN0cmV0Y2h5R0Y0LyUqc3ltbWV0cmljR0Y0LyUobGFyZ2VvcEdGNC8lLm1vdmFibGVsaW1pdHNHRjQvJSdhY2NlbnRHRjQvJSdsc3BhY2VHUSYwLjBlbUYnLyUncnNwYWNlR0ZDLUkjbWlHRiQ2JVEpc2ltcGxpZnlGJy8lJ2l0YWxpY0dRJXRydWVGJy9GMFEnaXRhbGljRictSShtZmVuY2VkR0YkNiQtRiM2Jy1GUDYkLUYjNiYtRiw2LVEqJnVtaW51czA7RidGL0YyRjVGN0Y5RjtGPUY/L0ZCUSwwLjIyMjIyMjJlbUYnL0ZFRmZuLUkmbWZyYWNHRiQ2KC1GIzYoLUZHNiVRIkNGJ0ZKRk0tRiw2LVEiK0YnRi9GMkY1RjdGOUY7Rj1GP0ZlbkZnbi1GRzYlUSJiRidGSkZNLUYsNi1RKCZtaW51cztGJ0YvRjJGNUY3RjlGO0Y9Rj9GZW5GZ24tSSZtc3FydEdGJDYjLUYjNi4tSSVtc3VwR0YkNiUtRlA2JC1GIzYmRl1vRmBvRmNvRi9GLy1JI21uR0YkNiRRIjJGJ0YvLyUxc3VwZXJzY3JpcHRzaGlmdEdRIjBGJy1GLDYtUScmcGx1cztGJ0YvRjJGNUY3RjlGO0Y9Rj9GZW5GZ24tRmZwNiRRIjhGJ0YvLUYsNi1RMSZJbnZpc2libGVUaW1lcztGJ0YvRjJGNUY3RjlGO0Y9Rj9GQUZELUZHNiVRImRGJ0ZKRk0tRiw2LVEnJnNkb3Q7RidGL0YyRjVGN0Y5RjtGPUY/RkFGRC1GUDYkLUYjNiYtRkc2JVEiTkYnRkpGTUZgby1GZnA2JFEiMUYnRi9GL0YvRlhGX3FGK0ZlcUYvRi8tRiM2Ji1GZnA2JFEiNEYnRi9GYnFGZXFGLy8lLmxpbmV0aGlja25lc3NHRmRyLyUrZGVub21hbGlnbkdRJ2NlbnRlckYnLyUpbnVtYWxpZ25HRl5zLyUpYmV2ZWxsZWRHRjQvJStleGVjdXRhYmxlR0Y0Ri9GL0ZYLUZQNiQtRiM2JkZYLUZpbjYoLUYjNiZGXW9GZm8tRmpvNiMtRiM2KS1GX3A2JUZdb0ZlcEZpcEZccS1GIzYoRl9xRmJxRmVxRmJxRl9yRi9GZm8tRiM2JkZfcUZicUZlcUYvLUZHNiNRIUYnRi9GL0ZlckZqckZcc0Zfc0Zhc0Zjc0YvRi9GY3NGL0YvLUYsNi1RIjtGJ0YvRjIvRjZGTEY3RjlGO0Y9Rj9GQS9GRVEsMC4yNzc3Nzc4ZW1GJy1JJ21zcGFjZUdGJDYmLyUnaGVpZ2h0R1EmMC4wZXhGJy8lJndpZHRoR0ZDLyUmZGVwdGhHRmV1LyUqbGluZWJyZWFrR1EobmV3bGluZUYnRitGRi1GUDYkLUYjNjVGYXRGXHFGZXBGYnFGXW9GYnFGY29GXHFGX3FGYnFGZXFGYnFGX3JGXHEtRl9wNiVGY29GZXBGaXBGZm8tRlA2JC1GIzYnRmd0LUYjNiotRiM2Ki1GUDYkLUYjNiotRiM2KkZfcUZicUZfci8lK2ZvcmVncm91bmRHUSpbMCwwLDI1NV1GJ0Zjcy8lKXJlYWRvbmx5R0ZMLyUwZm9udF9zdHlsZV9uYW1lR1EqMkR+T3V0cHV0RidGL0Zmb0ZfcUZhd0Zjc0Zkd0Zmd0YvRi9GYnFGZXFGYXdGY3NGZHdGZndGL0ZccUZhdEZhd0Zjc0Zkd0Zmd0YvRmd0RmNzRi9GL0Zjc0YvRi9GanRGYHUtRmF1NiZGY3VGZnVGaHUvRlt2USVhdXRvRidGZ3RGY3NGLw==</Equation></Text-field>
</Input>
<Output><Text-field style="2D Output" layout="Maple Output"><Equation executable="false" style="2D Output" display="LUkmbWZyYWNHNiMvSSttb2R1bGVuYW1lRzYiSSxUeXBlc2V0dGluZ0dJKF9zeXNsaWJHRic2KC1JJW1yb3dHRiQ2KS1JI21vR0YkNi1RKiZ1bWludXMwO0YnLyUsbWF0aHZhcmlhbnRHUSdub3JtYWxGJy8lJmZlbmNlR1EmZmFsc2VGJy8lKnNlcGFyYXRvckdGNy8lKXN0cmV0Y2h5R0Y3LyUqc3ltbWV0cmljR0Y3LyUobGFyZ2VvcEdGNy8lLm1vdmFibGVsaW1pdHNHRjcvJSdhY2NlbnRHRjcvJSdsc3BhY2VHUSwwLjIyMjIyMjJlbUYnLyUncnNwYWNlR0ZGLUkjbWlHRiQ2JVEiYkYnLyUnaXRhbGljR1EldHJ1ZUYnL0YzUSdpdGFsaWNGJy1GLzYtUScmcGx1cztGJ0YyRjVGOEY6RjxGPkZARkJGREZHLUkmbXNxcnRHRiQ2Iy1GLDYqLUklbXN1cEdGJDYlLUZKNiVRIkNGJ0ZNRlAtSSNtbkdGJDYkUSIyRidGMi8lMXN1cGVyc2NyaXB0c2hpZnRHUSIwRidGUi1GLDYoRmpuLUYvNi1RMSZJbnZpc2libGVUaW1lcztGJ0YyRjVGOEY6RjxGPkZARkIvRkVRJjAuMGVtRicvRkhGZ29GZ25GY29GSUYyRlItRiw2KC1GW282JFEiOEYnRjJGY28tRko2JVEiZEYnRk1GUEZjby1GSjYlUSJORidGTUZQRjJGUi1GZW42JUZJRmpuRl5vRjItRi82LVEoJm1pbnVzO0YnRjJGNUY4RjpGPEY+RkBGQkZERkctRlY2Iy1GLDYmLUYsNiYtSShtZmVuY2VkR0YkNiQtRiw2Ji1GLDYmRltwRmNvRmFwRjJGZnBGW3BGMkYyRmNvRl5wRjJGUkZaRjJGMi1GLDYmLUZbbzYkUSI0RidGMkZjb0ZecEYyLyUubGluZXRoaWNrbmVzc0dRIjFGJy8lK2Rlbm9tYWxpZ25HUSdjZW50ZXJGJy8lKW51bWFsaWduR0Zgci8lKWJldmVsbGVkR0Y3">LCQqJiwoSSJiRzYiISIiKiQsKiokSSJDR0YmIiIjIiIiKiZGK0YtRiVGLUYsKiZJIk5HRiZGLUkiZEdGJkYtIiIpKiRGJUYsRi0jRi1GLEYtKiQsJiomLCZGMEYyISIpRi1GLUYxRi1GLUYqRi1GNEYnRi1GMUYnI0YtIiIl</Equation></Text-field>
</Output>
<Output><Text-field style="2D Output" layout="Maple Output"><Equation executable="false" style="2D Output" display="LUklbXJvd0c2Iy9JK21vZHVsZW5hbWVHNiJJLFR5cGVzZXR0aW5nR0koX3N5c2xpYkdGJzYoLUYjNigtSSNtbkdGJDYkUSIyRicvJSxtYXRodmFyaWFudEdRJ25vcm1hbEYnLUkjbW9HRiQ2LVExJkludmlzaWJsZVRpbWVzO0YnRjEvJSZmZW5jZUdRJmZhbHNlRicvJSpzZXBhcmF0b3JHRjovJSlzdHJldGNoeUdGOi8lKnN5bW1ldHJpY0dGOi8lKGxhcmdlb3BHRjovJS5tb3ZhYmxlbGltaXRzR0Y6LyUnYWNjZW50R0Y6LyUnbHNwYWNlR1EmMC4wZW1GJy8lJ3JzcGFjZUdGSS1JI21pR0YkNiVRIkNGJy8lJ2l0YWxpY0dRJXRydWVGJy9GMlEnaXRhbGljRidGNC1GTTYlUSJiRidGUEZTRjEtRjU2LVEnJnBsdXM7RidGMUY4RjtGPUY/RkFGQ0ZFL0ZIUSwwLjIyMjIyMjJlbUYnL0ZLRmZuLUklbXN1cEdGJDYlRlVGLS8lMXN1cGVyc2NyaXB0c2hpZnRHUSIwRidGWC1GIzYmLUYuNiRRIjhGJ0YxRjQtRk02JVEiZEYnRlBGU0YxRjE=">LCgqJkkiQ0c2IiIiIkkiYkdGJUYmIiIjKiRGJ0YoRiZJImRHRiUiIik=</Equation></Text-field>
</Output>
</Group>
<Group hide-input="false" labelreference="L84" drawlabel="true" applyint="true" applyrational="true" applyexponent="false">
<Input><Text-field prompt="&gt; " style="Maple Input" layout="Normal"><Equation executable="true" style="2D Input" input-equation="" display="LUklbXJvd0c2Iy9JK21vZHVsZW5hbWVHNiJJLFR5cGVzZXR0aW5nR0koX3N5c2xpYkdGJzYzLUkjbW9HRiQ2LVEifkYnLyUsbWF0aHZhcmlhbnRHUSdub3JtYWxGJy8lJmZlbmNlR1EmZmFsc2VGJy8lKnNlcGFyYXRvckdGNC8lKXN0cmV0Y2h5R0Y0LyUqc3ltbWV0cmljR0Y0LyUobGFyZ2VvcEdGNC8lLm1vdmFibGVsaW1pdHNHRjQvJSdhY2NlbnRHRjQvJSdsc3BhY2VHUSYwLjBlbUYnLyUncnNwYWNlR0ZDLUkjbWlHRiQ2JVEpc2ltcGxpZnlGJy8lJ2l0YWxpY0dRJXRydWVGJy9GMFEnaXRhbGljRictSShtZmVuY2VkR0YkNiQtRiM2Jy1GUDYkLUYjNiYtRiw2LVEqJnVtaW51czA7RidGL0YyRjVGN0Y5RjtGPUY/L0ZCUSwwLjIyMjIyMjJlbUYnL0ZFRmZuLUkmbWZyYWNHRiQ2KC1GIzYoLUZHNiVRIkNGJ0ZKRk0tRiw2LVEiK0YnRi9GMkY1RjdGOUY7Rj1GP0ZlbkZnbi1GRzYlUSJiRidGSkZNRmBvLUkmbXNxcnRHRiQ2Iy1GIzYuLUklbXN1cEdGJDYlLUZQNiQtRiM2JkZdb0Zgb0Zjb0YvRi8tSSNtbkdGJDYkUSIyRidGLy8lMXN1cGVyc2NyaXB0c2hpZnRHUSIwRictRiw2LVEnJnBsdXM7RidGL0YyRjVGN0Y5RjtGPUY/RmVuRmduLUZjcDYkUSI4RidGLy1GLDYtUTEmSW52aXNpYmxlVGltZXM7RidGL0YyRjVGN0Y5RjtGPUY/RkFGRC1GRzYlUSJkRidGSkZNLUYsNi1RJyZzZG90O0YnRi9GMkY1RjdGOUY7Rj1GP0ZBRkQtRlA2JC1GIzYmLUZHNiVRIk5GJ0ZKRk1GYG8tRmNwNiRRIjFGJ0YvRi9GL0ZYRlxxRitGYnFGL0YvLUYjNiYtRmNwNiRRIjRGJ0YvRl9xRmJxRi8vJS5saW5ldGhpY2tuZXNzR0Zhci8lK2Rlbm9tYWxpZ25HUSdjZW50ZXJGJy8lKW51bWFsaWduR0Zbcy8lKWJldmVsbGVkR0Y0LyUrZXhlY3V0YWJsZUdGNEYvRi8tRiw2LVEoJm1pbnVzO0YnRi9GMkY1RjdGOUY7Rj1GP0ZlbkZnbi1GUDYkLUYjNictRkc2I1EhRictRiM2JUZYLUZpbjYoLUYjNiZGXW9GaXAtRmdvNiMtRiM2KS1GXHA2JUZdb0ZicEZmcEZpcC1GIzYoRlxxRl9xRmJxRl9xRlxyRi9GYnMtRiM2JkZccUZfcUZicUYvRmlzRi9GL0ZickZnckZpckZcc0Zec0YvRmlzRmBzRi9GL0Zgc0YvRi8tRiw2LVEiO0YnRi9GMi9GNkZMRjdGOUY7Rj1GP0ZBL0ZFUSwwLjI3Nzc3NzhlbUYnLUknbXNwYWNlR0YkNiYvJSdoZWlnaHRHUSYwLjBleEYnLyUmd2lkdGhHRkMvJSZkZXB0aEdGZ3UvJSpsaW5lYnJlYWtHUShuZXdsaW5lRidGKy1GZ282Iy1GIzYuRmZ0RmlwLUYjNixGYnBGX3FGXW9GX3FGY28vJStmb3JlZ3JvdW5kR1EqWzAsMCwyNTVdRidGYHMvJSlyZWFkb25seUdGTC8lMGZvbnRfc3R5bGVfbmFtZUdRKjJEfk91dHB1dEYnRi9GaXAtRiM2LEZccUZfcUZicUZfcUZcckZldkZgc0ZodkZqdkYvRmlwLUZccDYlRmNvRmJwRmZwRmV2RmBzRmh2Rmp2Ri9GWC1GZ282Iy1GIzYqLUYjNiotRlA2JC1GIzYqLUYjNipGXHFGX3FGXHJGZXZGYHNGaHZGanZGL0Zic0ZccUZldkZgc0ZodkZqdkYvRi9GX3FGYnFGZXZGYHNGaHZGanZGL0ZpcEZmdEZldkZgc0ZodkZqdkYvLUYsNi1RIjxGJ0YvRjJGNUY3RjlGO0Y9Rj8vRkJGYXVGYHVGWEZjb0ZidS1GY3U2JkZldUZodUZqdS9GXXZRJWF1dG9GJ0Zpc0Zgc0Yv">LUklbXJvd0c2Iy9JK21vZHVsZW5hbWVHNiJJLFR5cGVzZXR0aW5nR0koX3N5c2xpYkdGJzYzLUkjbW9HRiQ2LVEifkYnLyUsbWF0aHZhcmlhbnRHUSdub3JtYWxGJy8lJmZlbmNlR1EmZmFsc2VGJy8lKnNlcGFyYXRvckdGNC8lKXN0cmV0Y2h5R0Y0LyUqc3ltbWV0cmljR0Y0LyUobGFyZ2VvcEdGNC8lLm1vdmFibGVsaW1pdHNHRjQvJSdhY2NlbnRHRjQvJSdsc3BhY2VHUSYwLjBlbUYnLyUncnNwYWNlR0ZDLUkjbWlHRiQ2JVEpc2ltcGxpZnlGJy8lJ2l0YWxpY0dRJXRydWVGJy9GMFEnaXRhbGljRictSShtZmVuY2VkR0YkNiQtRiM2Jy1GUDYkLUYjNiYtRiw2LVEqJnVtaW51czA7RidGL0YyRjVGN0Y5RjtGPUY/L0ZCUSwwLjIyMjIyMjJlbUYnL0ZFRmZuLUkmbWZyYWNHRiQ2KC1GIzYoLUZHNiVRIkNGJ0ZKRk0tRiw2LVEiK0YnRi9GMkY1RjdGOUY7Rj1GP0ZlbkZnbi1GRzYlUSJiRidGSkZNRmBvLUkmbXNxcnRHRiQ2Iy1GIzYuLUklbXN1cEdGJDYlLUZQNiQtRiM2JkZdb0Zgb0Zjb0YvRi8tSSNtbkdGJDYkUSIyRidGLy8lMXN1cGVyc2NyaXB0c2hpZnRHUSIwRictRiw2LVEnJnBsdXM7RidGL0YyRjVGN0Y5RjtGPUY/RmVuRmduLUZjcDYkUSI4RidGLy1GLDYtUTEmSW52aXNpYmxlVGltZXM7RidGL0YyRjVGN0Y5RjtGPUY/RkFGRC1GRzYlUSJkRidGSkZNLUYsNi1RJyZzZG90O0YnRi9GMkY1RjdGOUY7Rj1GP0ZBRkQtRlA2JC1GIzYmLUZHNiVRIk5GJ0ZKRk1GYG8tRmNwNiRRIjFGJ0YvRi9GL0ZYRlxxRitGYnFGL0YvLUYjNiYtRmNwNiRRIjRGJ0YvRl9xRmJxRi8vJS5saW5ldGhpY2tuZXNzR0Zhci8lK2Rlbm9tYWxpZ25HUSdjZW50ZXJGJy8lKW51bWFsaWduR0Zbcy8lKWJldmVsbGVkR0Y0LyUrZXhlY3V0YWJsZUdGNEYvRi8tRiw2LVEoJm1pbnVzO0YnRi9GMkY1RjdGOUY7Rj1GP0ZlbkZnbi1GUDYkLUYjNictRkc2I1EhRictRiM2JUZYLUZpbjYoLUYjNiZGXW9GaXAtRmdvNiMtRiM2KS1GXHA2JUZdb0ZicEZmcEZpcC1GIzYoRlxxRl9xRmJxRl9xRlxyRi9GYnMtRiM2JkZccUZfcUZicUYvRmlzRi9GL0ZickZnckZpckZcc0Zec0YvRmlzRmBzRi9GL0Zgc0YvRi8tRiw2LVEiO0YnRi9GMi9GNkZMRjdGOUY7Rj1GP0ZBL0ZFUSwwLjI3Nzc3NzhlbUYnLUknbXNwYWNlR0YkNiYvJSdoZWlnaHRHUSYwLjBleEYnLyUmd2lkdGhHRkMvJSZkZXB0aEdGZ3UvJSpsaW5lYnJlYWtHUShuZXdsaW5lRidGKy1GZ282Iy1GIzYuRmZ0RmlwLUYjNixGYnBGX3FGXW9GX3FGY28vJStmb3JlZ3JvdW5kR1EqWzAsMCwyNTVdRidGYHMvJSlyZWFkb25seUdGTC8lMGZvbnRfc3R5bGVfbmFtZUdRKjJEfk91dHB1dEYnRi9GaXAtRiM2LEZccUZfcUZicUZfcUZcckZldkZgc0ZodkZqdkYvRmlwLUZccDYlRmNvRmJwRmZwRmV2RmBzRmh2Rmp2Ri9GWC1GZ282Iy1GIzYqLUYjNiotRlA2JC1GIzYqLUYjNipGXHFGX3FGXHJGZXZGYHNGaHZGanZGL0Zic0ZccUZldkZgc0ZodkZqdkYvRi9GX3FGYnFGZXZGYHNGaHZGanZGL0ZpcEZmdEZldkZgc0ZodkZqdkYvLUYsNi1RIjxGJ0YvRjJGNUY3RjlGO0Y9Rj8vRkJGYXVGYHVGWEZjb0ZidS1GY3U2JkZldUZodUZqdS9GXXZRJWF1dG9GJ0Zpc0Zgc0Yv</Equation></Text-field>
</Input>
<Output><Text-field style="2D Output" layout="Maple Output"><Equation executable="false" style="2D Output" display="LUkmbWZyYWNHNiMvSSttb2R1bGVuYW1lRzYiSSxUeXBlc2V0dGluZ0dJKF9zeXNsaWJHRic2KC1JJW1yb3dHRiQ2KS1JI21vR0YkNi1RKiZ1bWludXMwO0YnLyUsbWF0aHZhcmlhbnRHUSdub3JtYWxGJy8lJmZlbmNlR1EmZmFsc2VGJy8lKnNlcGFyYXRvckdGNy8lKXN0cmV0Y2h5R0Y3LyUqc3ltbWV0cmljR0Y3LyUobGFyZ2VvcEdGNy8lLm1vdmFibGVsaW1pdHNHRjcvJSdhY2NlbnRHRjcvJSdsc3BhY2VHUSwwLjIyMjIyMjJlbUYnLyUncnNwYWNlR0ZGLUkjbWlHRiQ2JVEiYkYnLyUnaXRhbGljR1EldHJ1ZUYnL0YzUSdpdGFsaWNGJy1GLzYtUSgmbWludXM7RidGMkY1RjhGOkY8Rj5GQEZCRkRGRy1JJm1zcXJ0R0YkNiMtRiw2Ki1JJW1zdXBHRiQ2JS1GSjYlUSJDRidGTUZQLUkjbW5HRiQ2JFEiMkYnRjIvJTFzdXBlcnNjcmlwdHNoaWZ0R1EiMEYnLUYvNi1RJyZwbHVzO0YnRjJGNUY4RjpGPEY+RkBGQkZERkctRiw2KEZqbi1GLzYtUTEmSW52aXNpYmxlVGltZXM7RidGMkY1RjhGOkY8Rj5GQEZCL0ZFUSYwLjBlbUYnL0ZIRmpvRmduRmZvRklGMkZhby1GLDYoLUZbbzYkUSI4RidGMkZmby1GSjYlUSJkRidGTUZQRmZvLUZKNiVRIk5GJ0ZNRlBGMkZhby1GZW42JUZJRmpuRl5vRjJGYW8tRlY2Iy1GLDYmLUYsNiYtSShtZmVuY2VkR0YkNiQtRiw2Ji1GLDYmRl5wRmZvRmRwRjJGUkZecEYyRjJGZm9GYXBGMkZhb0ZaRjJGMi1GLDYmLUZbbzYkUSI0RidGMkZmb0ZhcEYyLyUubGluZXRoaWNrbmVzc0dRIjFGJy8lK2Rlbm9tYWxpZ25HUSdjZW50ZXJGJy8lKW51bWFsaWduR0Zgci8lKWJldmVsbGVkR0Y3">LCQqJiwoSSJiRzYiISIiKiQsKiokSSJDR0YmIiIjIiIiKiZGK0YtRiVGLUYsKiZJIk5HRiZGLUkiZEdGJkYtIiIpKiRGJUYsRi0jRi1GLEYnKiQsJiomLCZGMEYyISIpRi1GLUYxRi1GLUYqRi1GNEYtRi1GMUYnI0YtIiIl</Equation></Text-field>
</Output>
<Output><Text-field style="2D Output" layout="Maple Output"><Equation executable="false" style="2D Output" display="LUklbXJvd0c2Iy9JK21vZHVsZW5hbWVHNiJJLFR5cGVzZXR0aW5nR0koX3N5c2xpYkdGJzYmLUYjNiYtSSZtc3FydEdGJDYjLUYjNiotSSVtc3VwR0YkNiUtSSNtaUdGJDYlUSJDRicvJSdpdGFsaWNHUSV0cnVlRicvJSxtYXRodmFyaWFudEdRJ2l0YWxpY0YnLUkjbW5HRiQ2JFEiMkYnL0Y9USdub3JtYWxGJy8lMXN1cGVyc2NyaXB0c2hpZnRHUSIwRictSSNtb0dGJDYtUScmcGx1cztGJ0ZDLyUmZmVuY2VHUSZmYWxzZUYnLyUqc2VwYXJhdG9yR0ZOLyUpc3RyZXRjaHlHRk4vJSpzeW1tZXRyaWNHRk4vJShsYXJnZW9wR0ZOLyUubW92YWJsZWxpbWl0c0dGTi8lJ2FjY2VudEdGTi8lJ2xzcGFjZUdRLDAuMjIyMjIyMmVtRicvJSdyc3BhY2VHRmduLUYjNihGPy1GSTYtUTEmSW52aXNpYmxlVGltZXM7RidGQ0ZMRk9GUUZTRlVGV0ZZL0ZmblEmMC4wZW1GJy9GaW5GYG9GNUZcby1GNjYlUSJiRidGOUY8RkNGSC1GIzYoLUZANiRRIjhGJ0ZDRlxvLUY2NiVRImRGJ0Y5RjxGXG8tRjY2JVEiTkYnRjlGPEZDRkgtRjM2JUZib0Y/RkVGQy1GSTYtUSgmbWludXM7RidGQ0ZMRk9GUUZTRlVGV0ZZRmVuRmhuLUYuNiMtRiM2Ji1GIzYmLUkobWZlbmNlZEdGJDYkLUYjNiYtRiM2JkZnb0Zcb0ZdcEZDRmJwRmdvRkNGQ0Zcb0Zqb0ZDRkhGMkZDRkMtRkk2LVElJmx0O0YnRkNGTEZPRlFGU0ZVRldGWS9GZm5RLDAuMjc3Nzc3OGVtRicvRmluRmZxLUYjNiUtRkk2LVEqJnVtaW51czA7RidGQ0ZMRk9GUUZTRlVGV0ZZRmVuRmhuRmJvRkNGQw==">MiwmKiQsKiokSSJDRzYiIiIjIiIiKiZGJ0YqSSJiR0YoRipGKSomSSJOR0YoRipJImRHRihGKiIiKSokRixGKUYqI0YqRilGKiokLCYqJiwmRi5GMCEiKUYqRipGL0YqRipGJkYqRjIhIiIsJEYsRjg=</Equation></Text-field>
</Output>
</Group>
<Group hide-input="false" labelreference="L41" drawlabel="true" applyint="true" applyrational="true" applyexponent="false">
<Input><Text-field prompt="&gt; " style="Maple Input" layout="Normal"><Equation executable="true" style="2D Input" input-equation="" display="LUklbXJvd0c2Iy9JK21vZHVsZW5hbWVHNiJJLFR5cGVzZXR0aW5nR0koX3N5c2xpYkdGJzYsLUkjbWlHRiQ2JVEjZGZGJy8lJ2l0YWxpY0dRJXRydWVGJy8lLG1hdGh2YXJpYW50R1EnaXRhbGljRictSSNtb0dGJDYtUSomY29sb25lcTtGJy9GM1Enbm9ybWFsRicvJSZmZW5jZUdRJmZhbHNlRicvJSpzZXBhcmF0b3JHRj0vJSlzdHJldGNoeUdGPS8lKnN5bW1ldHJpY0dGPS8lKGxhcmdlb3BHRj0vJS5tb3ZhYmxlbGltaXRzR0Y9LyUnYWNjZW50R0Y9LyUnbHNwYWNlR1EsMC4yNzc3Nzc4ZW1GJy8lJ3JzcGFjZUdGTC1GLDYlUSVkaWZmRidGL0YyLUkobWZlbmNlZEdGJDYkLUYjNiYtRiw2JVEjcmhGJ0YvRjItRjY2LVEiLEYnRjlGOy9GP0YxRkBGQkZERkZGSC9GS1EmMC4wZW1GJy9GTlEsMC4zMzMzMzMzZW1GJy1GLDYlUSJRRidGL0YyRjlGOS1GNjYtUSI7RidGOUY7RmduRkBGQkZERkZGSEZobkZNLUYsNiVRKXNpbXBsaWZ5RidGL0YyLUZTNiQtRiM2JUYrLyUrZXhlY3V0YWJsZUdGPUY5RjlGX29GaW9GOQ==">LUklbXJvd0c2Iy9JK21vZHVsZW5hbWVHNiJJLFR5cGVzZXR0aW5nR0koX3N5c2xpYkdGJzYsLUkjbWlHRiQ2JVEjZGZGJy8lJ2l0YWxpY0dRJXRydWVGJy8lLG1hdGh2YXJpYW50R1EnaXRhbGljRictSSNtb0dGJDYtUSomY29sb25lcTtGJy9GM1Enbm9ybWFsRicvJSZmZW5jZUdRJmZhbHNlRicvJSpzZXBhcmF0b3JHRj0vJSlzdHJldGNoeUdGPS8lKnN5bW1ldHJpY0dGPS8lKGxhcmdlb3BHRj0vJS5tb3ZhYmxlbGltaXRzR0Y9LyUnYWNjZW50R0Y9LyUnbHNwYWNlR1EsMC4yNzc3Nzc4ZW1GJy8lJ3JzcGFjZUdGTC1GLDYlUSVkaWZmRidGL0YyLUkobWZlbmNlZEdGJDYkLUYjNiYtRiw2JVEjcmhGJ0YvRjItRjY2LVEiLEYnRjlGOy9GP0YxRkBGQkZERkZGSC9GS1EmMC4wZW1GJy9GTlEsMC4zMzMzMzMzZW1GJy1GLDYlUSJRRidGL0YyRjlGOS1GNjYtUSI7RidGOUY7RmduRkBGQkZERkZGSEZobkZNLUYsNiVRKXNpbXBsaWZ5RidGL0YyLUZTNiQtRiM2JUYrLyUrZXhlY3V0YWJsZUdGPUY5RjlGX29GaW9GOQ==</Equation></Text-field>
</Input>
<Output><Text-field style="2D Output" layout="Maple Output"><Equation executable="false" style="2D Output" display="LUklbXJvd0c2Iy9JK21vZHVsZW5hbWVHNiJJLFR5cGVzZXR0aW5nR0koX3N5c2xpYkdGJzYoLUkjbWlHRiQ2JVEjZGZGJy8lJ2l0YWxpY0dRJXRydWVGJy8lLG1hdGh2YXJpYW50R1EnaXRhbGljRictSSNtb0dGJDYtUSkmQXNzaWduO0YnL0YzUSdub3JtYWxGJy8lJmZlbmNlR1EmZmFsc2VGJy8lKnNlcGFyYXRvckdGPS8lKXN0cmV0Y2h5R0Y9LyUqc3ltbWV0cmljR0Y9LyUobGFyZ2VvcEdGPS8lLm1vdmFibGVsaW1pdHNHRj0vJSdhY2NlbnRHRj0vJSdsc3BhY2VHUSwwLjI3Nzc3NzhlbUYnLyUncnNwYWNlR0ZMLUkmbWZyYWNHRiQ2KC1GIzYpLUY2Ni1RKiZ1bWludXMwO0YnRjlGO0Y+RkBGQkZERkZGSC9GS1EsMC4yMjIyMjIyZW1GJy9GTkZYLUYjNigtSSNtbkdGJDYkUSIyRidGOS1GNjYtUTEmSW52aXNpYmxlVGltZXM7RidGOUY7Rj5GQEZCRkRGRkZIL0ZLUSYwLjBlbUYnL0ZORl5vLUYsNiVRIkNGJ0YvRjJGam4tRiw2JVEiUUYnRi9GMkY5LUY2Ni1RJyZwbHVzO0YnRjlGO0Y+RkBGQkZERkZGSEZXRlktRiw2JVEiTkYnRi9GMkZmby1GZ242JFEiMUYnRjlGOS1GIzYmRmZuRmpuLUkobWZlbmNlZEdGJDYkLUYjNiYtRiM2Ji1JJW1zdXBHRiQ2JUZjb0Zmbi8lMXN1cGVyc2NyaXB0c2hpZnRHUSIwRidGam4tRiw2JVEiZEYnRi9GMkY5RmZvRlxwRjlGOUY5LyUubGluZXRoaWNrbmVzc0dGXnAvJStkZW5vbWFsaWduR1EnY2VudGVyRicvJSludW1hbGlnbkdGZXEvJSliZXZlbGxlZEdGPS1GNjYtUSgmbWludXM7RidGOUY7Rj5GQEZCRkRGRkZIRldGWS1GUDYoLUYjNigtRmJwNiQtRiM2KUZULUYjNiZGYG9Gam5GaHBGOUZmby1GIzYmRmlvRmpuRmNvRjlGZm9GY29GOUY5RmpuRmNvRmpuRl5xRjktRmlwNiVGYXBGZm5GW3FGYXFGY3FGZnFGaHFGOQ==">LV9JLFR5cGVzZXR0aW5nRzYkJSpwcm90ZWN0ZWRHSShfc3lzbGliRzYiSSxtcHJpbnRzbGFzaEdGKDYkNyM+SSNkZkdGKCwmKiYsKComSSJDR0YoIiIiSSJRR0YoRjMhIiNJIk5HRihGM0YzRjNGMywmKiZGNCIiI0kiZEdGKEYzRjNGM0YzISIiI0YzRjkqKiwoKiZGMkYzRjRGOUY7KiZGNkYzRjRGM0YzRjRGM0YzRjdGNUY0RjNGOkYzRjs3I0Yu</Equation></Text-field>
</Output>
<Output><Text-field style="2D Output" layout="Maple Output"><Equation executable="false" style="2D Output" display="LUkmbWZyYWNHNiMvSSttb2R1bGVuYW1lRzYiSSxUeXBlc2V0dGluZ0dJKF9zeXNsaWJHRic2KC1JJW1yb3dHRiQ2Ky1JI21vR0YkNi1RKiZ1bWludXMwO0YnLyUsbWF0aHZhcmlhbnRHUSdub3JtYWxGJy8lJmZlbmNlR1EmZmFsc2VGJy8lKnNlcGFyYXRvckdGNy8lKXN0cmV0Y2h5R0Y3LyUqc3ltbWV0cmljR0Y3LyUobGFyZ2VvcEdGNy8lLm1vdmFibGVsaW1pdHNHRjcvJSdhY2NlbnRHRjcvJSdsc3BhY2VHUSwwLjIyMjIyMjJlbUYnLyUncnNwYWNlR0ZGLUYsNigtSSNtaUdGJDYlUSJkRicvJSdpdGFsaWNHUSV0cnVlRicvRjNRJ2l0YWxpY0YnLUYvNi1RMSZJbnZpc2libGVUaW1lcztGJ0YyRjVGOEY6RjxGPkZARkIvRkVRJjAuMGVtRicvRkhGWC1JKG1mZW5jZWRHRiQ2JC1GLDYmLUZMNiVRIk5GJ0ZPRlItRi82LVEnJnBsdXM7RidGMkY1RjhGOkY8Rj5GQEZCRkRGRy1JI21uR0YkNiRRIjFGJ0YyRjJGMkZULUklbXN1cEdGJDYlLUZMNiVRIlFGJ0ZPRlItRmBvNiRRIjJGJ0YyLyUxc3VwZXJzY3JpcHRzaGlmdEdRIjBGJ0YyLUYvNi1RKCZtaW51cztGJ0YyRjVGOEY6RjxGPkZARkJGREZHLUYsNihGaW9GVC1GTDYlUSJDRidGT0ZSRlRGZm9GMkZcb0ZpbkZcb0Zfb0YyLUYsNiZGaW9GVC1GZG82JS1GZW42JC1GLDYmLUYsNiZGY29GVEZLRjJGXG9GX29GMkYyRmlvRlxwRjIvJS5saW5ldGhpY2tuZXNzR0Ziby8lK2Rlbm9tYWxpZ25HUSdjZW50ZXJGJy8lKW51bWFsaWduR0ZlcS8lKWJldmVsbGVkR0Y3">LCQqJiwqKihJImRHNiIiIiIsJkkiTkdGJ0YoRihGKEYoSSJRR0YnIiIjISIiKiZJIkNHRidGKEYrRighIiNGKkYoRihGKEYoLCYqJkYrRixGJkYoRihGKEYoRjAjRihGLA==</Equation></Text-field>
</Output>
</Group>
<Section collapsed="false" isCollapsible="true" drawButton="true" MultipleChoiceAnswerIndex="-1" MultipleChoiceRandomizeChoices="false" TrueFalseAnswerIndex="-1" EssayAnswerRows="5" EssayAnswerColumns="60"><Title><Text-field style="Heading 2" layout="Heading 2">N=2</Text-field></Title>
<Group hide-input="false" labelreference="L63" drawlabel="true" applyint="true" applyrational="true" applyexponent="false">
<Input><Text-field prompt="&gt; " style="Maple Input" layout="Normal"><Equation executable="true" style="2D Input" input-equation="" display="LUklbXJvd0c2Iy9JK21vZHVsZW5hbWVHNiJJLFR5cGVzZXR0aW5nR0koX3N5c2xpYkdGJzY7LUkjbW9HRiQ2LVEiI0YnLyUsbWF0aHZhcmlhbnRHUSdub3JtYWxGJy8lJmZlbmNlR1EmZmFsc2VGJy8lKnNlcGFyYXRvckdGNC8lKXN0cmV0Y2h5R0Y0LyUqc3ltbWV0cmljR0Y0LyUobGFyZ2VvcEdGNC8lLm1vdmFibGVsaW1pdHNHRjQvJSdhY2NlbnRHRjQvJSdsc3BhY2VHUSYwLjBlbUYnLyUncnNwYWNlR0ZDLUkjbWlHRiQ2JVEkflEyRicvJSdpdGFsaWNHUSV0cnVlRicvRjBRJ2l0YWxpY0YnLUknbXNwYWNlR0YkNiYvJSdoZWlnaHRHUSYwLjBleEYnLyUmd2lkdGhHRkMvJSZkZXB0aEdGVC8lKmxpbmVicmVha0dRKG5ld2xpbmVGJy1GUDYmRlJGVUZXL0ZaUSVhdXRvRictRkc2JVEkY2QxRidGSkZNLUYsNi1RKiZjb2xvbmVxO0YnRi9GMkY1RjdGOUY7Rj1GPy9GQlEsMC4yNzc3Nzc4ZW1GJy9GRUZhby1JI21uR0YkNiRRIjFGJ0YvLUYsNi1RKCZtaW51cztGJ0YvRjJGNUY3RjlGO0Y9Rj8vRkJRLDAuMjIyMjIyMmVtRicvRkVGW3AtRkc2JVEjZGZGJ0ZKRk0tRiw2LVEiO0YnRi9GMi9GNkZMRjdGOUY7Rj1GP0ZBRmJvLUYsNi1RIn5GJ0YvRjJGNUY3RjlGO0Y9Rj9GQUZERmRwRk9GZm4tRkc2JVEpc2ltcGxpZnlGJ0ZKRk0tSShtZmVuY2VkR0YkNiQtRiM2KS1GRzYlUSVzdWJzRidGSkZNLUZbcTYkLUYjNi1GZHAtRkc2JVEiUUYnRkpGTS1GLDYtUSI9RidGL0YyRjVGN0Y5RjtGPUY/RmBvRmJvLUZHNiVRI1EyRidGSkZNLUYsNi1RIixGJ0YvRjJGY3BGN0Y5RjtGPUY/RkEvRkVRLDAuMzMzMzMzM2VtRictRkc2JVEiTkYnRkpGTUZpcS1GZG82JFEiMkYnRi9GX3JGam5GL0YvRl9yLUZHNiVRJ2Fzc3VtZUYnRkpGTUZpcS1GRzYlUSlwb3NpdGl2ZUYnRkpGTUYvRi9GYHAtRkc2I1EhRidGT0ZmbkZPRmZuRmBzLyUrZXhlY3V0YWJsZUdGNEYv">LUklbXJvd0c2Iy9JK21vZHVsZW5hbWVHNiJJLFR5cGVzZXR0aW5nR0koX3N5c2xpYkdGJzY7LUkjbW9HRiQ2LVEiI0YnLyUsbWF0aHZhcmlhbnRHUSdub3JtYWxGJy8lJmZlbmNlR1EmZmFsc2VGJy8lKnNlcGFyYXRvckdGNC8lKXN0cmV0Y2h5R0Y0LyUqc3ltbWV0cmljR0Y0LyUobGFyZ2VvcEdGNC8lLm1vdmFibGVsaW1pdHNHRjQvJSdhY2NlbnRHRjQvJSdsc3BhY2VHUSYwLjBlbUYnLyUncnNwYWNlR0ZDLUkjbWlHRiQ2JVEkflEyRicvJSdpdGFsaWNHUSV0cnVlRicvRjBRJ2l0YWxpY0YnLUknbXNwYWNlR0YkNiYvJSdoZWlnaHRHUSYwLjBleEYnLyUmd2lkdGhHRkMvJSZkZXB0aEdGVC8lKmxpbmVicmVha0dRKG5ld2xpbmVGJy1GUDYmRlJGVUZXL0ZaUSVhdXRvRictRkc2JVEkY2QxRidGSkZNLUYsNi1RKiZjb2xvbmVxO0YnRi9GMkY1RjdGOUY7Rj1GPy9GQlEsMC4yNzc3Nzc4ZW1GJy9GRUZhby1JI21uR0YkNiRRIjFGJ0YvLUYsNi1RKCZtaW51cztGJ0YvRjJGNUY3RjlGO0Y9Rj8vRkJRLDAuMjIyMjIyMmVtRicvRkVGW3AtRkc2JVEjZGZGJ0ZKRk0tRiw2LVEiO0YnRi9GMi9GNkZMRjdGOUY7Rj1GP0ZBRmJvLUYsNi1RIn5GJ0YvRjJGNUY3RjlGO0Y9Rj9GQUZERmRwRk9GZm4tRkc2JVEpc2ltcGxpZnlGJ0ZKRk0tSShtZmVuY2VkR0YkNiQtRiM2KS1GRzYlUSVzdWJzRidGSkZNLUZbcTYkLUYjNi1GZHAtRkc2JVEiUUYnRkpGTS1GLDYtUSI9RidGL0YyRjVGN0Y5RjtGPUY/RmBvRmJvLUZHNiVRI1EyRidGSkZNLUYsNi1RIixGJ0YvRjJGY3BGN0Y5RjtGPUY/RkEvRkVRLDAuMzMzMzMzM2VtRictRkc2JVEiTkYnRkpGTUZpcS1GZG82JFEiMkYnRi9GX3JGam5GL0YvRl9yLUZHNiVRJ2Fzc3VtZUYnRkpGTUZpcS1GRzYlUSlwb3NpdGl2ZUYnRkpGTUYvRi9GYHAtRkc2I1EhRidGT0ZmbkZPRmZuRmBzLyUrZXhlY3V0YWJsZUdGNEYv</Equation></Text-field>
</Input>
<Output><Text-field style="2D Output" layout="Maple Output"><Equation executable="false" style="2D Output" display="LUklbXJvd0c2Iy9JK21vZHVsZW5hbWVHNiJJLFR5cGVzZXR0aW5nR0koX3N5c2xpYkdGJzYqLUkjbWlHRiQ2JVEkY2QxRicvJSdpdGFsaWNHUSV0cnVlRicvJSxtYXRodmFyaWFudEdRJ2l0YWxpY0YnLUkjbW9HRiQ2LVEpJkFzc2lnbjtGJy9GM1Enbm9ybWFsRicvJSZmZW5jZUdRJmZhbHNlRicvJSpzZXBhcmF0b3JHRj0vJSlzdHJldGNoeUdGPS8lKnN5bW1ldHJpY0dGPS8lKGxhcmdlb3BHRj0vJS5tb3ZhYmxlbGltaXRzR0Y9LyUnYWNjZW50R0Y9LyUnbHNwYWNlR1EsMC4yNzc3Nzc4ZW1GJy8lJ3JzcGFjZUdGTC1JI21uR0YkNiRRIjFGJ0Y5LUY2Ni1RKCZtaW51cztGJ0Y5RjtGPkZARkJGREZGRkgvRktRLDAuMjIyMjIyMmVtRicvRk5GVy1JJm1mcmFjR0YkNigtRiM2KS1GNjYtUSomdW1pbnVzMDtGJ0Y5RjtGPkZARkJGREZGRkhGVkZYLUYjNigtRlA2JFEiMkYnRjktRjY2LVExJkludmlzaWJsZVRpbWVzO0YnRjlGO0Y+RkBGQkZERkZGSC9GS1EmMC4wZW1GJy9GTkZkby1GLDYlUSJDRidGL0YyRmBvLUYsNiVRIlFGJ0YvRjJGOS1GNjYtUScmcGx1cztGJ0Y5RjtGPkZARkJGREZGRkhGVkZYLUYsNiVRIk5GJ0YvRjJGXHBGT0Y5LUYjNiZGXW9GYG8tSShtZmVuY2VkR0YkNiQtRiM2Ji1GIzYmLUklbXN1cEdGJDYlRmlvRl1vLyUxc3VwZXJzY3JpcHRzaGlmdEdRIjBGJ0Zgby1GLDYlUSJkRidGL0YyRjlGXHBGT0Y5RjlGOS8lLmxpbmV0aGlja25lc3NHRlIvJStkZW5vbWFsaWduR1EnY2VudGVyRicvJSludW1hbGlnbkdGaHEvJSliZXZlbGxlZEdGPUZccC1GWjYoLUYjNigtRmVwNiQtRiM2KUZobi1GIzYmRmZvRmBvRltxRjlGXHAtRiM2JkZfcEZgb0Zpb0Y5RlxwRmlvRjlGOUZgb0Zpb0Zgb0ZhcUY5LUZccTYlRmRwRl1vRl5xRmRxRmZxRmlxRltyRjk=">LV9JLFR5cGVzZXR0aW5nRzYkJSpwcm90ZWN0ZWRHSShfc3lzbGliRzYiSSxtcHJpbnRzbGFzaEdGKDYkNyM+SSRjZDFHRigsKCIiIkYvKiYsKComSSJDR0YoRi9JIlFHRihGLyEiI0kiTkdGKEYvRi9GL0YvLCYqJkY0IiIjSSJkR0YoRi9GL0YvRi8hIiIjRjtGOSoqLCgqJkYzRi9GNEY5RjsqJkY2Ri9GNEYvRi9GNEYvRi9GN0Y1RjRGL0Y6Ri9GLzcjRi4=</Equation></Text-field>
</Output>
<Output><Text-field style="2D Output" layout="Maple Output"><Equation executable="false" style="2D Output" display="LUkmbWZyYWNHNiMvSSttb2R1bGVuYW1lRzYiSSxUeXBlc2V0dGluZ0dJKF9zeXNsaWJHRic2KC1JJW1yb3dHRiQ2LC1GLDYmLUkjbW5HRiQ2JFEiMkYnLyUsbWF0aHZhcmlhbnRHUSdub3JtYWxGJy1JI21vR0YkNi1RMSZJbnZpc2libGVUaW1lcztGJ0Y0LyUmZmVuY2VHUSZmYWxzZUYnLyUqc2VwYXJhdG9yR0Y9LyUpc3RyZXRjaHlHRj0vJSpzeW1tZXRyaWNHRj0vJShsYXJnZW9wR0Y9LyUubW92YWJsZWxpbWl0c0dGPS8lJ2FjY2VudEdGPS8lJ2xzcGFjZUdRJjAuMGVtRicvJSdyc3BhY2VHRkwtSSVtc3VwR0YkNiUtSSNtaUdGJDYlUSJDRicvJSdpdGFsaWNHUSV0cnVlRicvRjVRJ2l0YWxpY0YnLUYxNiRRIjRGJ0Y0LyUxc3VwZXJzY3JpcHRzaGlmdEdRIjBGJ0Y0LUY4Ni1RJyZwbHVzO0YnRjRGO0Y+RkBGQkZERkZGSC9GS1EsMC4yMjIyMjIyZW1GJy9GTkZfby1GLDYoRjBGNy1GUDYlRlItRjE2JFEiM0YnRjRGaG5GNy1JJm1zcXJ0R0YkNiMtRiw2Ji1GUDYlRlJGMEZobkZbby1GLDYmLUYxNiRRIjhGJ0Y0RjctRlM2JVEiZEYnRlZGWUY0RjRGNEZbby1GLDYoLUYxNiRRIzI4RidGNEY3Rl1wRjdGZHBGNEZbby1GLDYqLUYxNiRRIzIwRidGNEY3RlJGN0Zob0Y3RmRwRjRGW28tRiw2Ji1GMTYkUSM5NkYnRjRGNy1GUDYlRmRwRjBGaG5GNEY0LUZQNiUtSShtZmVuY2VkR0YkNiQtRiw2KEZdcEZbby1GLDYmRlJGN0Zob0Y0RltvLUYsNiYtRjE2JFEjMTJGJ0Y0RjdGZHBGNEY0RjRGMEZobi8lLmxpbmV0aGlja25lc3NHUSIxRicvJStkZW5vbWFsaWduR1EnY2VudGVyRicvJSludW1hbGlnbkdGW3MvJSliZXZlbGxlZEdGPQ==">KiYsLCokSSJDRzYiIiIlIiIjKiZGJSIiJCwmKiRGJUYoIiIiSSJkR0YmIiIpI0YtRihGKComRiVGKEYuRi0iI0cqKEYlRi1GK0YwRi5GLSIjPyokRi5GKCIjJypGLSwoRixGLSomRiVGLUYrRjBGLUYuIiM3ISIj</Equation></Text-field>
</Output>
</Group>
<Group hide-input="false" labelreference="L65" drawlabel="true" applyint="true" applyrational="true" applyexponent="false">
<Input><Text-field prompt="&gt; " style="Maple Input" layout="Normal"><Equation executable="true" style="2D Input" input-equation="" display="LUklbXJvd0c2Iy9JK21vZHVsZW5hbWVHNiJJLFR5cGVzZXR0aW5nR0koX3N5c2xpYkdGJzZgcC1JI21pR0YkNiVRI2ZzRicvJSdpdGFsaWNHUSV0cnVlRicvJSxtYXRodmFyaWFudEdRJ2l0YWxpY0YnLUkjbW9HRiQ2LVEifkYnL0YzUSdub3JtYWxGJy8lJmZlbmNlR1EmZmFsc2VGJy8lKnNlcGFyYXRvckdGPS8lKXN0cmV0Y2h5R0Y9LyUqc3ltbWV0cmljR0Y9LyUobGFyZ2VvcEdGPS8lLm1vdmFibGVsaW1pdHNHRj0vJSdhY2NlbnRHRj0vJSdsc3BhY2VHUSYwLjBlbUYnLyUncnNwYWNlR0ZMLUY2Ni1RKiZjb2xvbmVxO0YnRjlGO0Y+RkBGQkZERkZGSC9GS1EsMC4yNzc3Nzc4ZW1GJy9GTkZTRjUtSShtZmVuY2VkR0YkNiYtRiM2Ky1JJW1zdXBHRiQ2JS1GLDYlUSJDRidGL0YyLUkjbW5HRiQ2JFEiMkYnRjkvJTFzdXBlcnNjcmlwdHNoaWZ0R1EiMEYnLUY2Ni1RJyZwbHVzO0YnRjlGO0Y+RkBGQkZERkZGSC9GS1EsMC4yMjIyMjIyZW1GJy9GTkZlby1GW282JFEiOEYnRjktRjY2LVExJkludmlzaWJsZVRpbWVzO0YnRjlGO0Y+RkBGQkZERkZGSEZKRk0tRiw2JVEiZEYnRi9GMi1GNjYtUSomdW1pbnVzMDtGJ0Y5RjtGPkZARkJGREZGRkhGZG9GZm8tRmVuNiUtRiw2JVEiWEYnRi9GMi1GIzYlRmpuRi9GMkZeby8lK2V4ZWN1dGFibGVHRj1GOUY5LyUlb3BlbkdRIltGJy8lJmNsb3NlR1EiXUYnLUY2Ni1RIjpGJ0Y5RjtGPkZARkJGREZGRkhGUkZULUknbXNwYWNlR0YkNiYvJSdoZWlnaHRHUSYwLjBleEYnLyUmd2lkdGhHRkwvJSZkZXB0aEdGanEvJSpsaW5lYnJlYWtHUShuZXdsaW5lRictRmZxNiZGaHFGW3JGXXIvRmByUSVhdXRvRictRiw2JVEkZ3MxRidGL0YyRjVGT0Y1LUZWNiYtRiM2JS1GLDYjUSFGJ0ZqcEY5RjlGXHFGX3FGYnFGZXFGYnItRiw2JVEkZ3MyRidGL0YyRjVGT0Y1LUZWNiYtRiM2TkZnbi1GNjYtUSIsRidGOUY7L0Y/RjFGQEZCRkRGRkZIRkovRk5RLDAuMzMzMzMzM2VtRidGYHBGXXBGZ3NGNUZaRmFvRmdvRmpvRl1wRmdzRmVwRmdzRmpuRjUtRmVuNiVGZ24tRltvNiRRIjRGJ0Y5Rl5vRmFvRmpuRmpvLUZlbjYlRmduLUZbbzYkUSIzRidGOUZeb0Zqb0ZlcEZhby1GW282JFEjMjhGJ0Y5RjVGWkZqb0ZdcEZhby1GW282JFEjMjBGJ0Y5RmpvRmduRmpvRmVwRl1zRmpvRl1wRmFvLUZbbzYkUSM5NkYnRjlGam8tRmVuNiVGXXBGam5GXm9GanBGOUY5RlxxRl9xRmJxRmVxRmJyLUYsNiVRI2hzRidGL0YyRjVGT0Y1RmlyRmJxRmVxRmJyLUYsNiVRJXZhcnNGJ0YvRjJGNUZPRjUtRlY2Ji1GIzYlRmVwRmpwRjlGOUZccUZfcUZicUZlcUY1LUYsNiVRJnB2YXJzRidGL0YyRk8tRlY2Ji1GIzYnRmduRmdzRl1wRmpwRjlGOUZccUZfcUZicUZlcUY1LUYsNiVRIlJGJ0YvRjJGNUZPRjUtRiw2JVEvUG9seW5vbWlhbFJpbmdGJ0YvRjItRlY2JC1GIzYlLUZWNiYtRiM2KS1GLDYlUSNvcEYnRi9GMi1GVjYkLUYjNiYtRiw2JVEoUmV2ZXJzZUYnRi9GMi1GVjYkLUYjNiVGZXVGanBGOUY5RmpwRjlGOUZnc0Zhdy1GVjYkLUYjNiZGaHctRlY2JC1GIzYlRlx2RmpwRjlGOUZqcEY5RjlGanBGOUY5RlxxRl9xRmpwRjlGOUZicUZlcUZici1GLDYlUSRycmNGJ0YvRjJGNUZPRjUtRiw2JVE3UmVhbFJvb3RDbGFzc2lmaWNhdGlvbkYnRi9GMi1GVjYkLUYjNkJGK0Znc0Y1RmZyRmdzRjVGYHNGZ3NGNUZidUZnc0Y1LUYsNiVRJW5vcHNGJ0YvRjJGY3hGZ3NGNS1GW282JFEiMUYnRjktRjY2LVEjLi5GJ0Y5RjtGPkZARkJGREZGRkhGZG9GTS1GLDYlUSJrRidGL0YyRmdzRjVGY3ZGZ3MtRjY2LVEiJ0YnRjlGO0Y+RkBGQkZERkZGSC9GS1EsMC4xMTExMTExZW1GJ0ZNLUYsNiVRJ291dHB1dEYnRi9GMkZdei1GNjYtUSI9RidGOUY7Rj5GQEZCRkRGRkZIRlJGVEZdei1GLDYlUShmb3JtdWxhRidGL0YyRl16RmpwRjlGOS1GNjYtUSI7RidGOUY7RmpzRkBGQkZERkZGSEZKRlRGZXFGYnItRiw2JVEkcGJ4RidGL0YyRk8tRiw2JVEwUmVwcmVzZW50aW5nQm94RidGL0YyLUZWNiQtRiM2KEZneC1GVjYmLUYjNiRGZHlGOUY5RlxxRl9xRmhbbEZnc0ZjdkY5RjlGW1tsLUYsNiVRJHFmZkYnRi9GMi1GNjYtUSkmQXNzaWduO0YnRjlGO0Y+RkBGQkZERkZGSEZSRlQtRiw2JVFCUmVwcmVzZW50aW5nUXVhbnRpZmllckZyZWVGb3JtdWxhRidGL0YyLUZWNiQtRiM2JEZeW2xGOUY5RltbbC1GLDYlUT1EaXNwbGF5UXVhbnRpZmllckZyZWVGb3JtdWxhRidGL0YyLUZWNiQtRiM2JEZcXGxGOUY5RmJxRmVxRmJyRmVxRmJyRl1zRmpwRjk=">LUklbXJvd0c2Iy9JK21vZHVsZW5hbWVHNiJJLFR5cGVzZXR0aW5nR0koX3N5c2xpYkdGJzZgcC1JI21pR0YkNiVRI2ZzRicvJSdpdGFsaWNHUSV0cnVlRicvJSxtYXRodmFyaWFudEdRJ2l0YWxpY0YnLUkjbW9HRiQ2LVEifkYnL0YzUSdub3JtYWxGJy8lJmZlbmNlR1EmZmFsc2VGJy8lKnNlcGFyYXRvckdGPS8lKXN0cmV0Y2h5R0Y9LyUqc3ltbWV0cmljR0Y9LyUobGFyZ2VvcEdGPS8lLm1vdmFibGVsaW1pdHNHRj0vJSdhY2NlbnRHRj0vJSdsc3BhY2VHUSYwLjBlbUYnLyUncnNwYWNlR0ZMLUY2Ni1RKiZjb2xvbmVxO0YnRjlGO0Y+RkBGQkZERkZGSC9GS1EsMC4yNzc3Nzc4ZW1GJy9GTkZTRjUtSShtZmVuY2VkR0YkNiYtRiM2Ky1JJW1zdXBHRiQ2JS1GLDYlUSJDRidGL0YyLUkjbW5HRiQ2JFEiMkYnRjkvJTFzdXBlcnNjcmlwdHNoaWZ0R1EiMEYnLUY2Ni1RJyZwbHVzO0YnRjlGO0Y+RkBGQkZERkZGSC9GS1EsMC4yMjIyMjIyZW1GJy9GTkZlby1GW282JFEiOEYnRjktRjY2LVExJkludmlzaWJsZVRpbWVzO0YnRjlGO0Y+RkBGQkZERkZGSEZKRk0tRiw2JVEiZEYnRi9GMi1GNjYtUSomdW1pbnVzMDtGJ0Y5RjtGPkZARkJGREZGRkhGZG9GZm8tRmVuNiUtRiw2JVEiWEYnRi9GMi1GIzYlRmpuRi9GMkZeby8lK2V4ZWN1dGFibGVHRj1GOUY5LyUlb3BlbkdRIltGJy8lJmNsb3NlR1EiXUYnLUY2Ni1RIjpGJ0Y5RjtGPkZARkJGREZGRkhGUkZULUknbXNwYWNlR0YkNiYvJSdoZWlnaHRHUSYwLjBleEYnLyUmd2lkdGhHRkwvJSZkZXB0aEdGanEvJSpsaW5lYnJlYWtHUShuZXdsaW5lRictRmZxNiZGaHFGW3JGXXIvRmByUSVhdXRvRictRiw2JVEkZ3MxRidGL0YyRjVGT0Y1LUZWNiYtRiM2JS1GLDYjUSFGJ0ZqcEY5RjlGXHFGX3FGYnFGZXFGYnItRiw2JVEkZ3MyRidGL0YyRjVGT0Y1LUZWNiYtRiM2TkZnbi1GNjYtUSIsRidGOUY7L0Y/RjFGQEZCRkRGRkZIRkovRk5RLDAuMzMzMzMzM2VtRidGYHBGXXBGZ3NGNUZaRmFvRmdvRmpvRl1wRmdzRmVwRmdzRmpuRjUtRmVuNiVGZ24tRltvNiRRIjRGJ0Y5Rl5vRmFvRmpuRmpvLUZlbjYlRmduLUZbbzYkUSIzRidGOUZeb0Zqb0ZlcEZhby1GW282JFEjMjhGJ0Y5RjVGWkZqb0ZdcEZhby1GW282JFEjMjBGJ0Y5RmpvRmduRmpvRmVwRl1zRmpvRl1wRmFvLUZbbzYkUSM5NkYnRjlGam8tRmVuNiVGXXBGam5GXm9GanBGOUY5RlxxRl9xRmJxRmVxRmJyLUYsNiVRI2hzRidGL0YyRjVGT0Y1RmlyRmJxRmVxRmJyLUYsNiVRJXZhcnNGJ0YvRjJGNUZPRjUtRlY2Ji1GIzYlRmVwRmpwRjlGOUZccUZfcUZicUZlcUY1LUYsNiVRJnB2YXJzRidGL0YyRk8tRlY2Ji1GIzYnRmduRmdzRl1wRmpwRjlGOUZccUZfcUZicUZlcUY1LUYsNiVRIlJGJ0YvRjJGNUZPRjUtRiw2JVEvUG9seW5vbWlhbFJpbmdGJ0YvRjItRlY2JC1GIzYlLUZWNiYtRiM2KS1GLDYlUSNvcEYnRi9GMi1GVjYkLUYjNiYtRiw2JVEoUmV2ZXJzZUYnRi9GMi1GVjYkLUYjNiVGZXVGanBGOUY5RmpwRjlGOUZnc0Zhdy1GVjYkLUYjNiZGaHctRlY2JC1GIzYlRlx2RmpwRjlGOUZqcEY5RjlGanBGOUY5RlxxRl9xRmpwRjlGOUZicUZlcUZici1GLDYlUSRycmNGJ0YvRjJGNUZPRjUtRiw2JVE3UmVhbFJvb3RDbGFzc2lmaWNhdGlvbkYnRi9GMi1GVjYkLUYjNkJGK0Znc0Y1RmZyRmdzRjVGYHNGZ3NGNUZidUZnc0Y1LUYsNiVRJW5vcHNGJ0YvRjJGY3hGZ3NGNS1GW282JFEiMUYnRjktRjY2LVEjLi5GJ0Y5RjtGPkZARkJGREZGRkhGZG9GTS1GLDYlUSJrRidGL0YyRmdzRjVGY3ZGZ3MtRjY2LVEiJ0YnRjlGO0Y+RkBGQkZERkZGSC9GS1EsMC4xMTExMTExZW1GJ0ZNLUYsNiVRJ291dHB1dEYnRi9GMkZdei1GNjYtUSI9RidGOUY7Rj5GQEZCRkRGRkZIRlJGVEZdei1GLDYlUShmb3JtdWxhRidGL0YyRl16RmpwRjlGOS1GNjYtUSI7RidGOUY7RmpzRkBGQkZERkZGSEZKRlRGZXFGYnItRiw2JVEkcGJ4RidGL0YyRk8tRiw2JVEwUmVwcmVzZW50aW5nQm94RidGL0YyLUZWNiQtRiM2KEZneC1GVjYmLUYjNiRGZHlGOUY5RlxxRl9xRmhbbEZnc0ZjdkY5RjlGW1tsLUYsNiVRJHFmZkYnRi9GMi1GNjYtUSkmQXNzaWduO0YnRjlGO0Y+RkBGQkZERkZGSEZSRlQtRiw2JVFCUmVwcmVzZW50aW5nUXVhbnRpZmllckZyZWVGb3JtdWxhRidGL0YyLUZWNiQtRiM2JEZeW2xGOUY5RltbbC1GLDYlUT1EaXNwbGF5UXVhbnRpZmllckZyZWVGb3JtdWxhRidGL0YyLUZWNiQtRiM2JEZcXGxGOUY5RmJxRmVxRmJyRmVxRmJyRl1zRmpwRjk=</Equation></Text-field>
</Input>
<Output><Text-field style="2D Output" layout="Maple Output"><Equation executable="false" style="2D Output" display="LUklbXJvd0c2Iy9JK21vZHVsZW5hbWVHNiJJLFR5cGVzZXR0aW5nR0koX3N5c2xpYkdGJzYmLUkjbWlHRiQ2JVEkcnJjRicvJSdpdGFsaWNHUSV0cnVlRicvJSxtYXRodmFyaWFudEdRJ2l0YWxpY0YnLUkjbW9HRiQ2LVEpJkFzc2lnbjtGJy9GM1Enbm9ybWFsRicvJSZmZW5jZUdRJmZhbHNlRicvJSpzZXBhcmF0b3JHRj0vJSlzdHJldGNoeUdGPS8lKnN5bW1ldHJpY0dGPS8lKGxhcmdlb3BHRj0vJS5tb3ZhYmxlbGltaXRzR0Y9LyUnYWNjZW50R0Y9LyUnbHNwYWNlR1EsMC4yNzc3Nzc4ZW1GJy8lJ3JzcGFjZUdGTC1JKG1mZW5jZWRHRiQ2Ji1GIzYoLUZQNiYtRiM2Ji1GLDYlUTtyZWd1bGFyX3NlbWlfYWxnZWJyYWljX3NldEYnRi9GMi8lK2ZvcmVncm91bmRHUShbMCwwLDBdRicvJSlyZWFkb25seUdGPUY5RjkvJSVvcGVuR1EnJmxzcWI7RicvJSZjbG9zZUdRJyZyc3FiO0YnLUY2Ni1RIixGJ0Y5RjsvRj9GMUZARkJGREZGRkgvRktRJjAuMGVtRicvRk5RLDAuMzMzMzMzM2VtRictRiw2JVEyYm9yZGVyX3BvbHlub21pYWxGJ0YvRjJGZW5GaG5GOUY5RmpuRl1vRjk=">LV9JLFR5cGVzZXR0aW5nRzYkJSpwcm90ZWN0ZWRHSShfc3lzbGliRzYiSSxtcHJpbnRzbGFzaEdGKDYkNyM+SSRycmNHRig3JDcjSTtyZWd1bGFyX3NlbWlfYWxnZWJyYWljX3NldEc2Iy9JJ19sb2NhbEdGJkktX240NjE3NjQ4NzY4R0YoSTJib3JkZXJfcG9seW5vbWlhbEc2Iy9GM0ktX240NTc1NTE2MDE2R0YoNyNGLg==</Equation></Text-field>
</Output>
<Output><Text-field style="2D Output" layout="Maple Output"><Equation executable="false" style="2D Output" display="LUklbXJvd0c2Iy9JK21vZHVsZW5hbWVHNiJJLFR5cGVzZXR0aW5nR0koX3N5c2xpYkdGJzYmLUkjbWlHRiQ2JVEkcGJ4RicvJSdpdGFsaWNHUSV0cnVlRicvJSxtYXRodmFyaWFudEdRJ2l0YWxpY0YnLUkjbW9HRiQ2LVEpJkFzc2lnbjtGJy9GM1Enbm9ybWFsRicvJSZmZW5jZUdRJmZhbHNlRicvJSpzZXBhcmF0b3JHRj0vJSlzdHJldGNoeUdGPS8lKnN5bW1ldHJpY0dGPS8lKGxhcmdlb3BHRj0vJS5tb3ZhYmxlbGltaXRzR0Y9LyUnYWNjZW50R0Y9LyUnbHNwYWNlR1EsMC4yNzc3Nzc4ZW1GJy8lJ3JzcGFjZUdGTC1GLDYlUS9wYXJhbWV0cmljX2JveEYnRi9GMkY5">LV9JLFR5cGVzZXR0aW5nRzYkJSpwcm90ZWN0ZWRHSShfc3lzbGliRzYiSSxtcHJpbnRzbGFzaEdGKDYkNyM+SSRwYnhHRihJL3BhcmFtZXRyaWNfYm94RzYjL0knX2xvY2FsR0YmSS1fbjQ1NzIwMTk3MjBHRig3I0Yu</Equation></Text-field>
</Output>
<Output><Text-field style="2D Output" layout="Maple Output"><Equation executable="false" style="2D Output" display="LUklbXJvd0c2Iy9JK21vZHVsZW5hbWVHNiJJLFR5cGVzZXR0aW5nR0koX3N5c2xpYkdGJzYmLUkjbWlHRiQ2JVEkcWZmRicvJSdpdGFsaWNHUSV0cnVlRicvJSxtYXRodmFyaWFudEdRJ2l0YWxpY0YnLUkjbW9HRiQ2LVEpJkFzc2lnbjtGJy9GM1Enbm9ybWFsRicvJSZmZW5jZUdRJmZhbHNlRicvJSpzZXBhcmF0b3JHRj0vJSlzdHJldGNoeUdGPS8lKnN5bW1ldHJpY0dGPS8lKGxhcmdlb3BHRj0vJS5tb3ZhYmxlbGltaXRzR0Y9LyUnYWNjZW50R0Y9LyUnbHNwYWNlR1EsMC4yNzc3Nzc4ZW1GJy8lJ3JzcGFjZUdGTC1GLDYlUThxdWFudGlmaWVyX2ZyZWVfZm9ybXVsYUYnRi9GMkY5">LV9JLFR5cGVzZXR0aW5nRzYkJSpwcm90ZWN0ZWRHSShfc3lzbGliRzYiSSxtcHJpbnRzbGFzaEdGKDYkNyM+SSRxZmZHRihJOHF1YW50aWZpZXJfZnJlZV9mb3JtdWxhRzYjL0knX2xvY2FsR0YmSS1fbjQ1NzU1MTcyMTZHRig3I0Yu</Equation></Text-field>
</Output>
<Output><Text-field style="2D Output" layout="Maple Output"><Equation executable="false" style="2D Output" display="LUklbXJvd0c2Iy9JK21vZHVsZW5hbWVHNiJJLFR5cGVzZXR0aW5nR0koX3N5c2xpYkdGJzYmLUYjNiYtSSVtc3VwR0YkNiUtSSNtaUdGJDYlUSJDRicvJSdpdGFsaWNHUSV0cnVlRicvJSxtYXRodmFyaWFudEdRJ2l0YWxpY0YnLUkjbW5HRiQ2JFEiMkYnL0Y4USdub3JtYWxGJy8lMXN1cGVyc2NyaXB0c2hpZnRHUSIwRictSSNtb0dGJDYtUScmcGx1cztGJ0Y+LyUmZmVuY2VHUSZmYWxzZUYnLyUqc2VwYXJhdG9yR0ZJLyUpc3RyZXRjaHlHRkkvJSpzeW1tZXRyaWNHRkkvJShsYXJnZW9wR0ZJLyUubW92YWJsZWxpbWl0c0dGSS8lJ2FjY2VudEdGSS8lJ2xzcGFjZUdRLDAuMjIyMjIyMmVtRicvJSdyc3BhY2VHRlgtRiM2Ji1GOzYkUSI5RidGPi1GRDYtUTEmSW52aXNpYmxlVGltZXM7RidGPkZHRkpGTEZORlBGUkZUL0ZXUSYwLjBlbUYnL0ZaRl5vLUYxNiVRImRGJ0Y0RjdGPkY+LUZENi1RJSZndDtGJ0Y+RkdGSkZMRk5GUEZSRlQvRldRLDAuMjc3Nzc3OGVtRicvRlpGZ28tRjs2JEZCRj5GPg==">LUklbXJvd0c2Iy9JK21vZHVsZW5hbWVHNiJJLFR5cGVzZXR0aW5nR0koX3N5c2xpYkdGJzYmLUYjNiYtSSVtc3VwR0YkNiUtSSNtaUdGJDYlUSJDRicvJSdpdGFsaWNHUSV0cnVlRicvJSxtYXRodmFyaWFudEdRJ2l0YWxpY0YnLUkjbW5HRiQ2JFEiMkYnL0Y4USdub3JtYWxGJy8lMXN1cGVyc2NyaXB0c2hpZnRHUSIwRictSSNtb0dGJDYtUScmcGx1cztGJ0Y+LyUmZmVuY2VHUSZmYWxzZUYnLyUqc2VwYXJhdG9yR0ZJLyUpc3RyZXRjaHlHRkkvJSpzeW1tZXRyaWNHRkkvJShsYXJnZW9wR0ZJLyUubW92YWJsZWxpbWl0c0dGSS8lJ2FjY2VudEdGSS8lJ2xzcGFjZUdRLDAuMjIyMjIyMmVtRicvJSdyc3BhY2VHRlgtRiM2Ji1GOzYkUSI5RidGPi1GRDYtUTEmSW52aXNpYmxlVGltZXM7RidGPkZHRkpGTEZORlBGUkZUL0ZXUSYwLjBlbUYnL0ZaRl5vLUYxNiVRImRGJ0Y0RjdGPkY+LUZENi1RJSZndDtGJ0Y+RkdGSkZMRk5GUEZSRlQvRldRLDAuMjc3Nzc3OGVtRicvRlpGZ28tRjs2JEZCRj5GPg==</Equation></Text-field>
</Output>
</Group>
<Group hide-input="false" labelreference="L64" drawlabel="true" applyint="true" applyrational="true" applyexponent="false">
<Input><Text-field prompt="&gt; " style="Maple Input" layout="Normal"><Equation executable="true" style="2D Input" input-equation="" display="LUklbXJvd0c2Iy9JK21vZHVsZW5hbWVHNiJJLFR5cGVzZXR0aW5nR0koX3N5c2xpYkdGJzY4LUkjbW9HRiQ2LVEiI0YnLyUsbWF0aHZhcmlhbnRHUSdub3JtYWxGJy8lJmZlbmNlR1EmZmFsc2VGJy8lKnNlcGFyYXRvckdGNC8lKXN0cmV0Y2h5R0Y0LyUqc3ltbWV0cmljR0Y0LyUobGFyZ2VvcEdGNC8lLm1vdmFibGVsaW1pdHNHRjQvJSdhY2NlbnRHRjQvJSdsc3BhY2VHUSYwLjBlbUYnLyUncnNwYWNlR0ZDLUYsNi1RIn5GJ0YvRjJGNUY3RjlGO0Y9Rj9GQUZELUkjbWlHRiQ2JVEjUTJGJy8lJ2l0YWxpY0dRJXRydWVGJy9GMFEnaXRhbGljRictSSdtc3BhY2VHRiQ2Ji8lJ2hlaWdodEdRJjAuMGV4RicvJSZ3aWR0aEdGQy8lJmRlcHRoR0ZXLyUqbGluZWJyZWFrR1EobmV3bGluZUYnLUZTNiZGVUZYRlovRmduUSVhdXRvRictRko2JVEkY2QyRidGTUZQLUYsNi1RKiZjb2xvbmVxO0YnRi9GMkY1RjdGOUY7Rj1GPy9GQlEsMC4yNzc3Nzc4ZW1GJy9GRUZkby1GSjYlUSNkZkYnRk1GUC1GLDYtUSIrRidGL0YyRjVGN0Y5RjtGPUY/L0ZCUSwwLjIyMjIyMjJlbUYnL0ZFRl1wLUkjbW5HRiQ2JFEiMUYnRi8tRiw2LVEiO0YnRi9GMi9GNkZPRjdGOUY7Rj1GP0ZBRmVvRkZGUkZGLUZKNiVRKXNpbXBsaWZ5RidGTUZQLUkobWZlbmNlZEdGJDYkLUYjNiktRko2JVElc3Vic0YnRk1GUC1GW3E2JC1GIzYtLUZKNiVRIlFGJ0ZNRlAtRiw2LVEiPUYnRi9GMkY1RjdGOUY7Rj1GP0Zjb0Zlb0ZJLUYsNi1RIixGJ0YvRjJGZnBGN0Y5RjtGPUY/RkEvRkVRLDAuMzMzMzMzM2VtRictRko2JVEiTkYnRk1GUEZpcS1GYHA2JFEiMkYnRi9GXHJGRkZdb0YvRi9GXHItRko2JVEnYXNzdW1lRidGTUZQRmlxLUZKNiVRKXBvc2l0aXZlRidGTUZQRi9GL0ZjcEZSLUYsNi5GSC8lK2V4ZWN1dGFibGVHRjRGL0YyRjVGN0Y5RjtGPUY/RkFGREZdc0Zfc0Yv">LUklbXJvd0c2Iy9JK21vZHVsZW5hbWVHNiJJLFR5cGVzZXR0aW5nR0koX3N5c2xpYkdGJzY4LUkjbW9HRiQ2LVEiI0YnLyUsbWF0aHZhcmlhbnRHUSdub3JtYWxGJy8lJmZlbmNlR1EmZmFsc2VGJy8lKnNlcGFyYXRvckdGNC8lKXN0cmV0Y2h5R0Y0LyUqc3ltbWV0cmljR0Y0LyUobGFyZ2VvcEdGNC8lLm1vdmFibGVsaW1pdHNHRjQvJSdhY2NlbnRHRjQvJSdsc3BhY2VHUSYwLjBlbUYnLyUncnNwYWNlR0ZDLUYsNi1RIn5GJ0YvRjJGNUY3RjlGO0Y9Rj9GQUZELUkjbWlHRiQ2JVEjUTJGJy8lJ2l0YWxpY0dRJXRydWVGJy9GMFEnaXRhbGljRictSSdtc3BhY2VHRiQ2Ji8lJ2hlaWdodEdRJjAuMGV4RicvJSZ3aWR0aEdGQy8lJmRlcHRoR0ZXLyUqbGluZWJyZWFrR1EobmV3bGluZUYnLUZTNiZGVUZYRlovRmduUSVhdXRvRictRko2JVEkY2QyRidGTUZQLUYsNi1RKiZjb2xvbmVxO0YnRi9GMkY1RjdGOUY7Rj1GPy9GQlEsMC4yNzc3Nzc4ZW1GJy9GRUZkby1GSjYlUSNkZkYnRk1GUC1GLDYtUSIrRidGL0YyRjVGN0Y5RjtGPUY/L0ZCUSwwLjIyMjIyMjJlbUYnL0ZFRl1wLUkjbW5HRiQ2JFEiMUYnRi8tRiw2LVEiO0YnRi9GMi9GNkZPRjdGOUY7Rj1GP0ZBRmVvRkZGUkZGLUZKNiVRKXNpbXBsaWZ5RidGTUZQLUkobWZlbmNlZEdGJDYkLUYjNiktRko2JVElc3Vic0YnRk1GUC1GW3E2JC1GIzYtLUZKNiVRIlFGJ0ZNRlAtRiw2LVEiPUYnRi9GMkY1RjdGOUY7Rj1GP0Zjb0Zlb0ZJLUYsNi1RIixGJ0YvRjJGZnBGN0Y5RjtGPUY/RkEvRkVRLDAuMzMzMzMzM2VtRictRko2JVEiTkYnRk1GUEZpcS1GYHA2JFEiMkYnRi9GXHJGRkZdb0YvRi9GXHItRko2JVEnYXNzdW1lRidGTUZQRmlxLUZKNiVRKXBvc2l0aXZlRidGTUZQRi9GL0ZjcEZSLUYsNi5GSC8lK2V4ZWN1dGFibGVHRjRGL0YyRjVGN0Y5RjtGPUY/RkFGREZdc0Zfc0Yv</Equation></Text-field>
</Input>
<Output><Text-field style="2D Output" layout="Maple Output"><Equation executable="false" style="2D Output" display="LUklbXJvd0c2Iy9JK21vZHVsZW5hbWVHNiJJLFR5cGVzZXR0aW5nR0koX3N5c2xpYkdGJzYqLUkjbWlHRiQ2JVEkY2QyRicvJSdpdGFsaWNHUSV0cnVlRicvJSxtYXRodmFyaWFudEdRJ2l0YWxpY0YnLUkjbW9HRiQ2LVEpJkFzc2lnbjtGJy9GM1Enbm9ybWFsRicvJSZmZW5jZUdRJmZhbHNlRicvJSpzZXBhcmF0b3JHRj0vJSlzdHJldGNoeUdGPS8lKnN5bW1ldHJpY0dGPS8lKGxhcmdlb3BHRj0vJS5tb3ZhYmxlbGltaXRzR0Y9LyUnYWNjZW50R0Y9LyUnbHNwYWNlR1EsMC4yNzc3Nzc4ZW1GJy8lJ3JzcGFjZUdGTC1JJm1mcmFjR0YkNigtRiM2KS1GNjYtUSomdW1pbnVzMDtGJ0Y5RjtGPkZARkJGREZGRkgvRktRLDAuMjIyMjIyMmVtRicvRk5GWC1GIzYoLUkjbW5HRiQ2JFEiMkYnRjktRjY2LVExJkludmlzaWJsZVRpbWVzO0YnRjlGO0Y+RkBGQkZERkZGSC9GS1EmMC4wZW1GJy9GTkZeby1GLDYlUSJDRidGL0YyRmpuLUYsNiVRIlFGJ0YvRjJGOS1GNjYtUScmcGx1cztGJ0Y5RjtGPkZARkJGREZGRkhGV0ZZLUYsNiVRIk5GJ0YvRjJGZm8tRmduNiRRIjFGJ0Y5RjktRiM2JkZmbkZqbi1JKG1mZW5jZWRHRiQ2JC1GIzYmLUYjNiYtSSVtc3VwR0YkNiVGY29GZm4vJTFzdXBlcnNjcmlwdHNoaWZ0R1EiMEYnRmpuLUYsNiVRImRGJ0YvRjJGOUZmb0ZccEY5RjlGOS8lLmxpbmV0aGlja25lc3NHRl5wLyUrZGVub21hbGlnbkdRJ2NlbnRlckYnLyUpbnVtYWxpZ25HRmVxLyUpYmV2ZWxsZWRHRj0tRjY2LVEoJm1pbnVzO0YnRjlGO0Y+RkBGQkZERkZGSEZXRlktRlA2KC1GIzYoLUZicDYkLUYjNilGVC1GIzYmRmBvRmpuRmhwRjlGZm8tRiM2JkZpb0ZqbkZjb0Y5RmZvRmNvRjlGOUZqbkZjb0ZqbkZecUY5LUZpcDYlRmFwRmZuRltxRmFxRmNxRmZxRmhxRmZvRlxwRjk=">LV9JLFR5cGVzZXR0aW5nRzYkJSpwcm90ZWN0ZWRHSShfc3lzbGliRzYiSSxtcHJpbnRzbGFzaEdGKDYkNyM+SSRjZDJHRigsKComLCgqJkkiQ0dGKCIiIkkiUUdGKEYzISIjSSJOR0YoRjNGM0YzRjMsJiomRjQiIiNJImRHRihGM0YzRjNGMyEiIiNGM0Y5KiosKComRjJGM0Y0RjlGOyomRjZGM0Y0RjNGM0Y0RjNGM0Y3RjVGNEYzRjpGM0Y7RjNGMzcjRi4=</Equation></Text-field>
</Output>
<Output><Text-field style="2D Output" layout="Maple Output"><Equation executable="false" style="2D Output" display="LUkmbWZyYWNHNiMvSSttb2R1bGVuYW1lRzYiSSxUeXBlc2V0dGluZ0dJKF9zeXNsaWJHRic2KC1JJW1yb3dHRiQ2LC1GLDYmLUkjbW5HRiQ2JFEiMkYnLyUsbWF0aHZhcmlhbnRHUSdub3JtYWxGJy1JI21vR0YkNi1RMSZJbnZpc2libGVUaW1lcztGJ0Y0LyUmZmVuY2VHUSZmYWxzZUYnLyUqc2VwYXJhdG9yR0Y9LyUpc3RyZXRjaHlHRj0vJSpzeW1tZXRyaWNHRj0vJShsYXJnZW9wR0Y9LyUubW92YWJsZWxpbWl0c0dGPS8lJ2FjY2VudEdGPS8lJ2xzcGFjZUdRJjAuMGVtRicvJSdyc3BhY2VHRkwtSSVtc3VwR0YkNiUtSSNtaUdGJDYlUSJDRicvJSdpdGFsaWNHUSV0cnVlRicvRjVRJ2l0YWxpY0YnLUYxNiRRIjRGJ0Y0LyUxc3VwZXJzY3JpcHRzaGlmdEdRIjBGJ0Y0LUY4Ni1RJyZwbHVzO0YnRjRGO0Y+RkBGQkZERkZGSC9GS1EsMC4yMjIyMjIyZW1GJy9GTkZfby1GLDYoRjBGNy1GUDYlRlItRjE2JFEiM0YnRjRGaG5GNy1JJm1zcXJ0R0YkNiMtRiw2Ji1GUDYlRlJGMEZobkZbby1GLDYmLUYxNiRRIjhGJ0Y0RjctRlM2JVEiZEYnRlZGWUY0RjRGNEZbby1GLDYoLUYxNiRRIzM2RidGNEY3Rl1wRjdGZHBGNEZbby1GLDYqLUYxNiRRIzI4RidGNEY3RlJGN0Zob0Y3RmRwRjRGW28tRiw2Ji1GMTYkUSQxOTJGJ0Y0RjctRlA2JUZkcEYwRmhuRjRGNC1GUDYlLUkobWZlbmNlZEdGJDYkLUYsNihGXXBGW28tRiw2JkZSRjdGaG9GNEZbby1GLDYmLUYxNiRRIzEyRidGNEY3RmRwRjRGNEY0RjBGaG4vJS5saW5ldGhpY2tuZXNzR1EiMUYnLyUrZGVub21hbGlnbkdRJ2NlbnRlckYnLyUpbnVtYWxpZ25HRltzLyUpYmV2ZWxsZWRHRj0=">KiYsLCokSSJDRzYiIiIlIiIjKiZGJSIiJCwmKiRGJUYoIiIiSSJkR0YmIiIpI0YtRihGKComRiVGKEYuRi0iI08qKEYlRi1GK0YwRi5GLSIjRyokRi5GKCIkIz5GLSwoRixGLSomRiVGLUYrRjBGLUYuIiM3ISIj</Equation></Text-field>
</Output>
</Group>
<Group hide-input="false" labelreference="L66" drawlabel="true" applyint="true" applyrational="true" applyexponent="false">
<Input><Text-field prompt="&gt; " style="Maple Input" layout="Normal"><Equation executable="true" style="2D Input" input-equation="" display="LUklbXJvd0c2Iy9JK21vZHVsZW5hbWVHNiJJLFR5cGVzZXR0aW5nR0koX3N5c2xpYkdGJzZccC1JI21pR0YkNiVRI2ZzRicvJSdpdGFsaWNHUSV0cnVlRicvJSxtYXRodmFyaWFudEdRJ2l0YWxpY0YnLUkjbW9HRiQ2LVEifkYnL0YzUSdub3JtYWxGJy8lJmZlbmNlR1EmZmFsc2VGJy8lKnNlcGFyYXRvckdGPS8lKXN0cmV0Y2h5R0Y9LyUqc3ltbWV0cmljR0Y9LyUobGFyZ2VvcEdGPS8lLm1vdmFibGVsaW1pdHNHRj0vJSdhY2NlbnRHRj0vJSdsc3BhY2VHUSYwLjBlbUYnLyUncnNwYWNlR0ZMLUY2Ni1RKiZjb2xvbmVxO0YnRjlGO0Y+RkBGQkZERkZGSC9GS1EsMC4yNzc3Nzc4ZW1GJy9GTkZTRjUtSShtZmVuY2VkR0YkNiYtRiM2Ki1JJW1zdXBHRiQ2JS1GLDYlUSJDRidGL0YyLUkjbW5HRiQ2JFEiMkYnRjkvJTFzdXBlcnNjcmlwdHNoaWZ0R1EiMEYnLUY2Ni1RJyZwbHVzO0YnRjlGO0Y+RkBGQkZERkZGSC9GS1EsMC4yMjIyMjIyZW1GJy9GTkZlby1GW282JFEiOEYnRjktRjY2LVExJkludmlzaWJsZVRpbWVzO0YnRjlGO0Y+RkBGQkZERkZGSEZKRk0tRiw2JVEiZEYnRi9GMi1GNjYtUSomdW1pbnVzMDtGJ0Y5RjtGPkZARkJGREZGRkhGZG9GZm8tRmVuNiUtRiw2JVEiWEYnRi9GMi1GIzYkRmpuRjlGXm9GOUY5LyUlb3BlbkdRIltGJy8lJmNsb3NlR1EiXUYnLUY2Ni1RIjpGJ0Y5RjtGPkZARkJGREZGRkhGUkZULUknbXNwYWNlR0YkNiYvJSdoZWlnaHRHUSYwLjBleEYnLyUmd2lkdGhHRkwvJSZkZXB0aEdGaHEvJSpsaW5lYnJlYWtHUShuZXdsaW5lRictRmRxNiZGZnFGaXFGW3IvRl5yUSVhdXRvRictRiw2JVEkZ3MxRidGL0YyRjVGT0Y1LUZWNiYtRiM2JC1GLDYjUSFGJ0Y5RjlGanBGXXFGYHFGY3FGYHItRiw2JVEkZ3MyRidGL0YyRjVGT0Y1LUZWNiYtRiM2TkZnbi1GNjYtUSIsRidGOUY7L0Y/RjFGQEZCRkRGRkZIRkovRk5RLDAuMzMzMzMzM2VtRidGYHBGXXBGZXNGNUZaRmFvRmdvRmpvRl1wRmVzRmVwRmVzRmpuRmpvLUZlbjYlRmduLUZbbzYkUSI0RidGOUZeb0Zhb0ZqbkZqby1GZW42JUZnbi1GW282JFEiM0YnRjlGXm9Gam9GZXBGW3NGYW8tRltvNiRRIzM2RidGOUZqb0ZaRmpvRl1wRmFvLUZbbzYkUSMyOEYnRjlGam9GZ25Gam9GZXBGW3NGam9GXXBGYW8tRltvNiRRJDE5MkYnRjlGam8tRmVuNiVGXXBGam5GXm9GOUY5RmpwRl1xRmBxRmNxRmByLUYsNiVRI2hzRidGL0YyRjVGT0Y1RmdyRmBxRmNxRmByLUYsNiVRJXZhcnNGJ0YvRjJGNUZPRjUtRlY2Ji1GIzYkRmVwRjlGOUZqcEZdcUZgcUZjcUY1LUYsNiVRJnB2YXJzRidGL0YyRk8tRlY2Ji1GIzYmRmduRmVzRl1wRjlGOUZqcEZdcUZgcUZjcUY1LUYsNiVRIlJGJ0YvRjJGNUZPRjUtRiw2JVEvUG9seW5vbWlhbFJpbmdGJ0YvRjItRlY2JC1GIzYkLUZWNiYtRiM2KC1GLDYlUSNvcEYnRi9GMi1GVjYkLUYjNiUtRiw2JVEoUmV2ZXJzZUYnRi9GMi1GVjYkLUYjNiRGY3VGOUY5RjlGOUZlc0Zfdy1GVjYkLUYjNiVGZnctRlY2JC1GIzYkRmp1RjlGOUY5RjlGOUY5RmpwRl1xRjlGOUZgcUZjcUZgci1GLDYlUSRycmNGJ0YvRjJGNUZPRjUtRiw2JVE3UmVhbFJvb3RDbGFzc2lmaWNhdGlvbkYnRi9GMi1GVjYkLUYjNkFGK0Zlc0Y1RmRyRmVzRjVGXnNGZXNGNUZgdUZlc0Y1LUYsNiVRJW5vcHNGJ0YvRjJGYXhGZXNGNS1GW282JFEiMUYnRjktRjY2LVEjLi5GJ0Y5RjtGPkZARkJGREZGRkhGZG9GTS1GLDYlUSJrRidGL0YyRmVzRjVGYXZGZXMtRjY2LVEiJ0YnRjlGO0Y+RkBGQkZERkZGSC9GS1EsMC4xMTExMTExZW1GJ0ZNLUYsNiVRJ291dHB1dEYnRi9GMkZbei1GNjYtUSI9RidGOUY7Rj5GQEZCRkRGRkZIRlJGVEZbei1GLDYlUShmb3JtdWxhRidGL0YyRlt6RjlGOS1GNjYtUSI7RidGOUY7RmhzRkBGQkZERkZGSEZKRlRGY3FGYHItRiw2JVEkcGJ4RidGL0YyRk8tRiw2JVEwUmVwcmVzZW50aW5nQm94RidGL0YyLUZWNiQtRiM2KEZleC1GVjYmLUYjNiRGYnlGOUY5RmpwRl1xRmZbbEZlc0ZhdkY5RjlGaXotRiw2JVEkcWZmRidGL0YyLUY2Ni1RKSZBc3NpZ247RidGOUY7Rj5GQEZCRkRGRkZIRlJGVC1GLDYlUUJSZXByZXNlbnRpbmdRdWFudGlmaWVyRnJlZUZvcm11bGFGJ0YvRjItRlY2JC1GIzYkRlxbbEY5RjlGaXotRiw2JVE9RGlzcGxheVF1YW50aWZpZXJGcmVlRm9ybXVsYUYnRi9GMi1GVjYkLUYjNiRGaltsRjlGOUZgcUY1LyUrZXhlY3V0YWJsZUdGPUY5">LUklbXJvd0c2Iy9JK21vZHVsZW5hbWVHNiJJLFR5cGVzZXR0aW5nR0koX3N5c2xpYkdGJzZccC1JI21pR0YkNiVRI2ZzRicvJSdpdGFsaWNHUSV0cnVlRicvJSxtYXRodmFyaWFudEdRJ2l0YWxpY0YnLUkjbW9HRiQ2LVEifkYnL0YzUSdub3JtYWxGJy8lJmZlbmNlR1EmZmFsc2VGJy8lKnNlcGFyYXRvckdGPS8lKXN0cmV0Y2h5R0Y9LyUqc3ltbWV0cmljR0Y9LyUobGFyZ2VvcEdGPS8lLm1vdmFibGVsaW1pdHNHRj0vJSdhY2NlbnRHRj0vJSdsc3BhY2VHUSYwLjBlbUYnLyUncnNwYWNlR0ZMLUY2Ni1RKiZjb2xvbmVxO0YnRjlGO0Y+RkBGQkZERkZGSC9GS1EsMC4yNzc3Nzc4ZW1GJy9GTkZTRjUtSShtZmVuY2VkR0YkNiYtRiM2Ki1JJW1zdXBHRiQ2JS1GLDYlUSJDRidGL0YyLUkjbW5HRiQ2JFEiMkYnRjkvJTFzdXBlcnNjcmlwdHNoaWZ0R1EiMEYnLUY2Ni1RJyZwbHVzO0YnRjlGO0Y+RkBGQkZERkZGSC9GS1EsMC4yMjIyMjIyZW1GJy9GTkZlby1GW282JFEiOEYnRjktRjY2LVExJkludmlzaWJsZVRpbWVzO0YnRjlGO0Y+RkBGQkZERkZGSEZKRk0tRiw2JVEiZEYnRi9GMi1GNjYtUSomdW1pbnVzMDtGJ0Y5RjtGPkZARkJGREZGRkhGZG9GZm8tRmVuNiUtRiw2JVEiWEYnRi9GMi1GIzYkRmpuRjlGXm9GOUY5LyUlb3BlbkdRIltGJy8lJmNsb3NlR1EiXUYnLUY2Ni1RIjpGJ0Y5RjtGPkZARkJGREZGRkhGUkZULUknbXNwYWNlR0YkNiYvJSdoZWlnaHRHUSYwLjBleEYnLyUmd2lkdGhHRkwvJSZkZXB0aEdGaHEvJSpsaW5lYnJlYWtHUShuZXdsaW5lRictRmRxNiZGZnFGaXFGW3IvRl5yUSVhdXRvRictRiw2JVEkZ3MxRidGL0YyRjVGT0Y1LUZWNiYtRiM2JC1GLDYjUSFGJ0Y5RjlGanBGXXFGYHFGY3FGYHItRiw2JVEkZ3MyRidGL0YyRjVGT0Y1LUZWNiYtRiM2TkZnbi1GNjYtUSIsRidGOUY7L0Y/RjFGQEZCRkRGRkZIRkovRk5RLDAuMzMzMzMzM2VtRidGYHBGXXBGZXNGNUZaRmFvRmdvRmpvRl1wRmVzRmVwRmVzRmpuRmpvLUZlbjYlRmduLUZbbzYkUSI0RidGOUZeb0Zhb0ZqbkZqby1GZW42JUZnbi1GW282JFEiM0YnRjlGXm9Gam9GZXBGW3NGYW8tRltvNiRRIzM2RidGOUZqb0ZaRmpvRl1wRmFvLUZbbzYkUSMyOEYnRjlGam9GZ25Gam9GZXBGW3NGam9GXXBGYW8tRltvNiRRJDE5MkYnRjlGam8tRmVuNiVGXXBGam5GXm9GOUY5RmpwRl1xRmBxRmNxRmByLUYsNiVRI2hzRidGL0YyRjVGT0Y1RmdyRmBxRmNxRmByLUYsNiVRJXZhcnNGJ0YvRjJGNUZPRjUtRlY2Ji1GIzYkRmVwRjlGOUZqcEZdcUZgcUZjcUY1LUYsNiVRJnB2YXJzRidGL0YyRk8tRlY2Ji1GIzYmRmduRmVzRl1wRjlGOUZqcEZdcUZgcUZjcUY1LUYsNiVRIlJGJ0YvRjJGNUZPRjUtRiw2JVEvUG9seW5vbWlhbFJpbmdGJ0YvRjItRlY2JC1GIzYkLUZWNiYtRiM2KC1GLDYlUSNvcEYnRi9GMi1GVjYkLUYjNiUtRiw2JVEoUmV2ZXJzZUYnRi9GMi1GVjYkLUYjNiRGY3VGOUY5RjlGOUZlc0Zfdy1GVjYkLUYjNiVGZnctRlY2JC1GIzYkRmp1RjlGOUY5RjlGOUY5RmpwRl1xRjlGOUZgcUZjcUZgci1GLDYlUSRycmNGJ0YvRjJGNUZPRjUtRiw2JVE3UmVhbFJvb3RDbGFzc2lmaWNhdGlvbkYnRi9GMi1GVjYkLUYjNkFGK0Zlc0Y1RmRyRmVzRjVGXnNGZXNGNUZgdUZlc0Y1LUYsNiVRJW5vcHNGJ0YvRjJGYXhGZXNGNS1GW282JFEiMUYnRjktRjY2LVEjLi5GJ0Y5RjtGPkZARkJGREZGRkhGZG9GTS1GLDYlUSJrRidGL0YyRmVzRjVGYXZGZXMtRjY2LVEiJ0YnRjlGO0Y+RkBGQkZERkZGSC9GS1EsMC4xMTExMTExZW1GJ0ZNLUYsNiVRJ291dHB1dEYnRi9GMkZbei1GNjYtUSI9RidGOUY7Rj5GQEZCRkRGRkZIRlJGVEZbei1GLDYlUShmb3JtdWxhRidGL0YyRlt6RjlGOS1GNjYtUSI7RidGOUY7RmhzRkBGQkZERkZGSEZKRlRGY3FGYHItRiw2JVEkcGJ4RidGL0YyRk8tRiw2JVEwUmVwcmVzZW50aW5nQm94RidGL0YyLUZWNiQtRiM2KEZleC1GVjYmLUYjNiRGYnlGOUY5RmpwRl1xRmZbbEZlc0ZhdkY5RjlGaXotRiw2JVEkcWZmRidGL0YyLUY2Ni1RKSZBc3NpZ247RidGOUY7Rj5GQEZCRkRGRkZIRlJGVC1GLDYlUUJSZXByZXNlbnRpbmdRdWFudGlmaWVyRnJlZUZvcm11bGFGJ0YvRjItRlY2JC1GIzYkRlxbbEY5RjlGaXotRiw2JVE9RGlzcGxheVF1YW50aWZpZXJGcmVlRm9ybXVsYUYnRi9GMi1GVjYkLUYjNiRGaltsRjlGOUZgcUY1LyUrZXhlY3V0YWJsZUdGPUY5</Equation></Text-field>
</Input>
<Output><Text-field style="2D Output" layout="Maple Output"><Equation executable="false" style="2D Output" display="LUklbXJvd0c2Iy9JK21vZHVsZW5hbWVHNiJJLFR5cGVzZXR0aW5nR0koX3N5c2xpYkdGJzYmLUkjbWlHRiQ2JVEkcnJjRicvJSdpdGFsaWNHUSV0cnVlRicvJSxtYXRodmFyaWFudEdRJ2l0YWxpY0YnLUkjbW9HRiQ2LVEpJkFzc2lnbjtGJy9GM1Enbm9ybWFsRicvJSZmZW5jZUdRJmZhbHNlRicvJSpzZXBhcmF0b3JHRj0vJSlzdHJldGNoeUdGPS8lKnN5bW1ldHJpY0dGPS8lKGxhcmdlb3BHRj0vJS5tb3ZhYmxlbGltaXRzR0Y9LyUnYWNjZW50R0Y9LyUnbHNwYWNlR1EsMC4yNzc3Nzc4ZW1GJy8lJ3JzcGFjZUdGTC1JKG1mZW5jZWRHRiQ2Ji1GIzYoLUZQNiYtRiM2Ji1GLDYlUTtyZWd1bGFyX3NlbWlfYWxnZWJyYWljX3NldEYnRi9GMi8lK2ZvcmVncm91bmRHUShbMCwwLDBdRicvJSlyZWFkb25seUdGPUY5RjkvJSVvcGVuR1EnJmxzcWI7RicvJSZjbG9zZUdRJyZyc3FiO0YnLUY2Ni1RIixGJ0Y5RjsvRj9GMUZARkJGREZGRkgvRktRJjAuMGVtRicvRk5RLDAuMzMzMzMzM2VtRictRiw2JVEyYm9yZGVyX3BvbHlub21pYWxGJ0YvRjJGZW5GaG5GOUY5RmpuRl1vRjk=">LV9JLFR5cGVzZXR0aW5nRzYkJSpwcm90ZWN0ZWRHSShfc3lzbGliRzYiSSxtcHJpbnRzbGFzaEdGKDYkNyM+SSRycmNHRig3JDcjSTtyZWd1bGFyX3NlbWlfYWxnZWJyYWljX3NldEc2Iy9JJ19sb2NhbEdGJkktX240NjM2MzQ5NzA0R0YoSTJib3JkZXJfcG9seW5vbWlhbEc2Iy9GM0ktX240NTcxODA3MjQ4R0YoNyNGLg==</Equation></Text-field>
</Output>
<Output><Text-field style="2D Output" layout="Maple Output"><Equation executable="false" style="2D Output" display="LUklbXJvd0c2Iy9JK21vZHVsZW5hbWVHNiJJLFR5cGVzZXR0aW5nR0koX3N5c2xpYkdGJzYmLUkjbWlHRiQ2JVEkcGJ4RicvJSdpdGFsaWNHUSV0cnVlRicvJSxtYXRodmFyaWFudEdRJ2l0YWxpY0YnLUkjbW9HRiQ2LVEpJkFzc2lnbjtGJy9GM1Enbm9ybWFsRicvJSZmZW5jZUdRJmZhbHNlRicvJSpzZXBhcmF0b3JHRj0vJSlzdHJldGNoeUdGPS8lKnN5bW1ldHJpY0dGPS8lKGxhcmdlb3BHRj0vJS5tb3ZhYmxlbGltaXRzR0Y9LyUnYWNjZW50R0Y9LyUnbHNwYWNlR1EsMC4yNzc3Nzc4ZW1GJy8lJ3JzcGFjZUdGTC1GLDYlUS9wYXJhbWV0cmljX2JveEYnRi9GMkY5">LV9JLFR5cGVzZXR0aW5nRzYkJSpwcm90ZWN0ZWRHSShfc3lzbGliRzYiSSxtcHJpbnRzbGFzaEdGKDYkNyM+SSRwYnhHRihJL3BhcmFtZXRyaWNfYm94RzYjL0knX2xvY2FsR0YmSS1fbjQ2MzQzNTM5NDRHRig3I0Yu</Equation></Text-field>
</Output>
<Output><Text-field style="2D Output" layout="Maple Output"><Equation executable="false" style="2D Output" display="LUklbXJvd0c2Iy9JK21vZHVsZW5hbWVHNiJJLFR5cGVzZXR0aW5nR0koX3N5c2xpYkdGJzYmLUkjbWlHRiQ2JVEkcWZmRicvJSdpdGFsaWNHUSV0cnVlRicvJSxtYXRodmFyaWFudEdRJ2l0YWxpY0YnLUkjbW9HRiQ2LVEpJkFzc2lnbjtGJy9GM1Enbm9ybWFsRicvJSZmZW5jZUdRJmZhbHNlRicvJSpzZXBhcmF0b3JHRj0vJSlzdHJldGNoeUdGPS8lKnN5bW1ldHJpY0dGPS8lKGxhcmdlb3BHRj0vJS5tb3ZhYmxlbGltaXRzR0Y9LyUnYWNjZW50R0Y9LyUnbHNwYWNlR1EsMC4yNzc3Nzc4ZW1GJy8lJ3JzcGFjZUdGTC1GLDYlUThxdWFudGlmaWVyX2ZyZWVfZm9ybXVsYUYnRi9GMkY5">LV9JLFR5cGVzZXR0aW5nRzYkJSpwcm90ZWN0ZWRHSShfc3lzbGliRzYiSSxtcHJpbnRzbGFzaEdGKDYkNyM+SSRxZmZHRihJOHF1YW50aWZpZXJfZnJlZV9mb3JtdWxhRzYjL0knX2xvY2FsR0YmSS1fbjQ1NzE4MDcyOTZHRig3I0Yu</Equation></Text-field>
</Output>
<Output><Text-field style="2D Output" layout="Maple Output"><Equation executable="false" style="2D Output" display="LUklbXJvd0c2Iy9JK21vZHVsZW5hbWVHNiJJLFR5cGVzZXR0aW5nR0koX3N5c2xpYkdGJzYsLUYjNiYtSSVtc3VwR0YkNiUtSSNtaUdGJDYlUSJDRicvJSdpdGFsaWNHUSV0cnVlRicvJSxtYXRodmFyaWFudEdRJ2l0YWxpY0YnLUkjbW5HRiQ2JFEiMkYnL0Y4USdub3JtYWxGJy8lMXN1cGVyc2NyaXB0c2hpZnRHUSIwRictSSNtb0dGJDYtUScmcGx1cztGJ0Y+LyUmZmVuY2VHUSZmYWxzZUYnLyUqc2VwYXJhdG9yR0ZJLyUpc3RyZXRjaHlHRkkvJSpzeW1tZXRyaWNHRkkvJShsYXJnZW9wR0ZJLyUubW92YWJsZWxpbWl0c0dGSS8lJ2FjY2VudEdGSS8lJ2xzcGFjZUdRLDAuMjIyMjIyMmVtRicvJSdyc3BhY2VHRlgtRiM2Ji1GOzYkUSI5RidGPi1GRDYtUTEmSW52aXNpYmxlVGltZXM7RidGPkZHRkpGTEZORlBGUkZUL0ZXUSYwLjBlbUYnL0ZaRl5vLUYxNiVRImRGJ0Y0RjdGPkY+LUZENi1RJSZsdDtGJ0Y+RkdGSkZMRk5GUEZSRlQvRldRLDAuMjc3Nzc3OGVtRicvRlpGZ28tRjs2JEZCRj4tSSdtc3BhY2VHRiQ2Ji8lJ2hlaWdodEdRJjAuMGV4RicvJSZ3aWR0aEdRJjAuM2VtRicvJSZkZXB0aEdGYHAvJSpsaW5lYnJlYWtHUSVhdXRvRictSSdtc3R5bGVHRiQ2KC1GRDYvUSRhbmRGJy8lJWJvbGRHRjYvRjhRJWJvbGRGJy8lK2ZvbnR3ZWlnaHRHRmJxRkdGSkZMRk5GUEZSRlRGXW9GX29GX3EvJStmb3JlZ3JvdW5kR1EoWzAsMCwwXUYnLyUpcmVhZG9ubHlHRklGYXFGY3FGW3AtRiM2Ji1GIzYmLUY7NiRRIjNGJ0Y+RmpuRi1GPkZDLUYjNiYtRjs2JFEjMzJGJ0Y+RmpuRmBvRj5GPkZjb0Zpb0Y+">My1JJW1yb3dHNiQlKnByb3RlY3RlZEcvSSttb2R1bGVuYW1lRzYiSSxUeXBlc2V0dGluZ0c2JEYmSShfc3lzbGliR0YpNiUtRiQ2JS1JJW1zdXBHRiU2JC1JI21pR0YlNiNRIkNGKS1JI21uR0YlNiNRIjJGKS1JI21vR0YlNiNRJyZwbHVzO0YpLUYkNiUtRjg2I1EiOUYpLUY8NiNRMSZJbnZpc2libGVUaW1lcztGKS1GNDYjUSJkRiktRjw2I1ElJmx0O0YpLUY4NiNRIjBGKS1GJDYlLUYkNiUtRiQ2JS1GODYjUSIzRilGREYwRjstRiQ2JS1GODYjUSMzMkYpRkRGR0ZKRk0=</Equation></Text-field>
</Output>
<Output><Text-field style="2D Output" layout="Maple Output"><Equation executable="false" style="2D Output" display="LUklbXJvd0c2Iy9JK21vZHVsZW5hbWVHNiJJLFR5cGVzZXR0aW5nR0koX3N5c2xpYkdGJzYwLUkjbWlHRiQ2I1EhRictSSdtc3BhY2VHRiQ2Ji8lJ2hlaWdodEdRJjAuMGV4RicvJSZ3aWR0aEdRJjAuM2VtRicvJSZkZXB0aEdGNC8lKmxpbmVicmVha0dRJWF1dG9GJy1JJ21zdHlsZUdGJDYoLUkjbW9HRiQ2L1Ejb3JGJy8lJWJvbGRHUSV0cnVlRicvJSxtYXRodmFyaWFudEdRJWJvbGRGJy8lK2ZvbnR3ZWlnaHRHRkkvJSZmZW5jZUdRJmZhbHNlRicvJSpzZXBhcmF0b3JHRk4vJSlzdHJldGNoeUdGTi8lKnN5bW1ldHJpY0dGTi8lKGxhcmdlb3BHRk4vJS5tb3ZhYmxlbGltaXRzR0ZOLyUnYWNjZW50R0ZOLyUnbHNwYWNlR1EmMC4wZW1GJy8lJ3JzcGFjZUdGZ25GRC8lK2ZvcmVncm91bmRHUShbMCwwLDBdRicvJSlyZWFkb25seUdGTkZHRkpGLy1GIzYmLUklbXN1cEdGJDYlLUYsNiVRIkNGJy8lJ2l0YWxpY0dGRi9GSFEnaXRhbGljRictSSNtbkdGJDYkUSIyRicvRkhRJ25vcm1hbEYnLyUxc3VwZXJzY3JpcHRzaGlmdEdRIjBGJy1GQTYtUScmcGx1cztGJ0ZfcEZMRk9GUUZTRlVGV0ZZL0ZmblEsMC4yMjIyMjIyZW1GJy9GaW5GaHAtRiM2Ji1GXHA2JFEiOUYnRl9wLUZBNi1RMSZJbnZpc2libGVUaW1lcztGJ0ZfcEZMRk9GUUZTRlVGV0ZZRmVuRmhuLUYsNiVRImRGJ0Znb0Zpb0ZfcEZfcC1GQTYtUSUmZ3Q7RidGX3BGTEZPRlFGU0ZVRldGWS9GZm5RLDAuMjc3Nzc3OGVtRicvRmluRmlxLUZccDYkRmNwRl9wRi8tRj42KC1GQTYvUSRhbmRGJ0ZERkdGSkZMRk9GUUZTRlVGV0ZZRmVuRmhuRkRGam5GXW9GR0ZKRi8tRiM2Ji1GIzYmLUZccDYkUSIzRidGX3BGX3FGYW9GX3BGZHAtRiM2Ji1GXHA2JFEjMzJGJ0ZfcEZfcUZicUZfcEZfcEZlcUZbckZfcA==">NUkhRzYiMy1JJW1yb3dHNiQlKnByb3RlY3RlZEcvSSttb2R1bGVuYW1lR0YkSSxUeXBlc2V0dGluZ0c2JEYpSShfc3lzbGliR0YkNiUtRic2JS1JJW1zdXBHRig2JC1JI21pR0YoNiNRIkNGJC1JI21uR0YoNiNRIjJGJC1JI21vR0YoNiNRJyZwbHVzO0YkLUYnNiUtRjo2I1EiOUYkLUY+NiNRMSZJbnZpc2libGVUaW1lcztGJC1GNjYjUSJkRiQtRj42I1ElJmd0O0YkLUY6NiNRIjBGJC1GJzYlLUYnNiUtRic2JS1GOjYjUSIzRiRGRkYyRj0tRic2JS1GOjYjUSMzMkYkRkZGSUZMRk8=</Equation></Text-field>
</Output>
</Group>
<Group hide-input="false" labelreference="L68" drawlabel="true" applyint="true" applyrational="true" applyexponent="false">
<Input><Text-field prompt="&gt; " style="Maple Input" layout="Normal"><Equation executable="true" style="2D Input" input-equation="" display="LUklbXJvd0c2Iy9JK21vZHVsZW5hbWVHNiJJLFR5cGVzZXR0aW5nR0koX3N5c2xpYkdGJzY6LUkjbW9HRiQ2LVEiI0YnLyUsbWF0aHZhcmlhbnRHUSdub3JtYWxGJy8lJmZlbmNlR1EmZmFsc2VGJy8lKnNlcGFyYXRvckdGNC8lKXN0cmV0Y2h5R0Y0LyUqc3ltbWV0cmljR0Y0LyUobGFyZ2VvcEdGNC8lLm1vdmFibGVsaW1pdHNHRjQvJSdhY2NlbnRHRjQvJSdsc3BhY2VHUSYwLjBlbUYnLyUncnNwYWNlR0ZDLUkjbWlHRiQ2JVEkflEzRicvJSdpdGFsaWNHUSV0cnVlRicvRjBRJ2l0YWxpY0YnLUknbXNwYWNlR0YkNiYvJSdoZWlnaHRHUSYwLjBleEYnLyUmd2lkdGhHRkMvJSZkZXB0aEdGVC8lKmxpbmVicmVha0dRKG5ld2xpbmVGJy1GUDYmRlJGVUZXL0ZaUSVhdXRvRictRkc2JVEkY2QxRidGSkZNLUYsNi1RKiZjb2xvbmVxO0YnRi9GMkY1RjdGOUY7Rj1GPy9GQlEsMC4yNzc3Nzc4ZW1GJy9GRUZhby1JI21uR0YkNiRRIjFGJ0YvLUYsNi1RKCZtaW51cztGJ0YvRjJGNUY3RjlGO0Y9Rj8vRkJRLDAuMjIyMjIyMmVtRicvRkVGW3AtRkc2JVEjZGZGJ0ZKRk0tRiw2LVEiO0YnRi9GMi9GNkZMRjdGOUY7Rj1GP0ZBRmJvLUYsNi1RIn5GJ0YvRjJGNUY3RjlGO0Y9Rj9GQUZERmRwRk9GZm4tRkc2JVEpc2ltcGxpZnlGJ0ZKRk0tSShtZmVuY2VkR0YkNiQtRiM2KS1GRzYlUSVzdWJzRidGSkZNLUZbcTYkLUYjNi1GZHAtRkc2JVEiUUYnRkpGTS1GLDYtUSI9RidGL0YyRjVGN0Y5RjtGPUY/RmBvRmJvLUZHNiVRI1EzRidGSkZNLUYsNi1RIixGJ0YvRjJGY3BGN0Y5RjtGPUY/RkEvRkVRLDAuMzMzMzMzM2VtRictRkc2JVEiTkYnRkpGTUZpcS1GZG82JFEiMkYnRi9GX3JGam5GL0YvRl9yLUZHNiVRJ2Fzc3VtZUYnRkpGTUZpcS1GRzYlUSlwb3NpdGl2ZUYnRkpGTUYvRi9GYHBGT0ZmbkZPRmZuLUZHNiNRIUYnLyUrZXhlY3V0YWJsZUdGNEYv">LUklbXJvd0c2Iy9JK21vZHVsZW5hbWVHNiJJLFR5cGVzZXR0aW5nR0koX3N5c2xpYkdGJzY6LUkjbW9HRiQ2LVEiI0YnLyUsbWF0aHZhcmlhbnRHUSdub3JtYWxGJy8lJmZlbmNlR1EmZmFsc2VGJy8lKnNlcGFyYXRvckdGNC8lKXN0cmV0Y2h5R0Y0LyUqc3ltbWV0cmljR0Y0LyUobGFyZ2VvcEdGNC8lLm1vdmFibGVsaW1pdHNHRjQvJSdhY2NlbnRHRjQvJSdsc3BhY2VHUSYwLjBlbUYnLyUncnNwYWNlR0ZDLUkjbWlHRiQ2JVEkflEzRicvJSdpdGFsaWNHUSV0cnVlRicvRjBRJ2l0YWxpY0YnLUknbXNwYWNlR0YkNiYvJSdoZWlnaHRHUSYwLjBleEYnLyUmd2lkdGhHRkMvJSZkZXB0aEdGVC8lKmxpbmVicmVha0dRKG5ld2xpbmVGJy1GUDYmRlJGVUZXL0ZaUSVhdXRvRictRkc2JVEkY2QxRidGSkZNLUYsNi1RKiZjb2xvbmVxO0YnRi9GMkY1RjdGOUY7Rj1GPy9GQlEsMC4yNzc3Nzc4ZW1GJy9GRUZhby1JI21uR0YkNiRRIjFGJ0YvLUYsNi1RKCZtaW51cztGJ0YvRjJGNUY3RjlGO0Y9Rj8vRkJRLDAuMjIyMjIyMmVtRicvRkVGW3AtRkc2JVEjZGZGJ0ZKRk0tRiw2LVEiO0YnRi9GMi9GNkZMRjdGOUY7Rj1GP0ZBRmJvLUYsNi1RIn5GJ0YvRjJGNUY3RjlGO0Y9Rj9GQUZERmRwRk9GZm4tRkc2JVEpc2ltcGxpZnlGJ0ZKRk0tSShtZmVuY2VkR0YkNiQtRiM2KS1GRzYlUSVzdWJzRidGSkZNLUZbcTYkLUYjNi1GZHAtRkc2JVEiUUYnRkpGTS1GLDYtUSI9RidGL0YyRjVGN0Y5RjtGPUY/RmBvRmJvLUZHNiVRI1EzRidGSkZNLUYsNi1RIixGJ0YvRjJGY3BGN0Y5RjtGPUY/RkEvRkVRLDAuMzMzMzMzM2VtRictRkc2JVEiTkYnRkpGTUZpcS1GZG82JFEiMkYnRi9GX3JGam5GL0YvRl9yLUZHNiVRJ2Fzc3VtZUYnRkpGTUZpcS1GRzYlUSlwb3NpdGl2ZUYnRkpGTUYvRi9GYHBGT0ZmbkZPRmZuLUZHNiNRIUYnLyUrZXhlY3V0YWJsZUdGNEYv</Equation></Text-field>
</Input>
<Output><Text-field style="2D Output" layout="Maple Output"><Equation executable="false" style="2D Output" display="LUklbXJvd0c2Iy9JK21vZHVsZW5hbWVHNiJJLFR5cGVzZXR0aW5nR0koX3N5c2xpYkdGJzYqLUkjbWlHRiQ2JVEkY2QxRicvJSdpdGFsaWNHUSV0cnVlRicvJSxtYXRodmFyaWFudEdRJ2l0YWxpY0YnLUkjbW9HRiQ2LVEpJkFzc2lnbjtGJy9GM1Enbm9ybWFsRicvJSZmZW5jZUdRJmZhbHNlRicvJSpzZXBhcmF0b3JHRj0vJSlzdHJldGNoeUdGPS8lKnN5bW1ldHJpY0dGPS8lKGxhcmdlb3BHRj0vJS5tb3ZhYmxlbGltaXRzR0Y9LyUnYWNjZW50R0Y9LyUnbHNwYWNlR1EsMC4yNzc3Nzc4ZW1GJy8lJ3JzcGFjZUdGTC1JI21uR0YkNiRRIjFGJ0Y5LUY2Ni1RKCZtaW51cztGJ0Y5RjtGPkZARkJGREZGRkgvRktRLDAuMjIyMjIyMmVtRicvRk5GVy1JJm1mcmFjR0YkNigtRiM2KS1GNjYtUSomdW1pbnVzMDtGJ0Y5RjtGPkZARkJGREZGRkhGVkZYLUYjNigtRlA2JFEiMkYnRjktRjY2LVExJkludmlzaWJsZVRpbWVzO0YnRjlGO0Y+RkBGQkZERkZGSC9GS1EmMC4wZW1GJy9GTkZkby1GLDYlUSJDRidGL0YyRmBvLUYsNiVRIlFGJ0YvRjJGOS1GNjYtUScmcGx1cztGJ0Y5RjtGPkZARkJGREZGRkhGVkZYLUYsNiVRIk5GJ0YvRjJGXHBGT0Y5LUYjNiZGXW9GYG8tSShtZmVuY2VkR0YkNiQtRiM2Ji1GIzYmLUklbXN1cEdGJDYlRmlvRl1vLyUxc3VwZXJzY3JpcHRzaGlmdEdRIjBGJ0Zgby1GLDYlUSJkRidGL0YyRjlGXHBGT0Y5RjlGOS8lLmxpbmV0aGlja25lc3NHRlIvJStkZW5vbWFsaWduR1EnY2VudGVyRicvJSludW1hbGlnbkdGaHEvJSliZXZlbGxlZEdGPUZccC1GWjYoLUYjNigtRmVwNiQtRiM2KUZobi1GIzYmRmZvRmBvRltxRjlGXHAtRiM2JkZfcEZgb0Zpb0Y5RlxwRmlvRjlGOUZgb0Zpb0Zgb0ZhcUY5LUZccTYlRmRwRl1vRl5xRmRxRmZxRmlxRltyRjk=">LV9JLFR5cGVzZXR0aW5nRzYkJSpwcm90ZWN0ZWRHSShfc3lzbGliRzYiSSxtcHJpbnRzbGFzaEdGKDYkNyM+SSRjZDFHRigsKCIiIkYvKiYsKComSSJDR0YoRi9JIlFHRihGLyEiI0kiTkdGKEYvRi9GL0YvLCYqJkY0IiIjSSJkR0YoRi9GL0YvRi8hIiIjRjtGOSoqLCgqJkYzRi9GNEY5RjsqJkY2Ri9GNEYvRi9GNEYvRi9GN0Y1RjRGL0Y6Ri9GLzcjRi4=</Equation></Text-field>
</Output>
<Output><Text-field style="2D Output" layout="Maple Output"><Equation executable="false" style="2D Output" display="LUkmbWZyYWNHNiMvSSttb2R1bGVuYW1lRzYiSSxUeXBlc2V0dGluZ0dJKF9zeXNsaWJHRic2KC1JJW1yb3dHRiQ2LC1GLDYmLUkjbW5HRiQ2JFEiMkYnLyUsbWF0aHZhcmlhbnRHUSdub3JtYWxGJy1JI21vR0YkNi1RMSZJbnZpc2libGVUaW1lcztGJ0Y0LyUmZmVuY2VHUSZmYWxzZUYnLyUqc2VwYXJhdG9yR0Y9LyUpc3RyZXRjaHlHRj0vJSpzeW1tZXRyaWNHRj0vJShsYXJnZW9wR0Y9LyUubW92YWJsZWxpbWl0c0dGPS8lJ2FjY2VudEdGPS8lJ2xzcGFjZUdRJjAuMGVtRicvJSdyc3BhY2VHRkwtSSVtc3VwR0YkNiUtSSNtaUdGJDYlUSJDRicvJSdpdGFsaWNHUSV0cnVlRicvRjVRJ2l0YWxpY0YnLUYxNiRRIjRGJ0Y0LyUxc3VwZXJzY3JpcHRzaGlmdEdRIjBGJ0Y0LUY4Ni1RKCZtaW51cztGJ0Y0RjtGPkZARkJGREZGRkgvRktRLDAuMjIyMjIyMmVtRicvRk5GX28tRiw2KEYwRjctRlA2JUZSLUYxNiRRIjNGJ0Y0RmhuRjctSSZtc3FydEdGJDYjLUYsNiYtRlA2JUZSRjBGaG4tRjg2LVEnJnBsdXM7RidGNEY7Rj5GQEZCRkRGRkZIRl5vRmBvLUYsNiYtRjE2JFEiOEYnRjRGNy1GUzYlUSJkRidGVkZZRjRGNEY0Rl9wLUYsNigtRjE2JFEjMjhGJ0Y0RjdGXXBGN0ZncEY0RltvLUYsNiotRjE2JFEjMjBGJ0Y0RjdGUkY3RmhvRjdGZ3BGNEZfcC1GLDYmLUYxNiRRIzk2RidGNEY3LUZQNiVGZ3BGMEZobkY0RjQtRlA2JS1JKG1mZW5jZWRHRiQ2JC1GLDYoRl1wRltvLUYsNiZGUkY3RmhvRjRGX3AtRiw2Ji1GMTYkUSMxMkYnRjRGN0ZncEY0RjRGNEYwRmhuLyUubGluZXRoaWNrbmVzc0dRIjFGJy8lK2Rlbm9tYWxpZ25HUSdjZW50ZXJGJy8lKW51bWFsaWduR0Zecy8lKWJldmVsbGVkR0Y9">KiYsLCokSSJDRzYiIiIlIiIjKiZGJSIiJCwmKiRGJUYoIiIiSSJkR0YmIiIpI0YtRighIiMqJkYlRihGLkYtIiNHKihGJUYtRitGMEYuRi0hIz8qJEYuRigiIycqRi0sKEYsRi0qJkYlRi1GK0YwISIiRi4iIzdGMQ==</Equation></Text-field>
</Output>
</Group>
<Group hide-input="false" labelreference="L85" drawlabel="true" applyint="true" applyrational="true" applyexponent="false">
<Input><Text-field prompt="&gt; " style="Maple Input" layout="Normal"><Equation executable="true" style="2D Input" input-equation="" display="LUklbXJvd0c2Iy9JK21vZHVsZW5hbWVHNiJJLFR5cGVzZXR0aW5nR0koX3N5c2xpYkdGJzYoLUkjbW9HRiQ2LVEifkYnLyUsbWF0aHZhcmlhbnRHUSdub3JtYWxGJy8lJmZlbmNlR1EmZmFsc2VGJy8lKnNlcGFyYXRvckdGNC8lKXN0cmV0Y2h5R0Y0LyUqc3ltbWV0cmljR0Y0LyUobGFyZ2VvcEdGNC8lLm1vdmFibGVsaW1pdHNHRjQvJSdhY2NlbnRHRjQvJSdsc3BhY2VHUSYwLjBlbUYnLyUncnNwYWNlR0ZDLUkjbWlHRiQ2JVEpc2ltcGxpZnlGJy8lJ2l0YWxpY0dRJXRydWVGJy9GMFEnaXRhbGljRictSShtZmVuY2VkR0YkNiQtRiM2Jy1JJW1zdXBHRiQ2JS1GUDYkLUYjNjEtSSNtbkdGJDYkUSIyRidGL0YrLUZVNiUtRkc2JVEiQ0YnRkpGTS1GZm42JFEiNEYnRi8vJTFzdXBlcnNjcmlwdHNoaWZ0R1EiMEYnLUYsNi1RKCZtaW51cztGJ0YvRjJGNUY3RjlGO0Y9Rj8vRkJRLDAuMjIyMjIyMmVtRicvRkVGaG8tRmZuNiRRIzIwRidGLy1GLDYtUTEmSW52aXNpYmxlVGltZXM7RidGL0YyRjVGN0Y5RjtGPUY/RkFGREZbb0ZdcC1JJm1zcXJ0R0YkNiMtRiM2Ki1GVTYlRltvRmVuRmFvLUYsNi1RJyZwbHVzO0YnRi9GMkY1RjdGOUY7Rj1GP0Znb0Zpby1GIzYqLUZmbjYkUSI4RidGL0ZdcC1GRzYlUSJkRidGSkZNLyUrZm9yZWdyb3VuZEdRKlswLDAsMjU1XUYnLyUrZXhlY3V0YWJsZUdGNC8lKXJlYWRvbmx5R0ZMLyUwZm9udF9zdHlsZV9uYW1lR1EqMkR+T3V0cHV0RidGL0ZicUZlcUZncUZpcUYvRl1wRl9xLUYjNilGZ3AtRiM2Ki1GZm42JFEjOTZGJ0YvRl1wLUZVNiVGX3FGZW5GYW9GYnFGZXFGZ3FGaXFGL0ZicUZlcUZncUZpcUYvLUZHNiNRIUYnRmVxRi9GLy1GIzYlRmVuRkpGTUZhb0Zkby1GVTYlLUZQNiQtRiM2MEZkb0ZlbkZdcC1GVTYlRltvLUZmbjYkUSIzRidGL0Zhb0ZdcC1GYXA2Iy1GIzYsRmVwRmdwRlxxRl1wRl9xRmJxRmVxRmdxRmlxRi9GZ3AtRmZuNiRRIzI4RidGL0YrRmVwRl1wRl9xRmVxRi9GL0ZockZhb0ZlcUYvRi8tRiw2LVEiO0YnRi9GMi9GNkZMRjdGOUY7Rj1GP0ZBL0ZFUSwwLjI3Nzc3NzhlbUYnRmVxRi8=">LUklbXJvd0c2Iy9JK21vZHVsZW5hbWVHNiJJLFR5cGVzZXR0aW5nR0koX3N5c2xpYkdGJzYoLUkjbW9HRiQ2LVEifkYnLyUsbWF0aHZhcmlhbnRHUSdub3JtYWxGJy8lJmZlbmNlR1EmZmFsc2VGJy8lKnNlcGFyYXRvckdGNC8lKXN0cmV0Y2h5R0Y0LyUqc3ltbWV0cmljR0Y0LyUobGFyZ2VvcEdGNC8lLm1vdmFibGVsaW1pdHNHRjQvJSdhY2NlbnRHRjQvJSdsc3BhY2VHUSYwLjBlbUYnLyUncnNwYWNlR0ZDLUkjbWlHRiQ2JVEpc2ltcGxpZnlGJy8lJ2l0YWxpY0dRJXRydWVGJy9GMFEnaXRhbGljRictSShtZmVuY2VkR0YkNiQtRiM2Jy1JJW1zdXBHRiQ2JS1GUDYkLUYjNjEtSSNtbkdGJDYkUSIyRidGL0YrLUZVNiUtRkc2JVEiQ0YnRkpGTS1GZm42JFEiNEYnRi8vJTFzdXBlcnNjcmlwdHNoaWZ0R1EiMEYnLUYsNi1RKCZtaW51cztGJ0YvRjJGNUY3RjlGO0Y9Rj8vRkJRLDAuMjIyMjIyMmVtRicvRkVGaG8tRmZuNiRRIzIwRidGLy1GLDYtUTEmSW52aXNpYmxlVGltZXM7RidGL0YyRjVGN0Y5RjtGPUY/RkFGREZbb0ZdcC1JJm1zcXJ0R0YkNiMtRiM2Ki1GVTYlRltvRmVuRmFvLUYsNi1RJyZwbHVzO0YnRi9GMkY1RjdGOUY7Rj1GP0Znb0Zpby1GIzYqLUZmbjYkUSI4RidGL0ZdcC1GRzYlUSJkRidGSkZNLyUrZm9yZWdyb3VuZEdRKlswLDAsMjU1XUYnLyUrZXhlY3V0YWJsZUdGNC8lKXJlYWRvbmx5R0ZMLyUwZm9udF9zdHlsZV9uYW1lR1EqMkR+T3V0cHV0RidGL0ZicUZlcUZncUZpcUYvRl1wRl9xLUYjNilGZ3AtRiM2Ki1GZm42JFEjOTZGJ0YvRl1wLUZVNiVGX3FGZW5GYW9GYnFGZXFGZ3FGaXFGL0ZicUZlcUZncUZpcUYvLUZHNiNRIUYnRmVxRi9GLy1GIzYlRmVuRkpGTUZhb0Zkby1GVTYlLUZQNiQtRiM2MEZkb0ZlbkZdcC1GVTYlRltvLUZmbjYkUSIzRidGL0Zhb0ZdcC1GYXA2Iy1GIzYsRmVwRmdwRlxxRl1wRl9xRmJxRmVxRmdxRmlxRi9GZ3AtRmZuNiRRIzI4RidGL0YrRmVwRl1wRl9xRmVxRi9GL0ZockZhb0ZlcUYvRi8tRiw2LVEiO0YnRi9GMi9GNkZMRjdGOUY7Rj1GP0ZBL0ZFUSwwLjI3Nzc3NzhlbUYnRmVxRi8=</Equation></Text-field>
</Input>
<Output><Text-field style="2D Output" layout="Maple Output"><Equation executable="false" style="2D Output" display="LUklbXJvd0c2Iy9JK21vZHVsZW5hbWVHNiJJLFR5cGVzZXR0aW5nR0koX3N5c2xpYkdGJzYlLUkjbW9HRiQ2LVEqJnVtaW51czA7RicvJSxtYXRodmFyaWFudEdRJ25vcm1hbEYnLyUmZmVuY2VHUSZmYWxzZUYnLyUqc2VwYXJhdG9yR0Y0LyUpc3RyZXRjaHlHRjQvJSpzeW1tZXRyaWNHRjQvJShsYXJnZW9wR0Y0LyUubW92YWJsZWxpbWl0c0dGNC8lJ2FjY2VudEdGNC8lJ2xzcGFjZUdRLDAuMjIyMjIyMmVtRicvJSdyc3BhY2VHRkMtRiM2KC1JI21uR0YkNiRRIzMyRidGLy1GLDYtUTEmSW52aXNpYmxlVGltZXM7RidGL0YyRjVGN0Y5RjtGPUY/L0ZCUSYwLjBlbUYnL0ZFRlAtSSNtaUdGJDYlUSJkRicvJSdpdGFsaWNHUSV0cnVlRicvRjBRJ2l0YWxpY0YnRkwtSShtZmVuY2VkR0YkNiQtRiM2LC1JJW1zdXBHRiQ2JS1GUzYlUSJDRidGVkZZLUZJNiRRIjZGJ0YvLyUxc3VwZXJzY3JpcHRzaGlmdEdRIjBGJy1GLDYtUSgmbWludXM7RidGL0YyRjVGN0Y5RjtGPUY/RkFGRC1GIzYmLUZbbzYlRl1vLUZJNiRRIjVGJ0YvRmNvRkwtSSZtc3FydEdGJDYjLUYjNiYtRltvNiVGXW8tRkk2JFEiMkYnRi9GY28tRiw2LVEnJnBsdXM7RidGL0YyRjVGN0Y5RjtGPUY/RkFGRC1GIzYmLUZJNiRRIjhGJ0YvRkxGUkYvRi9GL0Zmby1GIzYoLUZJNiRRJDEwMEYnRi9GTEZlcEZMLUZbbzYlRlJGZ3BGY29GL0ZqcC1GIzYqLUZJNiRRJDEyMEYnRi9GTEZdb0ZMRmBwRkxGZ3FGL0Zmby1GIzYmLUZJNiRRJDI4OEYnRi9GTC1GW282JUZSLUZJNiRRIjNGJ0YvRmNvRi9GL0YvRi9GLw==">LCQqJkkiZEc2IiIiIiwsKiRJIkNHRiUiIidGJiomRikiIiYsJiokRikiIiNGJkYkIiIpI0YmRi8hIiIqJkYpRi9GJEYvISQrIiooRilGJkYtRjFGJEYvIiQ/IiokRiQiIiQhJClHRiYhI0s=</Equation></Text-field>
</Output>
</Group>
<Group hide-input="false" labelreference="L69" drawlabel="true" applyint="true" applyrational="true" applyexponent="false">
<Input><Text-field prompt="&gt; " style="Maple Input" layout="Normal"><Equation executable="true" style="2D Input" input-equation="" display="LUklbXJvd0c2Iy9JK21vZHVsZW5hbWVHNiJJLFR5cGVzZXR0aW5nR0koX3N5c2xpYkdGJzZgcC1JI21pR0YkNiVRI2ZzRicvJSdpdGFsaWNHUSV0cnVlRicvJSxtYXRodmFyaWFudEdRJ2l0YWxpY0YnLUkjbW9HRiQ2LVEifkYnL0YzUSdub3JtYWxGJy8lJmZlbmNlR1EmZmFsc2VGJy8lKnNlcGFyYXRvckdGPS8lKXN0cmV0Y2h5R0Y9LyUqc3ltbWV0cmljR0Y9LyUobGFyZ2VvcEdGPS8lLm1vdmFibGVsaW1pdHNHRj0vJSdhY2NlbnRHRj0vJSdsc3BhY2VHUSYwLjBlbUYnLyUncnNwYWNlR0ZMLUY2Ni1RKiZjb2xvbmVxO0YnRjlGO0Y+RkBGQkZERkZGSC9GS1EsMC4yNzc3Nzc4ZW1GJy9GTkZTRjUtSShtZmVuY2VkR0YkNiYtRiM2Ky1JJW1zdXBHRiQ2JS1GLDYlUSJDRidGL0YyLUkjbW5HRiQ2JFEiMkYnRjkvJTFzdXBlcnNjcmlwdHNoaWZ0R1EiMEYnLUY2Ni1RJyZwbHVzO0YnRjlGO0Y+RkBGQkZERkZGSC9GS1EsMC4yMjIyMjIyZW1GJy9GTkZlby1GW282JFEiOEYnRjktRjY2LVExJkludmlzaWJsZVRpbWVzO0YnRjlGO0Y+RkBGQkZERkZGSEZKRk0tRiw2JVEiZEYnRi9GMi1GNjYtUSomdW1pbnVzMDtGJ0Y5RjtGPkZARkJGREZGRkhGZG9GZm8tRmVuNiUtRiw2JVEiWEYnRi9GMi1GIzYlRmpuRi9GMkZeby8lK2V4ZWN1dGFibGVHRj1GOUY5LyUlb3BlbkdRIltGJy8lJmNsb3NlR1EiXUYnLUY2Ni1RIjpGJ0Y5RjtGPkZARkJGREZGRkhGUkZULUknbXNwYWNlR0YkNiYvJSdoZWlnaHRHUSYwLjBleEYnLyUmd2lkdGhHRkwvJSZkZXB0aEdGanEvJSpsaW5lYnJlYWtHUShuZXdsaW5lRictRmZxNiZGaHFGW3JGXXIvRmByUSVhdXRvRictRiw2JVEkZ3MxRidGL0YyRjVGT0Y1LUZWNiYtRiM2JS1GLDYjUSFGJ0ZqcEY5RjlGXHFGX3FGYnFGZXFGYnItRiw2JVEkZ3MyRidGL0YyRjVGT0Y1LUZWNiYtRiM2TUZnbi1GNjYtUSIsRidGOUY7L0Y/RjFGQEZCRkRGRkZIRkovRk5RLDAuMzMzMzMzM2VtRidGYHBGXXBGZ3NGNUZaRmFvRmdvRmpvRl1wRmdzRmVwRmdzRmpuRmpvLUZlbjYlRmduLUZbbzYkUSI0RidGOUZeby1GNjYtUSgmbWludXM7RidGOUY7Rj5GQEZCRkRGRkZIRmRvRmZvRmpuRmpvLUZlbjYlRmduLUZbbzYkUSIzRidGOUZeb0Zqb0ZlcEZhby1GW282JFEjMjhGJ0Y5RjVGWkZqb0ZdcEZidC1GW282JFEjMjBGJ0Y5RjVGZ25GNUZlcEY1Rl1wLUY2Ni1RIitGJ0Y5RjtGPkZARkJGREZGRkhGZG9GZm8tRltvNiRRIzk2RidGOUY1LUZlbjYlRl1wRmpuRl5vRmpwRjlGOUZccUZfcUZicUZlcUZici1GLDYlUSNoc0YnRi9GMkY1Rk9GNUZpckZicUZlcUZici1GLDYlUSV2YXJzRidGL0YyRjVGT0Y1LUZWNiYtRiM2JUZlcEZqcEY5RjlGXHFGX3FGYnFGZXFGNS1GLDYlUSZwdmFyc0YnRi9GMkZPLUZWNiYtRiM2J0ZnbkZnc0ZdcEZqcEY5RjlGXHFGX3FGYnFGZXFGNS1GLDYlUSJSRidGL0YyRjVGT0Y1LUYsNiVRL1BvbHlub21pYWxSaW5nRidGL0YyLUZWNiQtRiM2JS1GVjYmLUYjNiktRiw2JVEjb3BGJ0YvRjItRlY2JC1GIzYmLUYsNiVRKFJldmVyc2VGJ0YvRjItRlY2JC1GIzYlRlt2RmpwRjlGOUZqcEY5RjlGZ3NGZ3ctRlY2JC1GIzYmRl54LUZWNiQtRiM2JUZidkZqcEY5RjlGanBGOUY5RmpwRjlGOUZccUZfcUZqcEY5RjlGYnFGZXFGYnItRiw2JVEkcnJjRidGL0YyRjVGT0Y1LUYsNiVRN1JlYWxSb290Q2xhc3NpZmljYXRpb25GJ0YvRjItRlY2JC1GIzZCRitGZ3NGNUZmckZnc0Y1RmBzRmdzRjVGaHVGZ3NGNS1GLDYlUSVub3BzRidGL0YyRml4RmdzRjUtRltvNiRRIjFGJ0Y5LUY2Ni1RIy4uRidGOUY7Rj5GQEZCRkRGRkZIRmRvRk0tRiw2JVEia0YnRi9GMkZnc0Y1Rml2RmdzLUY2Ni1RIidGJ0Y5RjtGPkZARkJGREZGRkgvRktRLDAuMTExMTExMWVtRidGTS1GLDYlUSdvdXRwdXRGJ0YvRjJGY3otRjY2LVEiPUYnRjlGO0Y+RkBGQkZERkZGSEZSRlRGY3otRiw2JVEoZm9ybXVsYUYnRi9GMkZjekZqcEY5RjktRjY2LVEiO0YnRjlGO0Zqc0ZARkJGREZGRkhGSkZURmVxRmJyLUYsNiVRJHBieEYnRi9GMkZPLUYsNiVRMFJlcHJlc2VudGluZ0JveEYnRi9GMi1GVjYkLUYjNihGXXktRlY2Ji1GIzYkRmp5RjlGOUZccUZfcUZeXGxGZ3NGaXZGOUY5RmFbbC1GLDYlUSRxZmZGJ0YvRjItRjY2LVEpJkFzc2lnbjtGJ0Y5RjtGPkZARkJGREZGRkhGUkZULUYsNiVRQlJlcHJlc2VudGluZ1F1YW50aWZpZXJGcmVlRm9ybXVsYUYnRi9GMi1GVjYkLUYjNiRGZFtsRjlGOUZhW2wtRiw2JVE9RGlzcGxheVF1YW50aWZpZXJGcmVlRm9ybXVsYUYnRi9GMi1GVjYkLUYjNiRGYlxsRjlGOUZicUZlcUZickZlcUZickZdc0ZqcEY5">LUklbXJvd0c2Iy9JK21vZHVsZW5hbWVHNiJJLFR5cGVzZXR0aW5nR0koX3N5c2xpYkdGJzZgcC1JI21pR0YkNiVRI2ZzRicvJSdpdGFsaWNHUSV0cnVlRicvJSxtYXRodmFyaWFudEdRJ2l0YWxpY0YnLUkjbW9HRiQ2LVEifkYnL0YzUSdub3JtYWxGJy8lJmZlbmNlR1EmZmFsc2VGJy8lKnNlcGFyYXRvckdGPS8lKXN0cmV0Y2h5R0Y9LyUqc3ltbWV0cmljR0Y9LyUobGFyZ2VvcEdGPS8lLm1vdmFibGVsaW1pdHNHRj0vJSdhY2NlbnRHRj0vJSdsc3BhY2VHUSYwLjBlbUYnLyUncnNwYWNlR0ZMLUY2Ni1RKiZjb2xvbmVxO0YnRjlGO0Y+RkBGQkZERkZGSC9GS1EsMC4yNzc3Nzc4ZW1GJy9GTkZTRjUtSShtZmVuY2VkR0YkNiYtRiM2Ky1JJW1zdXBHRiQ2JS1GLDYlUSJDRidGL0YyLUkjbW5HRiQ2JFEiMkYnRjkvJTFzdXBlcnNjcmlwdHNoaWZ0R1EiMEYnLUY2Ni1RJyZwbHVzO0YnRjlGO0Y+RkBGQkZERkZGSC9GS1EsMC4yMjIyMjIyZW1GJy9GTkZlby1GW282JFEiOEYnRjktRjY2LVExJkludmlzaWJsZVRpbWVzO0YnRjlGO0Y+RkBGQkZERkZGSEZKRk0tRiw2JVEiZEYnRi9GMi1GNjYtUSomdW1pbnVzMDtGJ0Y5RjtGPkZARkJGREZGRkhGZG9GZm8tRmVuNiUtRiw2JVEiWEYnRi9GMi1GIzYlRmpuRi9GMkZeby8lK2V4ZWN1dGFibGVHRj1GOUY5LyUlb3BlbkdRIltGJy8lJmNsb3NlR1EiXUYnLUY2Ni1RIjpGJ0Y5RjtGPkZARkJGREZGRkhGUkZULUknbXNwYWNlR0YkNiYvJSdoZWlnaHRHUSYwLjBleEYnLyUmd2lkdGhHRkwvJSZkZXB0aEdGanEvJSpsaW5lYnJlYWtHUShuZXdsaW5lRictRmZxNiZGaHFGW3JGXXIvRmByUSVhdXRvRictRiw2JVEkZ3MxRidGL0YyRjVGT0Y1LUZWNiYtRiM2JS1GLDYjUSFGJ0ZqcEY5RjlGXHFGX3FGYnFGZXFGYnItRiw2JVEkZ3MyRidGL0YyRjVGT0Y1LUZWNiYtRiM2TUZnbi1GNjYtUSIsRidGOUY7L0Y/RjFGQEZCRkRGRkZIRkovRk5RLDAuMzMzMzMzM2VtRidGYHBGXXBGZ3NGNUZaRmFvRmdvRmpvRl1wRmdzRmVwRmdzRmpuRmpvLUZlbjYlRmduLUZbbzYkUSI0RidGOUZeby1GNjYtUSgmbWludXM7RidGOUY7Rj5GQEZCRkRGRkZIRmRvRmZvRmpuRmpvLUZlbjYlRmduLUZbbzYkUSIzRidGOUZeb0Zqb0ZlcEZhby1GW282JFEjMjhGJ0Y5RjVGWkZqb0ZdcEZidC1GW282JFEjMjBGJ0Y5RjVGZ25GNUZlcEY1Rl1wLUY2Ni1RIitGJ0Y5RjtGPkZARkJGREZGRkhGZG9GZm8tRltvNiRRIzk2RidGOUY1LUZlbjYlRl1wRmpuRl5vRmpwRjlGOUZccUZfcUZicUZlcUZici1GLDYlUSNoc0YnRi9GMkY1Rk9GNUZpckZicUZlcUZici1GLDYlUSV2YXJzRidGL0YyRjVGT0Y1LUZWNiYtRiM2JUZlcEZqcEY5RjlGXHFGX3FGYnFGZXFGNS1GLDYlUSZwdmFyc0YnRi9GMkZPLUZWNiYtRiM2J0ZnbkZnc0ZdcEZqcEY5RjlGXHFGX3FGYnFGZXFGNS1GLDYlUSJSRidGL0YyRjVGT0Y1LUYsNiVRL1BvbHlub21pYWxSaW5nRidGL0YyLUZWNiQtRiM2JS1GVjYmLUYjNiktRiw2JVEjb3BGJ0YvRjItRlY2JC1GIzYmLUYsNiVRKFJldmVyc2VGJ0YvRjItRlY2JC1GIzYlRlt2RmpwRjlGOUZqcEY5RjlGZ3NGZ3ctRlY2JC1GIzYmRl54LUZWNiQtRiM2JUZidkZqcEY5RjlGanBGOUY5RmpwRjlGOUZccUZfcUZqcEY5RjlGYnFGZXFGYnItRiw2JVEkcnJjRidGL0YyRjVGT0Y1LUYsNiVRN1JlYWxSb290Q2xhc3NpZmljYXRpb25GJ0YvRjItRlY2JC1GIzZCRitGZ3NGNUZmckZnc0Y1RmBzRmdzRjVGaHVGZ3NGNS1GLDYlUSVub3BzRidGL0YyRml4RmdzRjUtRltvNiRRIjFGJ0Y5LUY2Ni1RIy4uRidGOUY7Rj5GQEZCRkRGRkZIRmRvRk0tRiw2JVEia0YnRi9GMkZnc0Y1Rml2RmdzLUY2Ni1RIidGJ0Y5RjtGPkZARkJGREZGRkgvRktRLDAuMTExMTExMWVtRidGTS1GLDYlUSdvdXRwdXRGJ0YvRjJGY3otRjY2LVEiPUYnRjlGO0Y+RkBGQkZERkZGSEZSRlRGY3otRiw2JVEoZm9ybXVsYUYnRi9GMkZjekZqcEY5RjktRjY2LVEiO0YnRjlGO0Zqc0ZARkJGREZGRkhGSkZURmVxRmJyLUYsNiVRJHBieEYnRi9GMkZPLUYsNiVRMFJlcHJlc2VudGluZ0JveEYnRi9GMi1GVjYkLUYjNihGXXktRlY2Ji1GIzYkRmp5RjlGOUZccUZfcUZeXGxGZ3NGaXZGOUY5RmFbbC1GLDYlUSRxZmZGJ0YvRjItRjY2LVEpJkFzc2lnbjtGJ0Y5RjtGPkZARkJGREZGRkhGUkZULUYsNiVRQlJlcHJlc2VudGluZ1F1YW50aWZpZXJGcmVlRm9ybXVsYUYnRi9GMi1GVjYkLUYjNiRGZFtsRjlGOUZhW2wtRiw2JVE9RGlzcGxheVF1YW50aWZpZXJGcmVlRm9ybXVsYUYnRi9GMi1GVjYkLUYjNiRGYlxsRjlGOUZicUZlcUZickZlcUZickZdc0ZqcEY5</Equation></Text-field>
</Input>
<Output><Text-field style="2D Output" layout="Maple Output"><Equation executable="false" style="2D Output" display="LUklbXJvd0c2Iy9JK21vZHVsZW5hbWVHNiJJLFR5cGVzZXR0aW5nR0koX3N5c2xpYkdGJzYmLUkjbWlHRiQ2JVEkcnJjRicvJSdpdGFsaWNHUSV0cnVlRicvJSxtYXRodmFyaWFudEdRJ2l0YWxpY0YnLUkjbW9HRiQ2LVEpJkFzc2lnbjtGJy9GM1Enbm9ybWFsRicvJSZmZW5jZUdRJmZhbHNlRicvJSpzZXBhcmF0b3JHRj0vJSlzdHJldGNoeUdGPS8lKnN5bW1ldHJpY0dGPS8lKGxhcmdlb3BHRj0vJS5tb3ZhYmxlbGltaXRzR0Y9LyUnYWNjZW50R0Y9LyUnbHNwYWNlR1EsMC4yNzc3Nzc4ZW1GJy8lJ3JzcGFjZUdGTC1JKG1mZW5jZWRHRiQ2Ji1GIzYoLUZQNiYtRiM2Ji1GLDYlUTtyZWd1bGFyX3NlbWlfYWxnZWJyYWljX3NldEYnRi9GMi8lK2ZvcmVncm91bmRHUShbMCwwLDBdRicvJSlyZWFkb25seUdGPUY5RjkvJSVvcGVuR1EnJmxzcWI7RicvJSZjbG9zZUdRJyZyc3FiO0YnLUY2Ni1RIixGJ0Y5RjsvRj9GMUZARkJGREZGRkgvRktRJjAuMGVtRicvRk5RLDAuMzMzMzMzM2VtRictRiw2JVEyYm9yZGVyX3BvbHlub21pYWxGJ0YvRjJGZW5GaG5GOUY5RmpuRl1vRjk=">LV9JLFR5cGVzZXR0aW5nRzYkJSpwcm90ZWN0ZWRHSShfc3lzbGliRzYiSSxtcHJpbnRzbGFzaEdGKDYkNyM+SSRycmNHRig3JDcjSTtyZWd1bGFyX3NlbWlfYWxnZWJyYWljX3NldEc2Iy9JJ19sb2NhbEdGJkktX240NjQ0NTMyMTYwR0YoSTJib3JkZXJfcG9seW5vbWlhbEc2Iy9GM0ktX240NTI1MTAxMjQ4R0YoNyNGLg==</Equation></Text-field>
</Output>
<Output><Text-field style="2D Output" layout="Maple Output"><Equation executable="false" style="2D Output" display="LUklbXJvd0c2Iy9JK21vZHVsZW5hbWVHNiJJLFR5cGVzZXR0aW5nR0koX3N5c2xpYkdGJzYmLUkjbWlHRiQ2JVEkcGJ4RicvJSdpdGFsaWNHUSV0cnVlRicvJSxtYXRodmFyaWFudEdRJ2l0YWxpY0YnLUkjbW9HRiQ2LVEpJkFzc2lnbjtGJy9GM1Enbm9ybWFsRicvJSZmZW5jZUdRJmZhbHNlRicvJSpzZXBhcmF0b3JHRj0vJSlzdHJldGNoeUdGPS8lKnN5bW1ldHJpY0dGPS8lKGxhcmdlb3BHRj0vJS5tb3ZhYmxlbGltaXRzR0Y9LyUnYWNjZW50R0Y9LyUnbHNwYWNlR1EsMC4yNzc3Nzc4ZW1GJy8lJ3JzcGFjZUdGTC1GLDYlUS9wYXJhbWV0cmljX2JveEYnRi9GMkY5">LV9JLFR5cGVzZXR0aW5nRzYkJSpwcm90ZWN0ZWRHSShfc3lzbGliRzYiSSxtcHJpbnRzbGFzaEdGKDYkNyM+SSRwYnhHRihJL3BhcmFtZXRyaWNfYm94RzYjL0knX2xvY2FsR0YmSS1fbjQ1MjUzMjYyMDBHRig3I0Yu</Equation></Text-field>
</Output>
<Output><Text-field style="2D Output" layout="Maple Output"><Equation executable="false" style="2D Output" display="LUklbXJvd0c2Iy9JK21vZHVsZW5hbWVHNiJJLFR5cGVzZXR0aW5nR0koX3N5c2xpYkdGJzYmLUkjbWlHRiQ2JVEkcWZmRicvJSdpdGFsaWNHUSV0cnVlRicvJSxtYXRodmFyaWFudEdRJ2l0YWxpY0YnLUkjbW9HRiQ2LVEpJkFzc2lnbjtGJy9GM1Enbm9ybWFsRicvJSZmZW5jZUdRJmZhbHNlRicvJSpzZXBhcmF0b3JHRj0vJSlzdHJldGNoeUdGPS8lKnN5bW1ldHJpY0dGPS8lKGxhcmdlb3BHRj0vJS5tb3ZhYmxlbGltaXRzR0Y9LyUnYWNjZW50R0Y9LyUnbHNwYWNlR1EsMC4yNzc3Nzc4ZW1GJy8lJ3JzcGFjZUdGTC1GLDYlUThxdWFudGlmaWVyX2ZyZWVfZm9ybXVsYUYnRi9GMkY5">LV9JLFR5cGVzZXR0aW5nRzYkJSpwcm90ZWN0ZWRHSShfc3lzbGliRzYiSSxtcHJpbnRzbGFzaEdGKDYkNyM+SSRxZmZHRihJOHF1YW50aWZpZXJfZnJlZV9mb3JtdWxhRzYjL0knX2xvY2FsR0YmSS1fbjQ1MjUxMDE3NzZHRig3I0Yu</Equation></Text-field>
</Output>
<Output><Text-field style="2D Output" layout="Maple Output"><Equation executable="false" style="2D Output" display="LUkjbWlHNiMvSSttb2R1bGVuYW1lRzYiSSxUeXBlc2V0dGluZ0dJKF9zeXNsaWJHRic2JVEldHJ1ZUYnLyUnaXRhbGljR0YrLyUsbWF0aHZhcmlhbnRHUSdpdGFsaWNGJw==">SSV0cnVlRyUqcHJvdGVjdGVkRw==</Equation></Text-field>
</Output>
</Group>
<Group labelreference="L67" drawlabel="true" applyint="true" applyrational="true" applyexponent="false">
<Input><Text-field prompt="&gt; " style="Maple Input" layout="Normal"><Equation executable="true" style="2D Input" input-equation="" display="LUklbXJvd0c2Iy9JK21vZHVsZW5hbWVHNiJJLFR5cGVzZXR0aW5nR0koX3N5c2xpYkdGJzYlLUkjbW9HRiQ2LVEifkYnLyUsbWF0aHZhcmlhbnRHUSdub3JtYWxGJy8lJmZlbmNlR1EmZmFsc2VGJy8lKnNlcGFyYXRvckdGNC8lKXN0cmV0Y2h5R0Y0LyUqc3ltbWV0cmljR0Y0LyUobGFyZ2VvcEdGNC8lLm1vdmFibGVsaW1pdHNHRjQvJSdhY2NlbnRHRjQvJSdsc3BhY2VHUSYwLjBlbUYnLyUncnNwYWNlR0ZDLyUrZXhlY3V0YWJsZUdGNEYv">LUklbXJvd0c2Iy9JK21vZHVsZW5hbWVHNiJJLFR5cGVzZXR0aW5nR0koX3N5c2xpYkdGJzYlLUkjbW9HRiQ2LVEifkYnLyUsbWF0aHZhcmlhbnRHUSdub3JtYWxGJy8lJmZlbmNlR1EmZmFsc2VGJy8lKnNlcGFyYXRvckdGNC8lKXN0cmV0Y2h5R0Y0LyUqc3ltbWV0cmljR0Y0LyUobGFyZ2VvcEdGNC8lLm1vdmFibGVsaW1pdHNHRjQvJSdhY2NlbnRHRjQvJSdsc3BhY2VHUSYwLjBlbUYnLyUncnNwYWNlR0ZDLyUrZXhlY3V0YWJsZUdGNEYv</Equation></Text-field>
</Input>
</Group>
<Group hide-input="false" labelreference="L70" drawlabel="true" applyint="true" applyrational="true" applyexponent="false">
<Input><Text-field prompt="&gt; " style="Maple Input" layout="Normal"><Equation executable="true" style="2D Input" input-equation="" display="LUklbXJvd0c2Iy9JK21vZHVsZW5hbWVHNiJJLFR5cGVzZXR0aW5nR0koX3N5c2xpYkdGJzY3LUkjbW9HRiQ2LVEiI0YnLyUsbWF0aHZhcmlhbnRHUSdub3JtYWxGJy8lJmZlbmNlR1EmZmFsc2VGJy8lKnNlcGFyYXRvckdGNC8lKXN0cmV0Y2h5R0Y0LyUqc3ltbWV0cmljR0Y0LyUobGFyZ2VvcEdGNC8lLm1vdmFibGVsaW1pdHNHRjQvJSdhY2NlbnRHRjQvJSdsc3BhY2VHUSYwLjBlbUYnLyUncnNwYWNlR0ZDLUkjbWlHRiQ2JVEkflEzRicvJSdpdGFsaWNHUSV0cnVlRicvRjBRJ2l0YWxpY0YnLUknbXNwYWNlR0YkNiYvJSdoZWlnaHRHUSYwLjBleEYnLyUmd2lkdGhHRkMvJSZkZXB0aEdGVC8lKmxpbmVicmVha0dRKG5ld2xpbmVGJy1GUDYmRlJGVUZXL0ZaUSVhdXRvRictRkc2JVEkY2QyRidGSkZNLUYsNi1RKiZjb2xvbmVxO0YnRi9GMkY1RjdGOUY7Rj1GPy9GQlEsMC4yNzc3Nzc4ZW1GJy9GRUZhby1GRzYlUSNkZkYnRkpGTS1GLDYtUSIrRidGL0YyRjVGN0Y5RjtGPUY/L0ZCUSwwLjIyMjIyMjJlbUYnL0ZFRmpvLUkjbW5HRiQ2JFEiMUYnRi8tRiw2LVEiO0YnRi9GMi9GNkZMRjdGOUY7Rj1GP0ZBRmJvLUYsNi1RIn5GJ0YvRjJGNUY3RjlGO0Y9Rj9GQUZERk9GZHAtRkc2JVEpc2ltcGxpZnlGJ0ZKRk0tSShtZmVuY2VkR0YkNiQtRiM2KS1GRzYlUSVzdWJzRidGSkZNLUZbcTYkLUYjNi0tRkc2JVEiUUYnRkpGTS1GLDYtUSI9RidGL0YyRjVGN0Y5RjtGPUY/RmBvRmJvLUZHNiVRI1EzRidGSkZNLUYsNi1RIixGJ0YvRjJGY3BGN0Y5RjtGPUY/RkEvRkVRLDAuMzMzMzMzM2VtRictRkc2JVEiTkYnRkpGTUZpcS1GXXA2JFEiMkYnRi9GX3JGZHBGam5GL0YvRl9yLUZHNiVRJ2Fzc3VtZUYnRkpGTUZpcS1GRzYlUSlwb3NpdGl2ZUYnRkpGTUYvRi9GYHBGTy1GLDYuRmZwLyUrZXhlY3V0YWJsZUdGNEYvRjJGNUY3RjlGO0Y9Rj9GQUZERmBzRmJzRi8=">LUklbXJvd0c2Iy9JK21vZHVsZW5hbWVHNiJJLFR5cGVzZXR0aW5nR0koX3N5c2xpYkdGJzY3LUkjbW9HRiQ2LVEiI0YnLyUsbWF0aHZhcmlhbnRHUSdub3JtYWxGJy8lJmZlbmNlR1EmZmFsc2VGJy8lKnNlcGFyYXRvckdGNC8lKXN0cmV0Y2h5R0Y0LyUqc3ltbWV0cmljR0Y0LyUobGFyZ2VvcEdGNC8lLm1vdmFibGVsaW1pdHNHRjQvJSdhY2NlbnRHRjQvJSdsc3BhY2VHUSYwLjBlbUYnLyUncnNwYWNlR0ZDLUkjbWlHRiQ2JVEkflEzRicvJSdpdGFsaWNHUSV0cnVlRicvRjBRJ2l0YWxpY0YnLUknbXNwYWNlR0YkNiYvJSdoZWlnaHRHUSYwLjBleEYnLyUmd2lkdGhHRkMvJSZkZXB0aEdGVC8lKmxpbmVicmVha0dRKG5ld2xpbmVGJy1GUDYmRlJGVUZXL0ZaUSVhdXRvRictRkc2JVEkY2QyRidGSkZNLUYsNi1RKiZjb2xvbmVxO0YnRi9GMkY1RjdGOUY7Rj1GPy9GQlEsMC4yNzc3Nzc4ZW1GJy9GRUZhby1GRzYlUSNkZkYnRkpGTS1GLDYtUSIrRidGL0YyRjVGN0Y5RjtGPUY/L0ZCUSwwLjIyMjIyMjJlbUYnL0ZFRmpvLUkjbW5HRiQ2JFEiMUYnRi8tRiw2LVEiO0YnRi9GMi9GNkZMRjdGOUY7Rj1GP0ZBRmJvLUYsNi1RIn5GJ0YvRjJGNUY3RjlGO0Y9Rj9GQUZERk9GZHAtRkc2JVEpc2ltcGxpZnlGJ0ZKRk0tSShtZmVuY2VkR0YkNiQtRiM2KS1GRzYlUSVzdWJzRidGSkZNLUZbcTYkLUYjNi0tRkc2JVEiUUYnRkpGTS1GLDYtUSI9RidGL0YyRjVGN0Y5RjtGPUY/RmBvRmJvLUZHNiVRI1EzRidGSkZNLUYsNi1RIixGJ0YvRjJGY3BGN0Y5RjtGPUY/RkEvRkVRLDAuMzMzMzMzM2VtRictRkc2JVEiTkYnRkpGTUZpcS1GXXA2JFEiMkYnRi9GX3JGZHBGam5GL0YvRl9yLUZHNiVRJ2Fzc3VtZUYnRkpGTUZpcS1GRzYlUSlwb3NpdGl2ZUYnRkpGTUYvRi9GYHBGTy1GLDYuRmZwLyUrZXhlY3V0YWJsZUdGNEYvRjJGNUY3RjlGO0Y9Rj9GQUZERmBzRmJzRi8=</Equation></Text-field>
</Input>
<Output><Text-field style="2D Output" layout="Maple Output"><Equation executable="false" style="2D Output" display="LUklbXJvd0c2Iy9JK21vZHVsZW5hbWVHNiJJLFR5cGVzZXR0aW5nR0koX3N5c2xpYkdGJzYqLUkjbWlHRiQ2JVEkY2QyRicvJSdpdGFsaWNHUSV0cnVlRicvJSxtYXRodmFyaWFudEdRJ2l0YWxpY0YnLUkjbW9HRiQ2LVEpJkFzc2lnbjtGJy9GM1Enbm9ybWFsRicvJSZmZW5jZUdRJmZhbHNlRicvJSpzZXBhcmF0b3JHRj0vJSlzdHJldGNoeUdGPS8lKnN5bW1ldHJpY0dGPS8lKGxhcmdlb3BHRj0vJS5tb3ZhYmxlbGltaXRzR0Y9LyUnYWNjZW50R0Y9LyUnbHNwYWNlR1EsMC4yNzc3Nzc4ZW1GJy8lJ3JzcGFjZUdGTC1JJm1mcmFjR0YkNigtRiM2KS1GNjYtUSomdW1pbnVzMDtGJ0Y5RjtGPkZARkJGREZGRkgvRktRLDAuMjIyMjIyMmVtRicvRk5GWC1GIzYoLUkjbW5HRiQ2JFEiMkYnRjktRjY2LVExJkludmlzaWJsZVRpbWVzO0YnRjlGO0Y+RkBGQkZERkZGSC9GS1EmMC4wZW1GJy9GTkZeby1GLDYlUSJDRidGL0YyRmpuLUYsNiVRIlFGJ0YvRjJGOS1GNjYtUScmcGx1cztGJ0Y5RjtGPkZARkJGREZGRkhGV0ZZLUYsNiVRIk5GJ0YvRjJGZm8tRmduNiRRIjFGJ0Y5RjktRiM2JkZmbkZqbi1JKG1mZW5jZWRHRiQ2JC1GIzYmLUYjNiYtSSVtc3VwR0YkNiVGY29GZm4vJTFzdXBlcnNjcmlwdHNoaWZ0R1EiMEYnRmpuLUYsNiVRImRGJ0YvRjJGOUZmb0ZccEY5RjlGOS8lLmxpbmV0aGlja25lc3NHRl5wLyUrZGVub21hbGlnbkdRJ2NlbnRlckYnLyUpbnVtYWxpZ25HRmVxLyUpYmV2ZWxsZWRHRj0tRjY2LVEoJm1pbnVzO0YnRjlGO0Y+RkBGQkZERkZGSEZXRlktRlA2KC1GIzYoLUZicDYkLUYjNilGVC1GIzYmRmBvRmpuRmhwRjlGZm8tRiM2JkZpb0ZqbkZjb0Y5RmZvRmNvRjlGOUZqbkZjb0ZqbkZecUY5LUZpcDYlRmFwRmZuRltxRmFxRmNxRmZxRmhxRmZvRlxwRjk=">LV9JLFR5cGVzZXR0aW5nRzYkJSpwcm90ZWN0ZWRHSShfc3lzbGliRzYiSSxtcHJpbnRzbGFzaEdGKDYkNyM+SSRjZDJHRigsKComLCgqJkkiQ0dGKCIiIkkiUUdGKEYzISIjSSJOR0YoRjNGM0YzRjMsJiomRjQiIiNJImRHRihGM0YzRjNGMyEiIiNGM0Y5KiosKComRjJGM0Y0RjlGOyomRjZGM0Y0RjNGM0Y0RjNGM0Y3RjVGNEYzRjpGM0Y7RjNGMzcjRi4=</Equation></Text-field>
</Output>
<Output><Text-field style="2D Output" layout="Maple Output"><Equation executable="false" style="2D Output" display="LUkmbWZyYWNHNiMvSSttb2R1bGVuYW1lRzYiSSxUeXBlc2V0dGluZ0dJKF9zeXNsaWJHRic2KC1JJW1yb3dHRiQ2LC1GLDYmLUkjbW5HRiQ2JFEiMkYnLyUsbWF0aHZhcmlhbnRHUSdub3JtYWxGJy1JI21vR0YkNi1RMSZJbnZpc2libGVUaW1lcztGJ0Y0LyUmZmVuY2VHUSZmYWxzZUYnLyUqc2VwYXJhdG9yR0Y9LyUpc3RyZXRjaHlHRj0vJSpzeW1tZXRyaWNHRj0vJShsYXJnZW9wR0Y9LyUubW92YWJsZWxpbWl0c0dGPS8lJ2FjY2VudEdGPS8lJ2xzcGFjZUdRJjAuMGVtRicvJSdyc3BhY2VHRkwtSSVtc3VwR0YkNiUtSSNtaUdGJDYlUSJDRicvJSdpdGFsaWNHUSV0cnVlRicvRjVRJ2l0YWxpY0YnLUYxNiRRIjRGJ0Y0LyUxc3VwZXJzY3JpcHRzaGlmdEdRIjBGJ0Y0LUY4Ni1RKCZtaW51cztGJ0Y0RjtGPkZARkJGREZGRkgvRktRLDAuMjIyMjIyMmVtRicvRk5GX28tRiw2KEYwRjctRlA2JUZSLUYxNiRRIjNGJ0Y0RmhuRjctSSZtc3FydEdGJDYjLUYsNiYtRlA2JUZSRjBGaG4tRjg2LVEnJnBsdXM7RidGNEY7Rj5GQEZCRkRGRkZIRl5vRmBvLUYsNiYtRjE2JFEiOEYnRjRGNy1GUzYlUSJkRidGVkZZRjRGNEY0Rl9wLUYsNigtRjE2JFEjMzZGJ0Y0RjdGXXBGN0ZncEY0RltvLUYsNiotRjE2JFEjMjhGJ0Y0RjdGUkY3RmhvRjdGZ3BGNEZfcC1GLDYmLUYxNiRRJDE5MkYnRjRGNy1GUDYlRmdwRjBGaG5GNEY0LUZQNiUtSShtZmVuY2VkR0YkNiQtRiw2KEZdcEZbby1GLDYmRlJGN0Zob0Y0Rl9wLUYsNiYtRjE2JFEjMTJGJ0Y0RjdGZ3BGNEY0RjRGMEZobi8lLmxpbmV0aGlja25lc3NHUSIxRicvJStkZW5vbWFsaWduR1EnY2VudGVyRicvJSludW1hbGlnbkdGXnMvJSliZXZlbGxlZEdGPQ==">KiYsLCokSSJDRzYiIiIlIiIjKiZGJSIiJCwmKiRGJUYoIiIiSSJkR0YmIiIpI0YtRighIiMqJkYlRihGLkYtIiNPKihGJUYtRitGMEYuRi0hI0cqJEYuRigiJCM+Ri0sKEYsRi0qJkYlRi1GK0YwISIiRi4iIzdGMQ==</Equation></Text-field>
</Output>
</Group>
<Group hide-input="false" labelreference="L71" drawlabel="true" applyint="true" applyrational="true" applyexponent="false">
<Input><Text-field prompt="&gt; " style="Maple Input" layout="Normal"><Equation executable="true" style="2D Input" input-equation="" display="LUklbXJvd0c2Iy9JK21vZHVsZW5hbWVHNiJJLFR5cGVzZXR0aW5nR0koX3N5c2xpYkdGJzZccC1JI21pR0YkNiVRI2ZzRicvJSdpdGFsaWNHUSV0cnVlRicvJSxtYXRodmFyaWFudEdRJ2l0YWxpY0YnLUkjbW9HRiQ2LVEifkYnL0YzUSdub3JtYWxGJy8lJmZlbmNlR1EmZmFsc2VGJy8lKnNlcGFyYXRvckdGPS8lKXN0cmV0Y2h5R0Y9LyUqc3ltbWV0cmljR0Y9LyUobGFyZ2VvcEdGPS8lLm1vdmFibGVsaW1pdHNHRj0vJSdhY2NlbnRHRj0vJSdsc3BhY2VHUSYwLjBlbUYnLyUncnNwYWNlR0ZMLUY2Ni1RKiZjb2xvbmVxO0YnRjlGO0Y+RkBGQkZERkZGSC9GS1EsMC4yNzc3Nzc4ZW1GJy9GTkZTRjUtSShtZmVuY2VkR0YkNiYtRiM2Ki1JJW1zdXBHRiQ2JS1GLDYlUSJDRidGL0YyLUkjbW5HRiQ2JFEiMkYnRjkvJTFzdXBlcnNjcmlwdHNoaWZ0R1EiMEYnLUY2Ni1RJyZwbHVzO0YnRjlGO0Y+RkBGQkZERkZGSC9GS1EsMC4yMjIyMjIyZW1GJy9GTkZlby1GW282JFEiOEYnRjktRjY2LVExJkludmlzaWJsZVRpbWVzO0YnRjlGO0Y+RkBGQkZERkZGSEZKRk0tRiw2JVEiZEYnRi9GMi1GNjYtUSomdW1pbnVzMDtGJ0Y5RjtGPkZARkJGREZGRkhGZG9GZm8tRmVuNiUtRiw2JVEiWEYnRi9GMi1GIzYkRmpuRjlGXm9GOUY5LyUlb3BlbkdRIltGJy8lJmNsb3NlR1EiXUYnLUY2Ni1RIjpGJ0Y5RjtGPkZARkJGREZGRkhGUkZULUknbXNwYWNlR0YkNiYvJSdoZWlnaHRHUSYwLjBleEYnLyUmd2lkdGhHRkwvJSZkZXB0aEdGaHEvJSpsaW5lYnJlYWtHUShuZXdsaW5lRictRmRxNiZGZnFGaXFGW3IvRl5yUSVhdXRvRictRiw2JVEkZ3MxRidGL0YyRjVGT0Y1LUZWNiYtRiM2JC1GLDYjUSFGJ0Y5RjlGanBGXXFGYHFGY3FGYHItRiw2JVEkZ3MyRidGL0YyRjVGT0Y1LUZWNiYtRiM2TEZnbi1GNjYtUSIsRidGOUY7L0Y/RjFGQEZCRkRGRkZIRkovRk5RLDAuMzMzMzMzM2VtRidGYHBGXXBGZXNGNUZaRmFvRmdvRmpvRl1wRmVzRmVwRmVzRmpuRmpvLUZlbjYlRmduLUZbbzYkUSI0RidGOUZeby1GNjYtUSgmbWludXM7RidGOUY7Rj5GQEZCRkRGRkZIRmRvRmZvRmpuRmpvLUZlbjYlRmduLUZbbzYkUSIzRidGOUZeb0Zqb0ZlcEZhby1GW282JFEjMzZGJ0Y5RmpvRlpGam9GXXBGYHQtRltvNiRRIzI4RidGOUY1RmduRjVGZXBGNUZdcC1GNjYtUSIrRidGOUY7Rj5GQEZCRkRGRkZIRmRvRmZvLUZbbzYkUSQxOTJGJ0Y5RjUtRmVuNiVGXXBGam5GXm9GOUY5RmpwRl1xRmBxRmNxRmByLUYsNiVRI2hzRidGL0YyRjVGT0Y1RmdyRmBxRmNxRmByLUYsNiVRJXZhcnNGJ0YvRjJGNUZPRjUtRlY2Ji1GIzYkRmVwRjlGOUZqcEZdcUZgcUZjcUY1LUYsNiVRJnB2YXJzRidGL0YyRk8tRlY2Ji1GIzYmRmduRmVzRl1wRjlGOUZqcEZdcUZgcUZjcUY1LUYsNiVRIlJGJ0YvRjJGNUZPRjUtRiw2JVEvUG9seW5vbWlhbFJpbmdGJ0YvRjItRlY2JC1GIzYkLUZWNiYtRiM2KC1GLDYlUSNvcEYnRi9GMi1GVjYkLUYjNiUtRiw2JVEoUmV2ZXJzZUYnRi9GMi1GVjYkLUYjNiRGaXVGOUY5RjlGOUZlc0Zldy1GVjYkLUYjNiVGXHgtRlY2JC1GIzYkRmB2RjlGOUY5RjlGOUY5RmpwRl1xRjlGOUZgcUZjcUZgci1GLDYlUSRycmNGJ0YvRjJGNUZPRjUtRiw2JVE3UmVhbFJvb3RDbGFzc2lmaWNhdGlvbkYnRi9GMi1GVjYkLUYjNkFGK0Zlc0Y1RmRyRmVzRjVGXnNGZXNGNUZmdUZlc0Y1LUYsNiVRJW5vcHNGJ0YvRjJGZ3hGZXNGNS1GW282JFEiMUYnRjktRjY2LVEjLi5GJ0Y5RjtGPkZARkJGREZGRkhGZG9GTS1GLDYlUSJrRidGL0YyRmVzRjVGZ3ZGZXMtRjY2LVEiJ0YnRjlGO0Y+RkBGQkZERkZGSC9GS1EsMC4xMTExMTExZW1GJ0ZNLUYsNiVRJ291dHB1dEYnRi9GMkZhei1GNjYtUSI9RidGOUY7Rj5GQEZCRkRGRkZIRlJGVEZhei1GLDYlUShmb3JtdWxhRidGL0YyRmF6RjlGOS1GNjYtUSI7RidGOUY7RmhzRkBGQkZERkZGSEZKRlRGY3FGYHItRiw2JVEkcGJ4RidGL0YyRk8tRiw2JVEwUmVwcmVzZW50aW5nQm94RidGL0YyLUZWNiQtRiM2KEZbeS1GVjYmLUYjNiRGaHlGOUY5RmpwRl1xRlxcbEZlc0ZndkY5RjlGX1tsLUYsNiVRJHFmZkYnRi9GMi1GNjYtUSkmQXNzaWduO0YnRjlGO0Y+RkBGQkZERkZGSEZSRlQtRiw2JVFCUmVwcmVzZW50aW5nUXVhbnRpZmllckZyZWVGb3JtdWxhRidGL0YyLUZWNiQtRiM2JEZiW2xGOUY5Rl9bbC1GLDYlUT1EaXNwbGF5UXVhbnRpZmllckZyZWVGb3JtdWxhRidGL0YyLUZWNiQtRiM2JEZgXGxGOUY5RmBxRjUvJStleGVjdXRhYmxlR0Y9Rjk=">LUklbXJvd0c2Iy9JK21vZHVsZW5hbWVHNiJJLFR5cGVzZXR0aW5nR0koX3N5c2xpYkdGJzZccC1JI21pR0YkNiVRI2ZzRicvJSdpdGFsaWNHUSV0cnVlRicvJSxtYXRodmFyaWFudEdRJ2l0YWxpY0YnLUkjbW9HRiQ2LVEifkYnL0YzUSdub3JtYWxGJy8lJmZlbmNlR1EmZmFsc2VGJy8lKnNlcGFyYXRvckdGPS8lKXN0cmV0Y2h5R0Y9LyUqc3ltbWV0cmljR0Y9LyUobGFyZ2VvcEdGPS8lLm1vdmFibGVsaW1pdHNHRj0vJSdhY2NlbnRHRj0vJSdsc3BhY2VHUSYwLjBlbUYnLyUncnNwYWNlR0ZMLUY2Ni1RKiZjb2xvbmVxO0YnRjlGO0Y+RkBGQkZERkZGSC9GS1EsMC4yNzc3Nzc4ZW1GJy9GTkZTRjUtSShtZmVuY2VkR0YkNiYtRiM2Ki1JJW1zdXBHRiQ2JS1GLDYlUSJDRidGL0YyLUkjbW5HRiQ2JFEiMkYnRjkvJTFzdXBlcnNjcmlwdHNoaWZ0R1EiMEYnLUY2Ni1RJyZwbHVzO0YnRjlGO0Y+RkBGQkZERkZGSC9GS1EsMC4yMjIyMjIyZW1GJy9GTkZlby1GW282JFEiOEYnRjktRjY2LVExJkludmlzaWJsZVRpbWVzO0YnRjlGO0Y+RkBGQkZERkZGSEZKRk0tRiw2JVEiZEYnRi9GMi1GNjYtUSomdW1pbnVzMDtGJ0Y5RjtGPkZARkJGREZGRkhGZG9GZm8tRmVuNiUtRiw2JVEiWEYnRi9GMi1GIzYkRmpuRjlGXm9GOUY5LyUlb3BlbkdRIltGJy8lJmNsb3NlR1EiXUYnLUY2Ni1RIjpGJ0Y5RjtGPkZARkJGREZGRkhGUkZULUknbXNwYWNlR0YkNiYvJSdoZWlnaHRHUSYwLjBleEYnLyUmd2lkdGhHRkwvJSZkZXB0aEdGaHEvJSpsaW5lYnJlYWtHUShuZXdsaW5lRictRmRxNiZGZnFGaXFGW3IvRl5yUSVhdXRvRictRiw2JVEkZ3MxRidGL0YyRjVGT0Y1LUZWNiYtRiM2JC1GLDYjUSFGJ0Y5RjlGanBGXXFGYHFGY3FGYHItRiw2JVEkZ3MyRidGL0YyRjVGT0Y1LUZWNiYtRiM2TEZnbi1GNjYtUSIsRidGOUY7L0Y/RjFGQEZCRkRGRkZIRkovRk5RLDAuMzMzMzMzM2VtRidGYHBGXXBGZXNGNUZaRmFvRmdvRmpvRl1wRmVzRmVwRmVzRmpuRmpvLUZlbjYlRmduLUZbbzYkUSI0RidGOUZeby1GNjYtUSgmbWludXM7RidGOUY7Rj5GQEZCRkRGRkZIRmRvRmZvRmpuRmpvLUZlbjYlRmduLUZbbzYkUSIzRidGOUZeb0Zqb0ZlcEZhby1GW282JFEjMzZGJ0Y5RmpvRlpGam9GXXBGYHQtRltvNiRRIzI4RidGOUY1RmduRjVGZXBGNUZdcC1GNjYtUSIrRidGOUY7Rj5GQEZCRkRGRkZIRmRvRmZvLUZbbzYkUSQxOTJGJ0Y5RjUtRmVuNiVGXXBGam5GXm9GOUY5RmpwRl1xRmBxRmNxRmByLUYsNiVRI2hzRidGL0YyRjVGT0Y1RmdyRmBxRmNxRmByLUYsNiVRJXZhcnNGJ0YvRjJGNUZPRjUtRlY2Ji1GIzYkRmVwRjlGOUZqcEZdcUZgcUZjcUY1LUYsNiVRJnB2YXJzRidGL0YyRk8tRlY2Ji1GIzYmRmduRmVzRl1wRjlGOUZqcEZdcUZgcUZjcUY1LUYsNiVRIlJGJ0YvRjJGNUZPRjUtRiw2JVEvUG9seW5vbWlhbFJpbmdGJ0YvRjItRlY2JC1GIzYkLUZWNiYtRiM2KC1GLDYlUSNvcEYnRi9GMi1GVjYkLUYjNiUtRiw2JVEoUmV2ZXJzZUYnRi9GMi1GVjYkLUYjNiRGaXVGOUY5RjlGOUZlc0Zldy1GVjYkLUYjNiVGXHgtRlY2JC1GIzYkRmB2RjlGOUY5RjlGOUY5RmpwRl1xRjlGOUZgcUZjcUZgci1GLDYlUSRycmNGJ0YvRjJGNUZPRjUtRiw2JVE3UmVhbFJvb3RDbGFzc2lmaWNhdGlvbkYnRi9GMi1GVjYkLUYjNkFGK0Zlc0Y1RmRyRmVzRjVGXnNGZXNGNUZmdUZlc0Y1LUYsNiVRJW5vcHNGJ0YvRjJGZ3hGZXNGNS1GW282JFEiMUYnRjktRjY2LVEjLi5GJ0Y5RjtGPkZARkJGREZGRkhGZG9GTS1GLDYlUSJrRidGL0YyRmVzRjVGZ3ZGZXMtRjY2LVEiJ0YnRjlGO0Y+RkBGQkZERkZGSC9GS1EsMC4xMTExMTExZW1GJ0ZNLUYsNiVRJ291dHB1dEYnRi9GMkZhei1GNjYtUSI9RidGOUY7Rj5GQEZCRkRGRkZIRlJGVEZhei1GLDYlUShmb3JtdWxhRidGL0YyRmF6RjlGOS1GNjYtUSI7RidGOUY7RmhzRkBGQkZERkZGSEZKRlRGY3FGYHItRiw2JVEkcGJ4RidGL0YyRk8tRiw2JVEwUmVwcmVzZW50aW5nQm94RidGL0YyLUZWNiQtRiM2KEZbeS1GVjYmLUYjNiRGaHlGOUY5RmpwRl1xRlxcbEZlc0ZndkY5RjlGX1tsLUYsNiVRJHFmZkYnRi9GMi1GNjYtUSkmQXNzaWduO0YnRjlGO0Y+RkBGQkZERkZGSEZSRlQtRiw2JVFCUmVwcmVzZW50aW5nUXVhbnRpZmllckZyZWVGb3JtdWxhRidGL0YyLUZWNiQtRiM2JEZiW2xGOUY5Rl9bbC1GLDYlUT1EaXNwbGF5UXVhbnRpZmllckZyZWVGb3JtdWxhRidGL0YyLUZWNiQtRiM2JEZgXGxGOUY5RmBxRjUvJStleGVjdXRhYmxlR0Y9Rjk=</Equation></Text-field>
</Input>
<Output><Text-field style="2D Output" layout="Maple Output"><Equation executable="false" style="2D Output" display="LUklbXJvd0c2Iy9JK21vZHVsZW5hbWVHNiJJLFR5cGVzZXR0aW5nR0koX3N5c2xpYkdGJzYmLUkjbWlHRiQ2JVEkcnJjRicvJSdpdGFsaWNHUSV0cnVlRicvJSxtYXRodmFyaWFudEdRJ2l0YWxpY0YnLUkjbW9HRiQ2LVEpJkFzc2lnbjtGJy9GM1Enbm9ybWFsRicvJSZmZW5jZUdRJmZhbHNlRicvJSpzZXBhcmF0b3JHRj0vJSlzdHJldGNoeUdGPS8lKnN5bW1ldHJpY0dGPS8lKGxhcmdlb3BHRj0vJS5tb3ZhYmxlbGltaXRzR0Y9LyUnYWNjZW50R0Y9LyUnbHNwYWNlR1EsMC4yNzc3Nzc4ZW1GJy8lJ3JzcGFjZUdGTC1JKG1mZW5jZWRHRiQ2Ji1GIzYoLUZQNiYtRiM2Ji1GLDYlUTtyZWd1bGFyX3NlbWlfYWxnZWJyYWljX3NldEYnRi9GMi8lK2ZvcmVncm91bmRHUShbMCwwLDBdRicvJSlyZWFkb25seUdGPUY5RjkvJSVvcGVuR1EnJmxzcWI7RicvJSZjbG9zZUdRJyZyc3FiO0YnLUY2Ni1RIixGJ0Y5RjsvRj9GMUZARkJGREZGRkgvRktRJjAuMGVtRicvRk5RLDAuMzMzMzMzM2VtRictRiw2JVEyYm9yZGVyX3BvbHlub21pYWxGJ0YvRjJGZW5GaG5GOUY5RmpuRl1vRjk=">LV9JLFR5cGVzZXR0aW5nRzYkJSpwcm90ZWN0ZWRHSShfc3lzbGliRzYiSSxtcHJpbnRzbGFzaEdGKDYkNyM+SSRycmNHRig3JDcjSTtyZWd1bGFyX3NlbWlfYWxnZWJyYWljX3NldEc2Iy9JJ19sb2NhbEdGJkktX240NTU0OTQ1NDA4R0YoSTJib3JkZXJfcG9seW5vbWlhbEc2Iy9GM0ktX240NTc2ODUwOTc2R0YoNyNGLg==</Equation></Text-field>
</Output>
<Output><Text-field style="2D Output" layout="Maple Output"><Equation executable="false" style="2D Output" display="LUklbXJvd0c2Iy9JK21vZHVsZW5hbWVHNiJJLFR5cGVzZXR0aW5nR0koX3N5c2xpYkdGJzYmLUkjbWlHRiQ2JVEkcGJ4RicvJSdpdGFsaWNHUSV0cnVlRicvJSxtYXRodmFyaWFudEdRJ2l0YWxpY0YnLUkjbW9HRiQ2LVEpJkFzc2lnbjtGJy9GM1Enbm9ybWFsRicvJSZmZW5jZUdRJmZhbHNlRicvJSpzZXBhcmF0b3JHRj0vJSlzdHJldGNoeUdGPS8lKnN5bW1ldHJpY0dGPS8lKGxhcmdlb3BHRj0vJS5tb3ZhYmxlbGltaXRzR0Y9LyUnYWNjZW50R0Y9LyUnbHNwYWNlR1EsMC4yNzc3Nzc4ZW1GJy8lJ3JzcGFjZUdGTC1GLDYlUS9wYXJhbWV0cmljX2JveEYnRi9GMkY5">LV9JLFR5cGVzZXR0aW5nRzYkJSpwcm90ZWN0ZWRHSShfc3lzbGliRzYiSSxtcHJpbnRzbGFzaEdGKDYkNyM+SSRwYnhHRihJL3BhcmFtZXRyaWNfYm94RzYjL0knX2xvY2FsR0YmSS1fbjQ1NzIwNTg1MjBHRig3I0Yu</Equation></Text-field>
</Output>
<Output><Text-field style="2D Output" layout="Maple Output"><Equation executable="false" style="2D Output" display="LUklbXJvd0c2Iy9JK21vZHVsZW5hbWVHNiJJLFR5cGVzZXR0aW5nR0koX3N5c2xpYkdGJzYmLUkjbWlHRiQ2JVEkcWZmRicvJSdpdGFsaWNHUSV0cnVlRicvJSxtYXRodmFyaWFudEdRJ2l0YWxpY0YnLUkjbW9HRiQ2LVEpJkFzc2lnbjtGJy9GM1Enbm9ybWFsRicvJSZmZW5jZUdRJmZhbHNlRicvJSpzZXBhcmF0b3JHRj0vJSlzdHJldGNoeUdGPS8lKnN5bW1ldHJpY0dGPS8lKGxhcmdlb3BHRj0vJS5tb3ZhYmxlbGltaXRzR0Y9LyUnYWNjZW50R0Y9LyUnbHNwYWNlR1EsMC4yNzc3Nzc4ZW1GJy8lJ3JzcGFjZUdGTC1GLDYlUThxdWFudGlmaWVyX2ZyZWVfZm9ybXVsYUYnRi9GMkY5">LV9JLFR5cGVzZXR0aW5nRzYkJSpwcm90ZWN0ZWRHSShfc3lzbGliRzYiSSxtcHJpbnRzbGFzaEdGKDYkNyM+SSRxZmZHRihJOHF1YW50aWZpZXJfZnJlZV9mb3JtdWxhRzYjL0knX2xvY2FsR0YmSS1fbjQ1NzY4NTE0MDhHRig3I0Yu</Equation></Text-field>
</Output>
<Output><Text-field style="2D Output" layout="Maple Output"><Equation executable="false" style="2D Output" display="LUkjbWlHNiMvSSttb2R1bGVuYW1lRzYiSSxUeXBlc2V0dGluZ0dJKF9zeXNsaWJHRic2JVEldHJ1ZUYnLyUnaXRhbGljR0YrLyUsbWF0aHZhcmlhbnRHUSdpdGFsaWNGJw==">SSV0cnVlRyUqcHJvdGVjdGVkRw==</Equation></Text-field>
</Output>
</Group>
</Section>
<Section collapsed="false" isCollapsible="true" drawButton="true" MultipleChoiceAnswerIndex="-1" MultipleChoiceRandomizeChoices="false" TrueFalseAnswerIndex="-1" EssayAnswerRows="5" EssayAnswerColumns="60"><Title><Text-field style="Heading 2" layout="Heading 2">N=3</Text-field></Title>
<Group hide-input="false" labelreference="L74" drawlabel="true" applyint="true" applyrational="true" applyexponent="false">
<Input><Text-field prompt="&gt; " style="Maple Input" layout="Normal"><Equation executable="true" style="2D Input" input-equation="" display="LUklbXJvd0c2Iy9JK21vZHVsZW5hbWVHNiJJLFR5cGVzZXR0aW5nR0koX3N5c2xpYkdGJzY7LUkjbW9HRiQ2LVEiI0YnLyUsbWF0aHZhcmlhbnRHUSdub3JtYWxGJy8lJmZlbmNlR1EmZmFsc2VGJy8lKnNlcGFyYXRvckdGNC8lKXN0cmV0Y2h5R0Y0LyUqc3ltbWV0cmljR0Y0LyUobGFyZ2VvcEdGNC8lLm1vdmFibGVsaW1pdHNHRjQvJSdhY2NlbnRHRjQvJSdsc3BhY2VHUSYwLjBlbUYnLyUncnNwYWNlR0ZDLUkjbWlHRiQ2JVEkflEyRicvJSdpdGFsaWNHUSV0cnVlRicvRjBRJ2l0YWxpY0YnLUknbXNwYWNlR0YkNiYvJSdoZWlnaHRHUSYwLjBleEYnLyUmd2lkdGhHRkMvJSZkZXB0aEdGVC8lKmxpbmVicmVha0dRKG5ld2xpbmVGJy1GUDYmRlJGVUZXL0ZaUSVhdXRvRictRkc2JVEkY2QxRidGSkZNLUYsNi1RKiZjb2xvbmVxO0YnRi9GMkY1RjdGOUY7Rj1GPy9GQlEsMC4yNzc3Nzc4ZW1GJy9GRUZhby1JI21uR0YkNiRRIjFGJ0YvLUYsNi1RKCZtaW51cztGJ0YvRjJGNUY3RjlGO0Y9Rj8vRkJRLDAuMjIyMjIyMmVtRicvRkVGW3AtRkc2JVEjZGZGJ0ZKRk0tRiw2LVEiO0YnRi9GMi9GNkZMRjdGOUY7Rj1GP0ZBRmJvLUYsNi1RIn5GJ0YvRjJGNUY3RjlGO0Y9Rj9GQUZERmRwRk9GZm4tRkc2JVEpc2ltcGxpZnlGJ0ZKRk0tSShtZmVuY2VkR0YkNiQtRiM2KS1GRzYlUSVzdWJzRidGSkZNLUZbcTYkLUYjNi1GZHAtRkc2JVEiUUYnRkpGTS1GLDYtUSI9RidGL0YyRjVGN0Y5RjtGPUY/RmBvRmJvLUZHNiVRI1EyRidGSkZNLUYsNi1RIixGJ0YvRjJGY3BGN0Y5RjtGPUY/RkEvRkVRLDAuMzMzMzMzM2VtRictRkc2JVEiTkYnRkpGTUZpcS1GZG82JFEiM0YnRi9GX3JGam5GL0YvRl9yLUZHNiVRJ2Fzc3VtZUYnRkpGTUZpcS1GRzYlUSlwb3NpdGl2ZUYnRkpGTUYvRi9GYHAtRkc2I1EhRidGT0ZmbkZPRmZuRmBzLyUrZXhlY3V0YWJsZUdGNEYv">LUklbXJvd0c2Iy9JK21vZHVsZW5hbWVHNiJJLFR5cGVzZXR0aW5nR0koX3N5c2xpYkdGJzY7LUkjbW9HRiQ2LVEiI0YnLyUsbWF0aHZhcmlhbnRHUSdub3JtYWxGJy8lJmZlbmNlR1EmZmFsc2VGJy8lKnNlcGFyYXRvckdGNC8lKXN0cmV0Y2h5R0Y0LyUqc3ltbWV0cmljR0Y0LyUobGFyZ2VvcEdGNC8lLm1vdmFibGVsaW1pdHNHRjQvJSdhY2NlbnRHRjQvJSdsc3BhY2VHUSYwLjBlbUYnLyUncnNwYWNlR0ZDLUkjbWlHRiQ2JVEkflEyRicvJSdpdGFsaWNHUSV0cnVlRicvRjBRJ2l0YWxpY0YnLUknbXNwYWNlR0YkNiYvJSdoZWlnaHRHUSYwLjBleEYnLyUmd2lkdGhHRkMvJSZkZXB0aEdGVC8lKmxpbmVicmVha0dRKG5ld2xpbmVGJy1GUDYmRlJGVUZXL0ZaUSVhdXRvRictRkc2JVEkY2QxRidGSkZNLUYsNi1RKiZjb2xvbmVxO0YnRi9GMkY1RjdGOUY7Rj1GPy9GQlEsMC4yNzc3Nzc4ZW1GJy9GRUZhby1JI21uR0YkNiRRIjFGJ0YvLUYsNi1RKCZtaW51cztGJ0YvRjJGNUY3RjlGO0Y9Rj8vRkJRLDAuMjIyMjIyMmVtRicvRkVGW3AtRkc2JVEjZGZGJ0ZKRk0tRiw2LVEiO0YnRi9GMi9GNkZMRjdGOUY7Rj1GP0ZBRmJvLUYsNi1RIn5GJ0YvRjJGNUY3RjlGO0Y9Rj9GQUZERmRwRk9GZm4tRkc2JVEpc2ltcGxpZnlGJ0ZKRk0tSShtZmVuY2VkR0YkNiQtRiM2KS1GRzYlUSVzdWJzRidGSkZNLUZbcTYkLUYjNi1GZHAtRkc2JVEiUUYnRkpGTS1GLDYtUSI9RidGL0YyRjVGN0Y5RjtGPUY/RmBvRmJvLUZHNiVRI1EyRidGSkZNLUYsNi1RIixGJ0YvRjJGY3BGN0Y5RjtGPUY/RkEvRkVRLDAuMzMzMzMzM2VtRictRkc2JVEiTkYnRkpGTUZpcS1GZG82JFEiM0YnRi9GX3JGam5GL0YvRl9yLUZHNiVRJ2Fzc3VtZUYnRkpGTUZpcS1GRzYlUSlwb3NpdGl2ZUYnRkpGTUYvRi9GYHAtRkc2I1EhRidGT0ZmbkZPRmZuRmBzLyUrZXhlY3V0YWJsZUdGNEYv</Equation></Text-field>
</Input>
<Output><Text-field style="2D Output" layout="Maple Output"><Equation executable="false" style="2D Output" display="LUklbXJvd0c2Iy9JK21vZHVsZW5hbWVHNiJJLFR5cGVzZXR0aW5nR0koX3N5c2xpYkdGJzYqLUkjbWlHRiQ2JVEkY2QxRicvJSdpdGFsaWNHUSV0cnVlRicvJSxtYXRodmFyaWFudEdRJ2l0YWxpY0YnLUkjbW9HRiQ2LVEpJkFzc2lnbjtGJy9GM1Enbm9ybWFsRicvJSZmZW5jZUdRJmZhbHNlRicvJSpzZXBhcmF0b3JHRj0vJSlzdHJldGNoeUdGPS8lKnN5bW1ldHJpY0dGPS8lKGxhcmdlb3BHRj0vJS5tb3ZhYmxlbGltaXRzR0Y9LyUnYWNjZW50R0Y9LyUnbHNwYWNlR1EsMC4yNzc3Nzc4ZW1GJy8lJ3JzcGFjZUdGTC1JI21uR0YkNiRRIjFGJ0Y5LUY2Ni1RKCZtaW51cztGJ0Y5RjtGPkZARkJGREZGRkgvRktRLDAuMjIyMjIyMmVtRicvRk5GVy1JJm1mcmFjR0YkNigtRiM2KS1GNjYtUSomdW1pbnVzMDtGJ0Y5RjtGPkZARkJGREZGRkhGVkZYLUYjNigtRlA2JFEiMkYnRjktRjY2LVExJkludmlzaWJsZVRpbWVzO0YnRjlGO0Y+RkBGQkZERkZGSC9GS1EmMC4wZW1GJy9GTkZkby1GLDYlUSJDRidGL0YyRmBvLUYsNiVRIlFGJ0YvRjJGOS1GNjYtUScmcGx1cztGJ0Y5RjtGPkZARkJGREZGRkhGVkZYLUYsNiVRIk5GJ0YvRjJGXHBGT0Y5LUYjNiZGXW9GYG8tSShtZmVuY2VkR0YkNiQtRiM2Ji1GIzYmLUklbXN1cEdGJDYlRmlvRl1vLyUxc3VwZXJzY3JpcHRzaGlmdEdRIjBGJ0Zgby1GLDYlUSJkRidGL0YyRjlGXHBGT0Y5RjlGOS8lLmxpbmV0aGlja25lc3NHRlIvJStkZW5vbWFsaWduR1EnY2VudGVyRicvJSludW1hbGlnbkdGaHEvJSliZXZlbGxlZEdGPUZccC1GWjYoLUYjNigtRmVwNiQtRiM2KUZobi1GIzYmRmZvRmBvRltxRjlGXHAtRiM2JkZfcEZgb0Zpb0Y5RlxwRmlvRjlGOUZgb0Zpb0Zgb0ZhcUY5LUZccTYlRmRwRl1vRl5xRmRxRmZxRmlxRltyRjk=">LV9JLFR5cGVzZXR0aW5nRzYkJSpwcm90ZWN0ZWRHSShfc3lzbGliRzYiSSxtcHJpbnRzbGFzaEdGKDYkNyM+SSRjZDFHRigsKCIiIkYvKiYsKComSSJDR0YoRi9JIlFHRihGLyEiI0kiTkdGKEYvRi9GL0YvLCYqJkY0IiIjSSJkR0YoRi9GL0YvRi8hIiIjRjtGOSoqLCgqJkYzRi9GNEY5RjsqJkY2Ri9GNEYvRi9GNEYvRi9GN0Y1RjRGL0Y6Ri9GLzcjRi4=</Equation></Text-field>
</Output>
<Output><Text-field style="2D Output" layout="Maple Output"><Equation executable="false" style="2D Output" display="LUkmbWZyYWNHNiMvSSttb2R1bGVuYW1lRzYiSSxUeXBlc2V0dGluZ0dJKF9zeXNsaWJHRic2KC1JJW1yb3dHRiQ2KC1JI21uR0YkNiRRIjJGJy8lLG1hdGh2YXJpYW50R1Enbm9ybWFsRictSSNtb0dGJDYtUTEmSW52aXNpYmxlVGltZXM7RidGMi8lJmZlbmNlR1EmZmFsc2VGJy8lKnNlcGFyYXRvckdGOy8lKXN0cmV0Y2h5R0Y7LyUqc3ltbWV0cmljR0Y7LyUobGFyZ2VvcEdGOy8lLm1vdmFibGVsaW1pdHNHRjsvJSdhY2NlbnRHRjsvJSdsc3BhY2VHUSYwLjBlbUYnLyUncnNwYWNlR0ZKLUkobWZlbmNlZEdGJDYkLUYsNiYtSSVtc3VwR0YkNiUtSSNtaUdGJDYlUSJDRicvJSdpdGFsaWNHUSV0cnVlRicvRjNRJ2l0YWxpY0YnRi4vJTFzdXBlcnNjcmlwdHNoaWZ0R1EiMEYnLUY2Ni1RJyZwbHVzO0YnRjJGOUY8Rj5GQEZCRkRGRi9GSVEsMC4yMjIyMjIyZW1GJy9GTEZfby1GLDYmLUYvNiRRIzE2RidGMkY1LUZWNiVRImRGJ0ZZRmZuRjJGMkYyRjUtRk42JC1GLDYoRlJGW28tRiw2JkZVRjUtSSZtc3FydEdGJDYjRlBGMkZbby1GLDYmLUYvNiRRIjhGJ0YyRjVGZm9GMkYyRjJGMi1GUzYlLUZONiQtRiw2KEZSRltvRl1wRltvRmFvRjJGMkYuRmhuLyUubGluZXRoaWNrbmVzc0dRIjFGJy8lK2Rlbm9tYWxpZ25HUSdjZW50ZXJGJy8lKW51bWFsaWduR0ZicS8lKWJldmVsbGVkR0Y7">LCQqKCwmKiRJIkNHNiIiIiMiIiJJImRHRiciIztGKSwoRiVGKSomRiZGKUYkI0YpRihGKUYqIiIpRiksKEYlRilGLUYpRipGKyEiI0Yo</Equation></Text-field>
</Output>
</Group>
<Group hide-input="false" labelreference="L75" drawlabel="true" applyint="true" applyrational="true" applyexponent="false">
<Input><Text-field prompt="&gt; " style="Maple Input" layout="Normal"><Equation executable="true" style="2D Input" input-equation="" display="LUklbXJvd0c2Iy9JK21vZHVsZW5hbWVHNiJJLFR5cGVzZXR0aW5nR0koX3N5c2xpYkdGJzZgcC1JI21pR0YkNiVRI2ZzRicvJSdpdGFsaWNHUSV0cnVlRicvJSxtYXRodmFyaWFudEdRJ2l0YWxpY0YnLUkjbW9HRiQ2LVEifkYnL0YzUSdub3JtYWxGJy8lJmZlbmNlR1EmZmFsc2VGJy8lKnNlcGFyYXRvckdGPS8lKXN0cmV0Y2h5R0Y9LyUqc3ltbWV0cmljR0Y9LyUobGFyZ2VvcEdGPS8lLm1vdmFibGVsaW1pdHNHRj0vJSdhY2NlbnRHRj0vJSdsc3BhY2VHUSYwLjBlbUYnLyUncnNwYWNlR0ZMLUY2Ni1RKiZjb2xvbmVxO0YnRjlGO0Y+RkBGQkZERkZGSC9GS1EsMC4yNzc3Nzc4ZW1GJy9GTkZTRjUtSShtZmVuY2VkR0YkNiYtRiM2Ky1JJW1zdXBHRiQ2JS1GLDYlUSJDRidGL0YyLUkjbW5HRiQ2JFEiMkYnRjkvJTFzdXBlcnNjcmlwdHNoaWZ0R1EiMEYnLUY2Ni1RJyZwbHVzO0YnRjlGO0Y+RkBGQkZERkZGSC9GS1EsMC4yMjIyMjIyZW1GJy9GTkZlby1GW282JFEjMTZGJ0Y5LUY2Ni1RMSZJbnZpc2libGVUaW1lcztGJ0Y5RjtGPkZARkJGREZGRkhGSkZNLUYsNiVRImRGJ0YvRjItRjY2LVEoJm1pbnVzO0YnRjlGO0Y+RkBGQkZERkZGSEZkb0Zmby1GZW42JS1GLDYlUSJYRidGL0YyLUYjNiVGam5GL0YyRl5vLyUrZXhlY3V0YWJsZUdGPUY5RjkvJSVvcGVuR1EiW0YnLyUmY2xvc2VHUSJdRictRjY2LVEiOkYnRjlGO0Y+RkBGQkZERkZGSEZSRlQtSSdtc3BhY2VHRiQ2Ji8lJ2hlaWdodEdRJjAuMGV4RicvJSZ3aWR0aEdGTC8lJmRlcHRoR0ZqcS8lKmxpbmVicmVha0dRKG5ld2xpbmVGJy1GZnE2JkZocUZbckZdci9GYHJRJWF1dG9GJy1GLDYlUSRnczFGJ0YvRjJGNUZPRjUtRlY2Ji1GIzYlLUYsNiNRIUYnRmpwRjlGOUZccUZfcUZicUZlcUZici1GLDYlUSRnczJGJ0YvRjJGNUZPRjUtRlY2Ji1GIzY3RmduLUY2Ni1RIixGJ0Y5RjsvRj9GMUZARkJGREZGRkhGSi9GTlEsMC4zMzMzMzMzZW1GJy1GNjYtUSomdW1pbnVzMDtGJ0Y5RjtGPkZARkJGREZGRkhGZG9GZm9GXXBGZ3NGNUZaRmFvRmdvRmpvRl1wRmdzRmVwRmdzRmpuRjUtRlY2JC1GIzYqRlpGYW8tRiM2KkZnb0Zqb0ZdcC8lK2ZvcmVncm91bmRHUSpbMCwwLDI1NV1GJ0ZqcC8lKXJlYWRvbmx5R0YxLyUwZm9udF9zdHlsZV9uYW1lR1EqMkR+T3V0cHV0RidGOUZmdEZqcEZpdEZbdUY5RjlGam8tRlY2JC1GIzYwRlpGYW9GZ25Gam9GZXBGYW8tRltvNiRRIjhGJ0Y5RjVGXXBGZnRGanBGaXRGW3VGOUY5RmpwRjlGOUZccUZfcUZicUZlcUZici1GLDYlUSNoc0YnRi9GMkY1Rk9GNUZpckZicUZlcUZici1GLDYlUSV2YXJzRidGL0YyRjVGT0Y1LUZWNiYtRiM2JUZlcEZqcEY5RjlGXHFGX3FGYnFGZXFGNS1GLDYlUSZwdmFyc0YnRi9GMkZPLUZWNiYtRiM2J0ZnbkZnc0ZdcEZqcEY5RjlGXHFGX3FGYnFGZXFGNS1GLDYlUSJSRidGL0YyRjVGT0Y1LUYsNiVRL1BvbHlub21pYWxSaW5nRidGL0YyLUZWNiQtRiM2JS1GVjYmLUYjNiktRiw2JVEjb3BGJ0YvRjItRlY2JC1GIzYmLUYsNiVRKFJldmVyc2VGJ0YvRjItRlY2JC1GIzYlRmh1RmpwRjlGOUZqcEY5RjlGZ3NGZHctRlY2JC1GIzYmRlt4LUZWNiQtRiM2JUZfdkZqcEY5RjlGanBGOUY5RmpwRjlGOUZccUZfcUZqcEY5RjlGYnFGZXFGYnItRiw2JVEkcnJjRidGL0YyRjVGT0Y1LUYsNiVRN1JlYWxSb290Q2xhc3NpZmljYXRpb25GJ0YvRjItRlY2JC1GIzZCRitGZ3NGNUZmckZnc0Y1RmBzRmdzRjVGZXVGZ3NGNS1GLDYlUSVub3BzRidGL0YyRmZ4RmdzRjUtRltvNiRRIjFGJ0Y5LUY2Ni1RIy4uRidGOUY7Rj5GQEZCRkRGRkZIRmRvRk0tRiw2JVEia0YnRi9GMkZnc0Y1RmZ2RmdzLUY2Ni1RIidGJ0Y5RjtGPkZARkJGREZGRkgvRktRLDAuMTExMTExMWVtRidGTS1GLDYlUSdvdXRwdXRGJ0YvRjJGYHotRjY2LVEiPUYnRjlGO0Y+RkBGQkZERkZGSEZSRlRGYHotRiw2JVEoZm9ybXVsYUYnRi9GMkZgekZqcEY5RjktRjY2LVEiO0YnRjlGO0Zqc0ZARkJGREZGRkhGSkZURmVxRmJyLUYsNiVRJHBieEYnRi9GMkZPLUYsNiVRMFJlcHJlc2VudGluZ0JveEYnRi9GMi1GVjYkLUYjNihGangtRlY2Ji1GIzYkRmd5RjlGOUZccUZfcUZbXGxGZ3NGZnZGOUY5Rl5bbC1GLDYlUSRxZmZGJ0YvRjItRjY2LVEpJkFzc2lnbjtGJ0Y5RjtGPkZARkJGREZGRkhGUkZULUYsNiVRQlJlcHJlc2VudGluZ1F1YW50aWZpZXJGcmVlRm9ybXVsYUYnRi9GMi1GVjYkLUYjNiRGYVtsRjlGOUZeW2wtRiw2JVE9RGlzcGxheVF1YW50aWZpZXJGcmVlRm9ybXVsYUYnRi9GMi1GVjYkLUYjNiRGX1xsRjlGOUZicUZlcUZickZlcUZickZdc0ZqcEY5">LUklbXJvd0c2Iy9JK21vZHVsZW5hbWVHNiJJLFR5cGVzZXR0aW5nR0koX3N5c2xpYkdGJzZgcC1JI21pR0YkNiVRI2ZzRicvJSdpdGFsaWNHUSV0cnVlRicvJSxtYXRodmFyaWFudEdRJ2l0YWxpY0YnLUkjbW9HRiQ2LVEifkYnL0YzUSdub3JtYWxGJy8lJmZlbmNlR1EmZmFsc2VGJy8lKnNlcGFyYXRvckdGPS8lKXN0cmV0Y2h5R0Y9LyUqc3ltbWV0cmljR0Y9LyUobGFyZ2VvcEdGPS8lLm1vdmFibGVsaW1pdHNHRj0vJSdhY2NlbnRHRj0vJSdsc3BhY2VHUSYwLjBlbUYnLyUncnNwYWNlR0ZMLUY2Ni1RKiZjb2xvbmVxO0YnRjlGO0Y+RkBGQkZERkZGSC9GS1EsMC4yNzc3Nzc4ZW1GJy9GTkZTRjUtSShtZmVuY2VkR0YkNiYtRiM2Ky1JJW1zdXBHRiQ2JS1GLDYlUSJDRidGL0YyLUkjbW5HRiQ2JFEiMkYnRjkvJTFzdXBlcnNjcmlwdHNoaWZ0R1EiMEYnLUY2Ni1RJyZwbHVzO0YnRjlGO0Y+RkBGQkZERkZGSC9GS1EsMC4yMjIyMjIyZW1GJy9GTkZlby1GW282JFEjMTZGJ0Y5LUY2Ni1RMSZJbnZpc2libGVUaW1lcztGJ0Y5RjtGPkZARkJGREZGRkhGSkZNLUYsNiVRImRGJ0YvRjItRjY2LVEoJm1pbnVzO0YnRjlGO0Y+RkBGQkZERkZGSEZkb0Zmby1GZW42JS1GLDYlUSJYRidGL0YyLUYjNiVGam5GL0YyRl5vLyUrZXhlY3V0YWJsZUdGPUY5RjkvJSVvcGVuR1EiW0YnLyUmY2xvc2VHUSJdRictRjY2LVEiOkYnRjlGO0Y+RkBGQkZERkZGSEZSRlQtSSdtc3BhY2VHRiQ2Ji8lJ2hlaWdodEdRJjAuMGV4RicvJSZ3aWR0aEdGTC8lJmRlcHRoR0ZqcS8lKmxpbmVicmVha0dRKG5ld2xpbmVGJy1GZnE2JkZocUZbckZdci9GYHJRJWF1dG9GJy1GLDYlUSRnczFGJ0YvRjJGNUZPRjUtRlY2Ji1GIzYlLUYsNiNRIUYnRmpwRjlGOUZccUZfcUZicUZlcUZici1GLDYlUSRnczJGJ0YvRjJGNUZPRjUtRlY2Ji1GIzY3RmduLUY2Ni1RIixGJ0Y5RjsvRj9GMUZARkJGREZGRkhGSi9GTlEsMC4zMzMzMzMzZW1GJy1GNjYtUSomdW1pbnVzMDtGJ0Y5RjtGPkZARkJGREZGRkhGZG9GZm9GXXBGZ3NGNUZaRmFvRmdvRmpvRl1wRmdzRmVwRmdzRmpuRjUtRlY2JC1GIzYqRlpGYW8tRiM2KkZnb0Zqb0ZdcC8lK2ZvcmVncm91bmRHUSpbMCwwLDI1NV1GJ0ZqcC8lKXJlYWRvbmx5R0YxLyUwZm9udF9zdHlsZV9uYW1lR1EqMkR+T3V0cHV0RidGOUZmdEZqcEZpdEZbdUY5RjlGam8tRlY2JC1GIzYwRlpGYW9GZ25Gam9GZXBGYW8tRltvNiRRIjhGJ0Y5RjVGXXBGZnRGanBGaXRGW3VGOUY5RmpwRjlGOUZccUZfcUZicUZlcUZici1GLDYlUSNoc0YnRi9GMkY1Rk9GNUZpckZicUZlcUZici1GLDYlUSV2YXJzRidGL0YyRjVGT0Y1LUZWNiYtRiM2JUZlcEZqcEY5RjlGXHFGX3FGYnFGZXFGNS1GLDYlUSZwdmFyc0YnRi9GMkZPLUZWNiYtRiM2J0ZnbkZnc0ZdcEZqcEY5RjlGXHFGX3FGYnFGZXFGNS1GLDYlUSJSRidGL0YyRjVGT0Y1LUYsNiVRL1BvbHlub21pYWxSaW5nRidGL0YyLUZWNiQtRiM2JS1GVjYmLUYjNiktRiw2JVEjb3BGJ0YvRjItRlY2JC1GIzYmLUYsNiVRKFJldmVyc2VGJ0YvRjItRlY2JC1GIzYlRmh1RmpwRjlGOUZqcEY5RjlGZ3NGZHctRlY2JC1GIzYmRlt4LUZWNiQtRiM2JUZfdkZqcEY5RjlGanBGOUY5RmpwRjlGOUZccUZfcUZqcEY5RjlGYnFGZXFGYnItRiw2JVEkcnJjRidGL0YyRjVGT0Y1LUYsNiVRN1JlYWxSb290Q2xhc3NpZmljYXRpb25GJ0YvRjItRlY2JC1GIzZCRitGZ3NGNUZmckZnc0Y1RmBzRmdzRjVGZXVGZ3NGNS1GLDYlUSVub3BzRidGL0YyRmZ4RmdzRjUtRltvNiRRIjFGJ0Y5LUY2Ni1RIy4uRidGOUY7Rj5GQEZCRkRGRkZIRmRvRk0tRiw2JVEia0YnRi9GMkZnc0Y1RmZ2RmdzLUY2Ni1RIidGJ0Y5RjtGPkZARkJGREZGRkgvRktRLDAuMTExMTExMWVtRidGTS1GLDYlUSdvdXRwdXRGJ0YvRjJGYHotRjY2LVEiPUYnRjlGO0Y+RkBGQkZERkZGSEZSRlRGYHotRiw2JVEoZm9ybXVsYUYnRi9GMkZgekZqcEY5RjktRjY2LVEiO0YnRjlGO0Zqc0ZARkJGREZGRkhGSkZURmVxRmJyLUYsNiVRJHBieEYnRi9GMkZPLUYsNiVRMFJlcHJlc2VudGluZ0JveEYnRi9GMi1GVjYkLUYjNihGangtRlY2Ji1GIzYkRmd5RjlGOUZccUZfcUZbXGxGZ3NGZnZGOUY5Rl5bbC1GLDYlUSRxZmZGJ0YvRjItRjY2LVEpJkFzc2lnbjtGJ0Y5RjtGPkZARkJGREZGRkhGUkZULUYsNiVRQlJlcHJlc2VudGluZ1F1YW50aWZpZXJGcmVlRm9ybXVsYUYnRi9GMi1GVjYkLUYjNiRGYVtsRjlGOUZeW2wtRiw2JVE9RGlzcGxheVF1YW50aWZpZXJGcmVlRm9ybXVsYUYnRi9GMi1GVjYkLUYjNiRGX1xsRjlGOUZicUZlcUZickZlcUZickZdc0ZqcEY5</Equation></Text-field>
</Input>
<Output><Text-field style="2D Output" layout="Maple Output"><Equation executable="false" style="2D Output" display="LUklbXJvd0c2Iy9JK21vZHVsZW5hbWVHNiJJLFR5cGVzZXR0aW5nR0koX3N5c2xpYkdGJzYmLUkjbWlHRiQ2JVEkcnJjRicvJSdpdGFsaWNHUSV0cnVlRicvJSxtYXRodmFyaWFudEdRJ2l0YWxpY0YnLUkjbW9HRiQ2LVEpJkFzc2lnbjtGJy9GM1Enbm9ybWFsRicvJSZmZW5jZUdRJmZhbHNlRicvJSpzZXBhcmF0b3JHRj0vJSlzdHJldGNoeUdGPS8lKnN5bW1ldHJpY0dGPS8lKGxhcmdlb3BHRj0vJS5tb3ZhYmxlbGltaXRzR0Y9LyUnYWNjZW50R0Y9LyUnbHNwYWNlR1EsMC4yNzc3Nzc4ZW1GJy8lJ3JzcGFjZUdGTC1JKG1mZW5jZWRHRiQ2Ji1GIzYoLUZQNiYtRiM2Ji1GLDYlUTtyZWd1bGFyX3NlbWlfYWxnZWJyYWljX3NldEYnRi9GMi8lK2ZvcmVncm91bmRHUShbMCwwLDBdRicvJSlyZWFkb25seUdGPUY5RjkvJSVvcGVuR1EnJmxzcWI7RicvJSZjbG9zZUdRJyZyc3FiO0YnLUY2Ni1RIixGJ0Y5RjsvRj9GMUZARkJGREZGRkgvRktRJjAuMGVtRicvRk5RLDAuMzMzMzMzM2VtRictRiw2JVEyYm9yZGVyX3BvbHlub21pYWxGJ0YvRjJGZW5GaG5GOUY5RmpuRl1vRjk=">LV9JLFR5cGVzZXR0aW5nRzYkJSpwcm90ZWN0ZWRHSShfc3lzbGliRzYiSSxtcHJpbnRzbGFzaEdGKDYkNyM+SSRycmNHRig3JDcjSTtyZWd1bGFyX3NlbWlfYWxnZWJyYWljX3NldEc2Iy9JJ19sb2NhbEdGJkktX240NjUyOTcyODk2R0YoSTJib3JkZXJfcG9seW5vbWlhbEc2Iy9GM0ktX240NDA4NjIyNzUyR0YoNyNGLg==</Equation></Text-field>
</Output>
<Output><Text-field style="2D Output" layout="Maple Output"><Equation executable="false" style="2D Output" display="LUklbXJvd0c2Iy9JK21vZHVsZW5hbWVHNiJJLFR5cGVzZXR0aW5nR0koX3N5c2xpYkdGJzYmLUkjbWlHRiQ2JVEkcGJ4RicvJSdpdGFsaWNHUSV0cnVlRicvJSxtYXRodmFyaWFudEdRJ2l0YWxpY0YnLUkjbW9HRiQ2LVEpJkFzc2lnbjtGJy9GM1Enbm9ybWFsRicvJSZmZW5jZUdRJmZhbHNlRicvJSpzZXBhcmF0b3JHRj0vJSlzdHJldGNoeUdGPS8lKnN5bW1ldHJpY0dGPS8lKGxhcmdlb3BHRj0vJS5tb3ZhYmxlbGltaXRzR0Y9LyUnYWNjZW50R0Y9LyUnbHNwYWNlR1EsMC4yNzc3Nzc4ZW1GJy8lJ3JzcGFjZUdGTC1GLDYlUS9wYXJhbWV0cmljX2JveEYnRi9GMkY5">LV9JLFR5cGVzZXR0aW5nRzYkJSpwcm90ZWN0ZWRHSShfc3lzbGliRzYiSSxtcHJpbnRzbGFzaEdGKDYkNyM+SSRwYnhHRihJL3BhcmFtZXRyaWNfYm94RzYjL0knX2xvY2FsR0YmSS1fbjQ1MjM2OTgxMjhHRig3I0Yu</Equation></Text-field>
</Output>
<Output><Text-field style="2D Output" layout="Maple Output"><Equation executable="false" style="2D Output" display="LUklbXJvd0c2Iy9JK21vZHVsZW5hbWVHNiJJLFR5cGVzZXR0aW5nR0koX3N5c2xpYkdGJzYmLUkjbWlHRiQ2JVEkcWZmRicvJSdpdGFsaWNHUSV0cnVlRicvJSxtYXRodmFyaWFudEdRJ2l0YWxpY0YnLUkjbW9HRiQ2LVEpJkFzc2lnbjtGJy9GM1Enbm9ybWFsRicvJSZmZW5jZUdRJmZhbHNlRicvJSpzZXBhcmF0b3JHRj0vJSlzdHJldGNoeUdGPS8lKnN5bW1ldHJpY0dGPS8lKGxhcmdlb3BHRj0vJS5tb3ZhYmxlbGltaXRzR0Y9LyUnYWNjZW50R0Y9LyUnbHNwYWNlR1EsMC4yNzc3Nzc4ZW1GJy8lJ3JzcGFjZUdGTC1GLDYlUThxdWFudGlmaWVyX2ZyZWVfZm9ybXVsYUYnRi9GMkY5">LV9JLFR5cGVzZXR0aW5nRzYkJSpwcm90ZWN0ZWRHSShfc3lzbGliRzYiSSxtcHJpbnRzbGFzaEdGKDYkNyM+SSRxZmZHRihJOHF1YW50aWZpZXJfZnJlZV9mb3JtdWxhRzYjL0knX2xvY2FsR0YmSS1fbjQ0MDg2MjI4MDBHRig3I0Yu</Equation></Text-field>
</Output>
<Output><Text-field style="2D Output" layout="Maple Output"><Equation executable="false" style="2D Output" display="LUkjbWlHNiMvSSttb2R1bGVuYW1lRzYiSSxUeXBlc2V0dGluZ0dJKF9zeXNsaWJHRic2JVEldHJ1ZUYnLyUnaXRhbGljR0YrLyUsbWF0aHZhcmlhbnRHUSdpdGFsaWNGJw==">SSV0cnVlRyUqcHJvdGVjdGVkRw==</Equation></Text-field>
</Output>
</Group>
<Group hide-input="false" labelreference="L76" drawlabel="true" applyint="true" applyrational="true" applyexponent="false">
<Input><Text-field prompt="&gt; " style="Maple Input" layout="Normal"><Equation executable="true" style="2D Input" input-equation="" display="LUklbXJvd0c2Iy9JK21vZHVsZW5hbWVHNiJJLFR5cGVzZXR0aW5nR0koX3N5c2xpYkdGJzY4LUkjbW9HRiQ2LVEiI0YnLyUsbWF0aHZhcmlhbnRHUSdub3JtYWxGJy8lJmZlbmNlR1EmZmFsc2VGJy8lKnNlcGFyYXRvckdGNC8lKXN0cmV0Y2h5R0Y0LyUqc3ltbWV0cmljR0Y0LyUobGFyZ2VvcEdGNC8lLm1vdmFibGVsaW1pdHNHRjQvJSdhY2NlbnRHRjQvJSdsc3BhY2VHUSYwLjBlbUYnLyUncnNwYWNlR0ZDLUYsNi1RIn5GJ0YvRjJGNUY3RjlGO0Y9Rj9GQUZELUkjbWlHRiQ2JVEjUTJGJy8lJ2l0YWxpY0dRJXRydWVGJy9GMFEnaXRhbGljRictSSdtc3BhY2VHRiQ2Ji8lJ2hlaWdodEdRJjAuMGV4RicvJSZ3aWR0aEdGQy8lJmRlcHRoR0ZXLyUqbGluZWJyZWFrR1EobmV3bGluZUYnLUZTNiZGVUZYRlovRmduUSVhdXRvRictRko2JVEkY2QyRidGTUZQLUYsNi1RKiZjb2xvbmVxO0YnRi9GMkY1RjdGOUY7Rj1GPy9GQlEsMC4yNzc3Nzc4ZW1GJy9GRUZkby1GSjYlUSNkZkYnRk1GUC1GLDYtUSIrRidGL0YyRjVGN0Y5RjtGPUY/L0ZCUSwwLjIyMjIyMjJlbUYnL0ZFRl1wLUkjbW5HRiQ2JFEiMUYnRi8tRiw2LVEiO0YnRi9GMi9GNkZPRjdGOUY7Rj1GP0ZBRmVvRkZGUkZGLUZKNiVRKXNpbXBsaWZ5RidGTUZQLUkobWZlbmNlZEdGJDYkLUYjNiktRko2JVElc3Vic0YnRk1GUC1GW3E2JC1GIzYtLUZKNiVRIlFGJ0ZNRlAtRiw2LVEiPUYnRi9GMkY1RjdGOUY7Rj1GP0Zjb0Zlb0ZJLUYsNi1RIixGJ0YvRjJGZnBGN0Y5RjtGPUY/RkEvRkVRLDAuMzMzMzMzM2VtRictRko2JVEiTkYnRk1GUEZpcS1GYHA2JFEiM0YnRi9GXHJGRkZdb0YvRi9GXHItRko2JVEnYXNzdW1lRidGTUZQRmlxLUZKNiVRKXBvc2l0aXZlRidGTUZQRi9GL0ZjcEZSLUYsNi5GSC8lK2V4ZWN1dGFibGVHRjRGL0YyRjVGN0Y5RjtGPUY/RkFGREZdc0Zfc0Yv">LUklbXJvd0c2Iy9JK21vZHVsZW5hbWVHNiJJLFR5cGVzZXR0aW5nR0koX3N5c2xpYkdGJzY4LUkjbW9HRiQ2LVEiI0YnLyUsbWF0aHZhcmlhbnRHUSdub3JtYWxGJy8lJmZlbmNlR1EmZmFsc2VGJy8lKnNlcGFyYXRvckdGNC8lKXN0cmV0Y2h5R0Y0LyUqc3ltbWV0cmljR0Y0LyUobGFyZ2VvcEdGNC8lLm1vdmFibGVsaW1pdHNHRjQvJSdhY2NlbnRHRjQvJSdsc3BhY2VHUSYwLjBlbUYnLyUncnNwYWNlR0ZDLUYsNi1RIn5GJ0YvRjJGNUY3RjlGO0Y9Rj9GQUZELUkjbWlHRiQ2JVEjUTJGJy8lJ2l0YWxpY0dRJXRydWVGJy9GMFEnaXRhbGljRictSSdtc3BhY2VHRiQ2Ji8lJ2hlaWdodEdRJjAuMGV4RicvJSZ3aWR0aEdGQy8lJmRlcHRoR0ZXLyUqbGluZWJyZWFrR1EobmV3bGluZUYnLUZTNiZGVUZYRlovRmduUSVhdXRvRictRko2JVEkY2QyRidGTUZQLUYsNi1RKiZjb2xvbmVxO0YnRi9GMkY1RjdGOUY7Rj1GPy9GQlEsMC4yNzc3Nzc4ZW1GJy9GRUZkby1GSjYlUSNkZkYnRk1GUC1GLDYtUSIrRidGL0YyRjVGN0Y5RjtGPUY/L0ZCUSwwLjIyMjIyMjJlbUYnL0ZFRl1wLUkjbW5HRiQ2JFEiMUYnRi8tRiw2LVEiO0YnRi9GMi9GNkZPRjdGOUY7Rj1GP0ZBRmVvRkZGUkZGLUZKNiVRKXNpbXBsaWZ5RidGTUZQLUkobWZlbmNlZEdGJDYkLUYjNiktRko2JVElc3Vic0YnRk1GUC1GW3E2JC1GIzYtLUZKNiVRIlFGJ0ZNRlAtRiw2LVEiPUYnRi9GMkY1RjdGOUY7Rj1GP0Zjb0Zlb0ZJLUYsNi1RIixGJ0YvRjJGZnBGN0Y5RjtGPUY/RkEvRkVRLDAuMzMzMzMzM2VtRictRko2JVEiTkYnRk1GUEZpcS1GYHA2JFEiM0YnRi9GXHJGRkZdb0YvRi9GXHItRko2JVEnYXNzdW1lRidGTUZQRmlxLUZKNiVRKXBvc2l0aXZlRidGTUZQRi9GL0ZjcEZSLUYsNi5GSC8lK2V4ZWN1dGFibGVHRjRGL0YyRjVGN0Y5RjtGPUY/RkFGREZdc0Zfc0Yv</Equation></Text-field>
</Input>
<Output><Text-field style="2D Output" layout="Maple Output"><Equation executable="false" style="2D Output" display="LUklbXJvd0c2Iy9JK21vZHVsZW5hbWVHNiJJLFR5cGVzZXR0aW5nR0koX3N5c2xpYkdGJzYqLUkjbWlHRiQ2JVEkY2QyRicvJSdpdGFsaWNHUSV0cnVlRicvJSxtYXRodmFyaWFudEdRJ2l0YWxpY0YnLUkjbW9HRiQ2LVEpJkFzc2lnbjtGJy9GM1Enbm9ybWFsRicvJSZmZW5jZUdRJmZhbHNlRicvJSpzZXBhcmF0b3JHRj0vJSlzdHJldGNoeUdGPS8lKnN5bW1ldHJpY0dGPS8lKGxhcmdlb3BHRj0vJS5tb3ZhYmxlbGltaXRzR0Y9LyUnYWNjZW50R0Y9LyUnbHNwYWNlR1EsMC4yNzc3Nzc4ZW1GJy8lJ3JzcGFjZUdGTC1JJm1mcmFjR0YkNigtRiM2KS1GNjYtUSomdW1pbnVzMDtGJ0Y5RjtGPkZARkJGREZGRkgvRktRLDAuMjIyMjIyMmVtRicvRk5GWC1GIzYoLUkjbW5HRiQ2JFEiMkYnRjktRjY2LVExJkludmlzaWJsZVRpbWVzO0YnRjlGO0Y+RkBGQkZERkZGSC9GS1EmMC4wZW1GJy9GTkZeby1GLDYlUSJDRidGL0YyRmpuLUYsNiVRIlFGJ0YvRjJGOS1GNjYtUScmcGx1cztGJ0Y5RjtGPkZARkJGREZGRkhGV0ZZLUYsNiVRIk5GJ0YvRjJGZm8tRmduNiRRIjFGJ0Y5RjktRiM2JkZmbkZqbi1JKG1mZW5jZWRHRiQ2JC1GIzYmLUYjNiYtSSVtc3VwR0YkNiVGY29GZm4vJTFzdXBlcnNjcmlwdHNoaWZ0R1EiMEYnRmpuLUYsNiVRImRGJ0YvRjJGOUZmb0ZccEY5RjlGOS8lLmxpbmV0aGlja25lc3NHRl5wLyUrZGVub21hbGlnbkdRJ2NlbnRlckYnLyUpbnVtYWxpZ25HRmVxLyUpYmV2ZWxsZWRHRj0tRjY2LVEoJm1pbnVzO0YnRjlGO0Y+RkBGQkZERkZGSEZXRlktRlA2KC1GIzYoLUZicDYkLUYjNilGVC1GIzYmRmBvRmpuRmhwRjlGZm8tRiM2JkZpb0ZqbkZjb0Y5RmZvRmNvRjlGOUZqbkZjb0ZqbkZecUY5LUZpcDYlRmFwRmZuRltxRmFxRmNxRmZxRmhxRmZvRlxwRjk=">LV9JLFR5cGVzZXR0aW5nRzYkJSpwcm90ZWN0ZWRHSShfc3lzbGliRzYiSSxtcHJpbnRzbGFzaEdGKDYkNyM+SSRjZDJHRigsKComLCgqJkkiQ0dGKCIiIkkiUUdGKEYzISIjSSJOR0YoRjNGM0YzRjMsJiomRjQiIiNJImRHRihGM0YzRjNGMyEiIiNGM0Y5KiosKComRjJGM0Y0RjlGOyomRjZGM0Y0RjNGM0Y0RjNGM0Y3RjVGNEYzRjpGM0Y7RjNGMzcjRi4=</Equation></Text-field>
</Output>
<Output><Text-field style="2D Output" layout="Maple Output"><Equation executable="false" style="2D Output" display="LUkmbWZyYWNHNiMvSSttb2R1bGVuYW1lRzYiSSxUeXBlc2V0dGluZ0dJKF9zeXNsaWJHRic2KC1JJW1yb3dHRiQ2KC1JI21uR0YkNiRRIjJGJy8lLG1hdGh2YXJpYW50R1Enbm9ybWFsRictSSNtb0dGJDYtUTEmSW52aXNpYmxlVGltZXM7RidGMi8lJmZlbmNlR1EmZmFsc2VGJy8lKnNlcGFyYXRvckdGOy8lKXN0cmV0Y2h5R0Y7LyUqc3ltbWV0cmljR0Y7LyUobGFyZ2VvcEdGOy8lLm1vdmFibGVsaW1pdHNHRjsvJSdhY2NlbnRHRjsvJSdsc3BhY2VHUSYwLjBlbUYnLyUncnNwYWNlR0ZKLUkobWZlbmNlZEdGJDYkLUYsNiYtSSVtc3VwR0YkNiUtSSNtaUdGJDYlUSJDRicvJSdpdGFsaWNHUSV0cnVlRicvRjNRJ2l0YWxpY0YnRi4vJTFzdXBlcnNjcmlwdHNoaWZ0R1EiMEYnLUY2Ni1RJyZwbHVzO0YnRjJGOUY8Rj5GQEZCRkRGRi9GSVEsMC4yMjIyMjIyZW1GJy9GTEZfby1GLDYmLUYvNiRRIzE2RidGMkY1LUZWNiVRImRGJ0ZZRmZuRjJGMkYyRjUtRk42JC1GLDYoRlJGW28tRiw2JkZVRjUtSSZtc3FydEdGJDYjRlBGMkZbby1GLDYmLUYvNiRRIjhGJ0YyRjVGZm9GMkYyRjJGMi1GUzYlLUZONiQtRiw2KEZSRltvRl1wRltvRmFvRjJGMkYuRmhuLyUubGluZXRoaWNrbmVzc0dRIjFGJy8lK2Rlbm9tYWxpZ25HUSdjZW50ZXJGJy8lKW51bWFsaWduR0ZicS8lKWJldmVsbGVkR0Y7">LCQqKCwmKiRJIkNHNiIiIiMiIiJJImRHRiciIztGKSwoRiVGKSomRiZGKUYkI0YpRihGKUYqIiIpRiksKEYlRilGLUYpRipGKyEiI0Yo</Equation></Text-field>
</Output>
</Group>
<Group hide-input="false" labelreference="L78" drawlabel="true" applyint="true" applyrational="true" applyexponent="false">
<Input><Text-field prompt="&gt; " style="Maple Input" layout="Normal"><Equation executable="true" style="2D Input" input-equation="" display="LUklbXJvd0c2Iy9JK21vZHVsZW5hbWVHNiJJLFR5cGVzZXR0aW5nR0koX3N5c2xpYkdGJzZccC1JI21pR0YkNiVRI2ZzRicvJSdpdGFsaWNHUSV0cnVlRicvJSxtYXRodmFyaWFudEdRJ2l0YWxpY0YnLUkjbW9HRiQ2LVEifkYnL0YzUSdub3JtYWxGJy8lJmZlbmNlR1EmZmFsc2VGJy8lKnNlcGFyYXRvckdGPS8lKXN0cmV0Y2h5R0Y9LyUqc3ltbWV0cmljR0Y9LyUobGFyZ2VvcEdGPS8lLm1vdmFibGVsaW1pdHNHRj0vJSdhY2NlbnRHRj0vJSdsc3BhY2VHUSYwLjBlbUYnLyUncnNwYWNlR0ZMLUY2Ni1RKiZjb2xvbmVxO0YnRjlGO0Y+RkBGQkZERkZGSC9GS1EsMC4yNzc3Nzc4ZW1GJy9GTkZTRjUtSShtZmVuY2VkR0YkNiYtRiM2Ki1JJW1zdXBHRiQ2JS1GLDYlUSJDRidGL0YyLUkjbW5HRiQ2JFEiMkYnRjkvJTFzdXBlcnNjcmlwdHNoaWZ0R1EiMEYnLUY2Ni1RJyZwbHVzO0YnRjlGO0Y+RkBGQkZERkZGSC9GS1EsMC4yMjIyMjIyZW1GJy9GTkZlby1GW282JFEjMTZGJ0Y5LUY2Ni1RMSZJbnZpc2libGVUaW1lcztGJ0Y5RjtGPkZARkJGREZGRkhGSkZNLUYsNiVRImRGJ0YvRjItRjY2LVEoJm1pbnVzO0YnRjlGO0Y+RkBGQkZERkZGSEZkb0Zmby1GZW42JS1GLDYlUSJYRidGL0YyLUYjNiRGam5GOUZeb0Y5RjkvJSVvcGVuR1EiW0YnLyUmY2xvc2VHUSJdRictRjY2LVEiOkYnRjlGO0Y+RkBGQkZERkZGSEZSRlQtSSdtc3BhY2VHRiQ2Ji8lJ2hlaWdodEdRJjAuMGV4RicvJSZ3aWR0aEdGTC8lJmRlcHRoR0ZocS8lKmxpbmVicmVha0dRKG5ld2xpbmVGJy1GZHE2JkZmcUZpcUZbci9GXnJRJWF1dG9GJy1GLDYlUSRnczFGJ0YvRjJGNUZPRjUtRlY2Ji1GIzYkLUYsNiNRIUYnRjlGOUZqcEZdcUZgcUZjcUZgci1GLDYlUSRnczJGJ0YvRjJGNUZPRjUtRlY2Ji1GIzYzRmduLUY2Ni1RIixGJ0Y5RjsvRj9GMUZARkJGREZGRkhGSi9GTlEsMC4zMzMzMzMzZW1GJy1GNjYtUSomdW1pbnVzMDtGJ0Y5RjtGPkZARkJGREZGRkhGZG9GZm9GXXBGZXNGNUZaRmFvRmdvRmpvRl1wRmVzRmVwRmVzLUYjNixGam5Gam8tRlY2JC1GIzYqRlpGYW8tRiM2KkZnb0Zqb0ZdcC8lK2ZvcmVncm91bmRHUSpbMCwwLDI1NV1GJy8lK2V4ZWN1dGFibGVHRj0vJSlyZWFkb25seUdGMS8lMGZvbnRfc3R5bGVfbmFtZUdRKjJEfk91dHB1dEYnRjlGZnRGaXRGW3VGXXVGOUY5RmpvLUZWNiQtRiM2MEZaRmFvRmduRmpvRmVwRmFvLUZbbzYkUSI4RidGOUY1Rl1wRmZ0Rml0Rlt1Rl11RjlGOUZmdEZpdEZbdUZddUY5RltzRjlGOUZqcEZdcUZgcUZjcUZgci1GLDYlUSNoc0YnRi9GMkY1Rk9GNUZnckZgcUZjcUZgci1GLDYlUSV2YXJzRidGL0YyRjVGT0Y1LUZWNiYtRiM2JEZlcEY5RjlGanBGXXFGYHFGY3FGNS1GLDYlUSZwdmFyc0YnRi9GMkZPLUZWNiYtRiM2JkZnbkZlc0ZdcEY5RjlGanBGXXFGYHFGY3FGNS1GLDYlUSJSRidGL0YyRjVGT0Y1LUYsNiVRL1BvbHlub21pYWxSaW5nRidGL0YyLUZWNiQtRiM2JC1GVjYmLUYjNigtRiw2JVEjb3BGJ0YvRjItRlY2JC1GIzYlLUYsNiVRKFJldmVyc2VGJ0YvRjItRlY2JC1GIzYkRmp1RjlGOUY5RjlGZXNGZnctRlY2JC1GIzYlRl14LUZWNiQtRiM2JEZhdkY5RjlGOUY5RjlGOUZqcEZdcUY5RjlGYHFGY3FGYHItRiw2JVEkcnJjRidGL0YyRjVGT0Y1LUYsNiVRN1JlYWxSb290Q2xhc3NpZmljYXRpb25GJ0YvRjItRlY2JC1GIzZBRitGZXNGNUZkckZlc0Y1Rl5zRmVzRjVGZ3VGZXNGNS1GLDYlUSVub3BzRidGL0YyRmh4RmVzRjUtRltvNiRRIjFGJ0Y5LUY2Ni1RIy4uRidGOUY7Rj5GQEZCRkRGRkZIRmRvRk0tRiw2JVEia0YnRi9GMkZlc0Y1Rmh2RmVzLUY2Ni1RIidGJ0Y5RjtGPkZARkJGREZGRkgvRktRLDAuMTExMTExMWVtRidGTS1GLDYlUSdvdXRwdXRGJ0YvRjJGYnotRjY2LVEiPUYnRjlGO0Y+RkBGQkZERkZGSEZSRlRGYnotRiw2JVEoZm9ybXVsYUYnRi9GMkZiekY5RjktRjY2LVEiO0YnRjlGO0Zoc0ZARkJGREZGRkhGSkZURmNxRmByLUYsNiVRJHBieEYnRi9GMkZPLUYsNiVRMFJlcHJlc2VudGluZ0JveEYnRi9GMi1GVjYkLUYjNihGXHktRlY2Ji1GIzYkRml5RjlGOUZqcEZdcUZdXGxGZXNGaHZGOUY5RmBbbC1GLDYlUSRxZmZGJ0YvRjItRjY2LVEpJkFzc2lnbjtGJ0Y5RjtGPkZARkJGREZGRkhGUkZULUYsNiVRQlJlcHJlc2VudGluZ1F1YW50aWZpZXJGcmVlRm9ybXVsYUYnRi9GMi1GVjYkLUYjNiRGY1tsRjlGOUZgW2wtRiw2JVE9RGlzcGxheVF1YW50aWZpZXJGcmVlRm9ybXVsYUYnRi9GMi1GVjYkLUYjNiRGYVxsRjlGOUZgcUY1Rml0Rjk=">LUklbXJvd0c2Iy9JK21vZHVsZW5hbWVHNiJJLFR5cGVzZXR0aW5nR0koX3N5c2xpYkdGJzZccC1JI21pR0YkNiVRI2ZzRicvJSdpdGFsaWNHUSV0cnVlRicvJSxtYXRodmFyaWFudEdRJ2l0YWxpY0YnLUkjbW9HRiQ2LVEifkYnL0YzUSdub3JtYWxGJy8lJmZlbmNlR1EmZmFsc2VGJy8lKnNlcGFyYXRvckdGPS8lKXN0cmV0Y2h5R0Y9LyUqc3ltbWV0cmljR0Y9LyUobGFyZ2VvcEdGPS8lLm1vdmFibGVsaW1pdHNHRj0vJSdhY2NlbnRHRj0vJSdsc3BhY2VHUSYwLjBlbUYnLyUncnNwYWNlR0ZMLUY2Ni1RKiZjb2xvbmVxO0YnRjlGO0Y+RkBGQkZERkZGSC9GS1EsMC4yNzc3Nzc4ZW1GJy9GTkZTRjUtSShtZmVuY2VkR0YkNiYtRiM2Ki1JJW1zdXBHRiQ2JS1GLDYlUSJDRidGL0YyLUkjbW5HRiQ2JFEiMkYnRjkvJTFzdXBlcnNjcmlwdHNoaWZ0R1EiMEYnLUY2Ni1RJyZwbHVzO0YnRjlGO0Y+RkBGQkZERkZGSC9GS1EsMC4yMjIyMjIyZW1GJy9GTkZlby1GW282JFEjMTZGJ0Y5LUY2Ni1RMSZJbnZpc2libGVUaW1lcztGJ0Y5RjtGPkZARkJGREZGRkhGSkZNLUYsNiVRImRGJ0YvRjItRjY2LVEoJm1pbnVzO0YnRjlGO0Y+RkBGQkZERkZGSEZkb0Zmby1GZW42JS1GLDYlUSJYRidGL0YyLUYjNiRGam5GOUZeb0Y5RjkvJSVvcGVuR1EiW0YnLyUmY2xvc2VHUSJdRictRjY2LVEiOkYnRjlGO0Y+RkBGQkZERkZGSEZSRlQtSSdtc3BhY2VHRiQ2Ji8lJ2hlaWdodEdRJjAuMGV4RicvJSZ3aWR0aEdGTC8lJmRlcHRoR0ZocS8lKmxpbmVicmVha0dRKG5ld2xpbmVGJy1GZHE2JkZmcUZpcUZbci9GXnJRJWF1dG9GJy1GLDYlUSRnczFGJ0YvRjJGNUZPRjUtRlY2Ji1GIzYkLUYsNiNRIUYnRjlGOUZqcEZdcUZgcUZjcUZgci1GLDYlUSRnczJGJ0YvRjJGNUZPRjUtRlY2Ji1GIzYzRmduLUY2Ni1RIixGJ0Y5RjsvRj9GMUZARkJGREZGRkhGSi9GTlEsMC4zMzMzMzMzZW1GJy1GNjYtUSomdW1pbnVzMDtGJ0Y5RjtGPkZARkJGREZGRkhGZG9GZm9GXXBGZXNGNUZaRmFvRmdvRmpvRl1wRmVzRmVwRmVzLUYjNixGam5Gam8tRlY2JC1GIzYqRlpGYW8tRiM2KkZnb0Zqb0ZdcC8lK2ZvcmVncm91bmRHUSpbMCwwLDI1NV1GJy8lK2V4ZWN1dGFibGVHRj0vJSlyZWFkb25seUdGMS8lMGZvbnRfc3R5bGVfbmFtZUdRKjJEfk91dHB1dEYnRjlGZnRGaXRGW3VGXXVGOUY5RmpvLUZWNiQtRiM2MEZaRmFvRmduRmpvRmVwRmFvLUZbbzYkUSI4RidGOUY1Rl1wRmZ0Rml0Rlt1Rl11RjlGOUZmdEZpdEZbdUZddUY5RltzRjlGOUZqcEZdcUZgcUZjcUZgci1GLDYlUSNoc0YnRi9GMkY1Rk9GNUZnckZgcUZjcUZgci1GLDYlUSV2YXJzRidGL0YyRjVGT0Y1LUZWNiYtRiM2JEZlcEY5RjlGanBGXXFGYHFGY3FGNS1GLDYlUSZwdmFyc0YnRi9GMkZPLUZWNiYtRiM2JkZnbkZlc0ZdcEY5RjlGanBGXXFGYHFGY3FGNS1GLDYlUSJSRidGL0YyRjVGT0Y1LUYsNiVRL1BvbHlub21pYWxSaW5nRidGL0YyLUZWNiQtRiM2JC1GVjYmLUYjNigtRiw2JVEjb3BGJ0YvRjItRlY2JC1GIzYlLUYsNiVRKFJldmVyc2VGJ0YvRjItRlY2JC1GIzYkRmp1RjlGOUY5RjlGZXNGZnctRlY2JC1GIzYlRl14LUZWNiQtRiM2JEZhdkY5RjlGOUY5RjlGOUZqcEZdcUY5RjlGYHFGY3FGYHItRiw2JVEkcnJjRidGL0YyRjVGT0Y1LUYsNiVRN1JlYWxSb290Q2xhc3NpZmljYXRpb25GJ0YvRjItRlY2JC1GIzZBRitGZXNGNUZkckZlc0Y1Rl5zRmVzRjVGZ3VGZXNGNS1GLDYlUSVub3BzRidGL0YyRmh4RmVzRjUtRltvNiRRIjFGJ0Y5LUY2Ni1RIy4uRidGOUY7Rj5GQEZCRkRGRkZIRmRvRk0tRiw2JVEia0YnRi9GMkZlc0Y1Rmh2RmVzLUY2Ni1RIidGJ0Y5RjtGPkZARkJGREZGRkgvRktRLDAuMTExMTExMWVtRidGTS1GLDYlUSdvdXRwdXRGJ0YvRjJGYnotRjY2LVEiPUYnRjlGO0Y+RkBGQkZERkZGSEZSRlRGYnotRiw2JVEoZm9ybXVsYUYnRi9GMkZiekY5RjktRjY2LVEiO0YnRjlGO0Zoc0ZARkJGREZGRkhGSkZURmNxRmByLUYsNiVRJHBieEYnRi9GMkZPLUYsNiVRMFJlcHJlc2VudGluZ0JveEYnRi9GMi1GVjYkLUYjNihGXHktRlY2Ji1GIzYkRml5RjlGOUZqcEZdcUZdXGxGZXNGaHZGOUY5RmBbbC1GLDYlUSRxZmZGJ0YvRjItRjY2LVEpJkFzc2lnbjtGJ0Y5RjtGPkZARkJGREZGRkhGUkZULUYsNiVRQlJlcHJlc2VudGluZ1F1YW50aWZpZXJGcmVlRm9ybXVsYUYnRi9GMi1GVjYkLUYjNiRGY1tsRjlGOUZgW2wtRiw2JVE9RGlzcGxheVF1YW50aWZpZXJGcmVlRm9ybXVsYUYnRi9GMi1GVjYkLUYjNiRGYVxsRjlGOUZgcUY1Rml0Rjk=</Equation></Text-field>
</Input>
<Output><Text-field style="2D Output" layout="Maple Output"><Equation executable="false" style="2D Output" display="LUklbXJvd0c2Iy9JK21vZHVsZW5hbWVHNiJJLFR5cGVzZXR0aW5nR0koX3N5c2xpYkdGJzYmLUkjbWlHRiQ2JVEkcnJjRicvJSdpdGFsaWNHUSV0cnVlRicvJSxtYXRodmFyaWFudEdRJ2l0YWxpY0YnLUkjbW9HRiQ2LVEpJkFzc2lnbjtGJy9GM1Enbm9ybWFsRicvJSZmZW5jZUdRJmZhbHNlRicvJSpzZXBhcmF0b3JHRj0vJSlzdHJldGNoeUdGPS8lKnN5bW1ldHJpY0dGPS8lKGxhcmdlb3BHRj0vJS5tb3ZhYmxlbGltaXRzR0Y9LyUnYWNjZW50R0Y9LyUnbHNwYWNlR1EsMC4yNzc3Nzc4ZW1GJy8lJ3JzcGFjZUdGTC1JKG1mZW5jZWRHRiQ2Ji1GIzYoLUZQNiYtRiM2Ji1GLDYlUTtyZWd1bGFyX3NlbWlfYWxnZWJyYWljX3NldEYnRi9GMi8lK2ZvcmVncm91bmRHUShbMCwwLDBdRicvJSlyZWFkb25seUdGPUY5RjkvJSVvcGVuR1EnJmxzcWI7RicvJSZjbG9zZUdRJyZyc3FiO0YnLUY2Ni1RIixGJ0Y5RjsvRj9GMUZARkJGREZGRkgvRktRJjAuMGVtRicvRk5RLDAuMzMzMzMzM2VtRictRiw2JVEyYm9yZGVyX3BvbHlub21pYWxGJ0YvRjJGZW5GaG5GOUY5RmpuRl1vRjk=">LV9JLFR5cGVzZXR0aW5nRzYkJSpwcm90ZWN0ZWRHSShfc3lzbGliRzYiSSxtcHJpbnRzbGFzaEdGKDYkNyM+SSRycmNHRig3JDcjSTtyZWd1bGFyX3NlbWlfYWxnZWJyYWljX3NldEc2Iy9JJ19sb2NhbEdGJkktX240NTYzMzYxOTA0R0YoSTJib3JkZXJfcG9seW5vbWlhbEc2Iy9GM0ktX240NTI2OTM3ODQwR0YoNyNGLg==</Equation></Text-field>
</Output>
<Output><Text-field style="2D Output" layout="Maple Output"><Equation executable="false" style="2D Output" display="LUklbXJvd0c2Iy9JK21vZHVsZW5hbWVHNiJJLFR5cGVzZXR0aW5nR0koX3N5c2xpYkdGJzYmLUkjbWlHRiQ2JVEkcGJ4RicvJSdpdGFsaWNHUSV0cnVlRicvJSxtYXRodmFyaWFudEdRJ2l0YWxpY0YnLUkjbW9HRiQ2LVEpJkFzc2lnbjtGJy9GM1Enbm9ybWFsRicvJSZmZW5jZUdRJmZhbHNlRicvJSpzZXBhcmF0b3JHRj0vJSlzdHJldGNoeUdGPS8lKnN5bW1ldHJpY0dGPS8lKGxhcmdlb3BHRj0vJS5tb3ZhYmxlbGltaXRzR0Y9LyUnYWNjZW50R0Y9LyUnbHNwYWNlR1EsMC4yNzc3Nzc4ZW1GJy8lJ3JzcGFjZUdGTC1GLDYlUS9wYXJhbWV0cmljX2JveEYnRi9GMkY5">LV9JLFR5cGVzZXR0aW5nRzYkJSpwcm90ZWN0ZWRHSShfc3lzbGliRzYiSSxtcHJpbnRzbGFzaEdGKDYkNyM+SSRwYnhHRihJL3BhcmFtZXRyaWNfYm94RzYjL0knX2xvY2FsR0YmSS1fbjQ2NDM3Mzk4NDBHRig3I0Yu</Equation></Text-field>
</Output>
<Output><Text-field style="2D Output" layout="Maple Output"><Equation executable="false" style="2D Output" display="LUklbXJvd0c2Iy9JK21vZHVsZW5hbWVHNiJJLFR5cGVzZXR0aW5nR0koX3N5c2xpYkdGJzYmLUkjbWlHRiQ2JVEkcWZmRicvJSdpdGFsaWNHUSV0cnVlRicvJSxtYXRodmFyaWFudEdRJ2l0YWxpY0YnLUkjbW9HRiQ2LVEpJkFzc2lnbjtGJy9GM1Enbm9ybWFsRicvJSZmZW5jZUdRJmZhbHNlRicvJSpzZXBhcmF0b3JHRj0vJSlzdHJldGNoeUdGPS8lKnN5bW1ldHJpY0dGPS8lKGxhcmdlb3BHRj0vJS5tb3ZhYmxlbGltaXRzR0Y9LyUnYWNjZW50R0Y9LyUnbHNwYWNlR1EsMC4yNzc3Nzc4ZW1GJy8lJ3JzcGFjZUdGTC1GLDYlUThxdWFudGlmaWVyX2ZyZWVfZm9ybXVsYUYnRi9GMkY5">LV9JLFR5cGVzZXR0aW5nRzYkJSpwcm90ZWN0ZWRHSShfc3lzbGliRzYiSSxtcHJpbnRzbGFzaEdGKDYkNyM+SSRxZmZHRihJOHF1YW50aWZpZXJfZnJlZV9mb3JtdWxhRzYjL0knX2xvY2FsR0YmSS1fbjQ1MjY5Mzc4ODhHRig3I0Yu</Equation></Text-field>
</Output>
<Output><Text-field style="2D Output" layout="Maple Output"><Equation executable="false" style="2D Output" display="LUkjbWlHNiMvSSttb2R1bGVuYW1lRzYiSSxUeXBlc2V0dGluZ0dJKF9zeXNsaWJHRic2JVEldHJ1ZUYnLyUnaXRhbGljR0YrLyUsbWF0aHZhcmlhbnRHUSdpdGFsaWNGJw==">SSV0cnVlRyUqcHJvdGVjdGVkRw==</Equation></Text-field>
</Output>
</Group>
<Group hide-input="false" labelreference="L80" drawlabel="true" applyint="true" applyrational="true" applyexponent="false">
<Input><Text-field prompt="&gt; " style="Maple Input" layout="Normal"><Equation executable="true" style="2D Input" input-equation="" display="LUklbXJvd0c2Iy9JK21vZHVsZW5hbWVHNiJJLFR5cGVzZXR0aW5nR0koX3N5c2xpYkdGJzY6LUkjbW9HRiQ2LVEiI0YnLyUsbWF0aHZhcmlhbnRHUSdub3JtYWxGJy8lJmZlbmNlR1EmZmFsc2VGJy8lKnNlcGFyYXRvckdGNC8lKXN0cmV0Y2h5R0Y0LyUqc3ltbWV0cmljR0Y0LyUobGFyZ2VvcEdGNC8lLm1vdmFibGVsaW1pdHNHRjQvJSdhY2NlbnRHRjQvJSdsc3BhY2VHUSYwLjBlbUYnLyUncnNwYWNlR0ZDLUkjbWlHRiQ2JVEkflEzRicvJSdpdGFsaWNHUSV0cnVlRicvRjBRJ2l0YWxpY0YnLUknbXNwYWNlR0YkNiYvJSdoZWlnaHRHUSYwLjBleEYnLyUmd2lkdGhHRkMvJSZkZXB0aEdGVC8lKmxpbmVicmVha0dRKG5ld2xpbmVGJy1GUDYmRlJGVUZXL0ZaUSVhdXRvRictRkc2JVEkY2QxRidGSkZNLUYsNi1RKiZjb2xvbmVxO0YnRi9GMkY1RjdGOUY7Rj1GPy9GQlEsMC4yNzc3Nzc4ZW1GJy9GRUZhby1JI21uR0YkNiRRIjFGJ0YvLUYsNi1RKCZtaW51cztGJ0YvRjJGNUY3RjlGO0Y9Rj8vRkJRLDAuMjIyMjIyMmVtRicvRkVGW3AtRkc2JVEjZGZGJ0ZKRk0tRiw2LVEiO0YnRi9GMi9GNkZMRjdGOUY7Rj1GP0ZBRmJvLUYsNi1RIn5GJ0YvRjJGNUY3RjlGO0Y9Rj9GQUZERmRwRk9GZm4tRkc2JVEpc2ltcGxpZnlGJ0ZKRk0tSShtZmVuY2VkR0YkNiQtRiM2KS1GRzYlUSVzdWJzRidGSkZNLUZbcTYkLUYjNi1GZHAtRkc2JVEiUUYnRkpGTS1GLDYtUSI9RidGL0YyRjVGN0Y5RjtGPUY/RmBvRmJvLUZHNiVRI1EzRidGSkZNLUYsNi1RIixGJ0YvRjJGY3BGN0Y5RjtGPUY/RkEvRkVRLDAuMzMzMzMzM2VtRictRkc2JVEiTkYnRkpGTUZpcS1GZG82JFEiM0YnRi9GX3JGam5GL0YvRl9yLUZHNiVRJ2Fzc3VtZUYnRkpGTUZpcS1GRzYlUSlwb3NpdGl2ZUYnRkpGTUYvRi9GYHBGT0ZmbkZPRmZuLUZHNiNRIUYnLyUrZXhlY3V0YWJsZUdGNEYv">LUklbXJvd0c2Iy9JK21vZHVsZW5hbWVHNiJJLFR5cGVzZXR0aW5nR0koX3N5c2xpYkdGJzY6LUkjbW9HRiQ2LVEiI0YnLyUsbWF0aHZhcmlhbnRHUSdub3JtYWxGJy8lJmZlbmNlR1EmZmFsc2VGJy8lKnNlcGFyYXRvckdGNC8lKXN0cmV0Y2h5R0Y0LyUqc3ltbWV0cmljR0Y0LyUobGFyZ2VvcEdGNC8lLm1vdmFibGVsaW1pdHNHRjQvJSdhY2NlbnRHRjQvJSdsc3BhY2VHUSYwLjBlbUYnLyUncnNwYWNlR0ZDLUkjbWlHRiQ2JVEkflEzRicvJSdpdGFsaWNHUSV0cnVlRicvRjBRJ2l0YWxpY0YnLUknbXNwYWNlR0YkNiYvJSdoZWlnaHRHUSYwLjBleEYnLyUmd2lkdGhHRkMvJSZkZXB0aEdGVC8lKmxpbmVicmVha0dRKG5ld2xpbmVGJy1GUDYmRlJGVUZXL0ZaUSVhdXRvRictRkc2JVEkY2QxRidGSkZNLUYsNi1RKiZjb2xvbmVxO0YnRi9GMkY1RjdGOUY7Rj1GPy9GQlEsMC4yNzc3Nzc4ZW1GJy9GRUZhby1JI21uR0YkNiRRIjFGJ0YvLUYsNi1RKCZtaW51cztGJ0YvRjJGNUY3RjlGO0Y9Rj8vRkJRLDAuMjIyMjIyMmVtRicvRkVGW3AtRkc2JVEjZGZGJ0ZKRk0tRiw2LVEiO0YnRi9GMi9GNkZMRjdGOUY7Rj1GP0ZBRmJvLUYsNi1RIn5GJ0YvRjJGNUY3RjlGO0Y9Rj9GQUZERmRwRk9GZm4tRkc2JVEpc2ltcGxpZnlGJ0ZKRk0tSShtZmVuY2VkR0YkNiQtRiM2KS1GRzYlUSVzdWJzRidGSkZNLUZbcTYkLUYjNi1GZHAtRkc2JVEiUUYnRkpGTS1GLDYtUSI9RidGL0YyRjVGN0Y5RjtGPUY/RmBvRmJvLUZHNiVRI1EzRidGSkZNLUYsNi1RIixGJ0YvRjJGY3BGN0Y5RjtGPUY/RkEvRkVRLDAuMzMzMzMzM2VtRictRkc2JVEiTkYnRkpGTUZpcS1GZG82JFEiM0YnRi9GX3JGam5GL0YvRl9yLUZHNiVRJ2Fzc3VtZUYnRkpGTUZpcS1GRzYlUSlwb3NpdGl2ZUYnRkpGTUYvRi9GYHBGT0ZmbkZPRmZuLUZHNiNRIUYnLyUrZXhlY3V0YWJsZUdGNEYv</Equation></Text-field>
</Input>
<Output><Text-field style="2D Output" layout="Maple Output"><Equation executable="false" style="2D Output" display="LUklbXJvd0c2Iy9JK21vZHVsZW5hbWVHNiJJLFR5cGVzZXR0aW5nR0koX3N5c2xpYkdGJzYqLUkjbWlHRiQ2JVEkY2QxRicvJSdpdGFsaWNHUSV0cnVlRicvJSxtYXRodmFyaWFudEdRJ2l0YWxpY0YnLUkjbW9HRiQ2LVEpJkFzc2lnbjtGJy9GM1Enbm9ybWFsRicvJSZmZW5jZUdRJmZhbHNlRicvJSpzZXBhcmF0b3JHRj0vJSlzdHJldGNoeUdGPS8lKnN5bW1ldHJpY0dGPS8lKGxhcmdlb3BHRj0vJS5tb3ZhYmxlbGltaXRzR0Y9LyUnYWNjZW50R0Y9LyUnbHNwYWNlR1EsMC4yNzc3Nzc4ZW1GJy8lJ3JzcGFjZUdGTC1JI21uR0YkNiRRIjFGJ0Y5LUY2Ni1RKCZtaW51cztGJ0Y5RjtGPkZARkJGREZGRkgvRktRLDAuMjIyMjIyMmVtRicvRk5GVy1JJm1mcmFjR0YkNigtRiM2KS1GNjYtUSomdW1pbnVzMDtGJ0Y5RjtGPkZARkJGREZGRkhGVkZYLUYjNigtRlA2JFEiMkYnRjktRjY2LVExJkludmlzaWJsZVRpbWVzO0YnRjlGO0Y+RkBGQkZERkZGSC9GS1EmMC4wZW1GJy9GTkZkby1GLDYlUSJDRidGL0YyRmBvLUYsNiVRIlFGJ0YvRjJGOS1GNjYtUScmcGx1cztGJ0Y5RjtGPkZARkJGREZGRkhGVkZYLUYsNiVRIk5GJ0YvRjJGXHBGT0Y5LUYjNiZGXW9GYG8tSShtZmVuY2VkR0YkNiQtRiM2Ji1GIzYmLUklbXN1cEdGJDYlRmlvRl1vLyUxc3VwZXJzY3JpcHRzaGlmdEdRIjBGJ0Zgby1GLDYlUSJkRidGL0YyRjlGXHBGT0Y5RjlGOS8lLmxpbmV0aGlja25lc3NHRlIvJStkZW5vbWFsaWduR1EnY2VudGVyRicvJSludW1hbGlnbkdGaHEvJSliZXZlbGxlZEdGPUZccC1GWjYoLUYjNigtRmVwNiQtRiM2KUZobi1GIzYmRmZvRmBvRltxRjlGXHAtRiM2JkZfcEZgb0Zpb0Y5RlxwRmlvRjlGOUZgb0Zpb0Zgb0ZhcUY5LUZccTYlRmRwRl1vRl5xRmRxRmZxRmlxRltyRjk=">LV9JLFR5cGVzZXR0aW5nRzYkJSpwcm90ZWN0ZWRHSShfc3lzbGliRzYiSSxtcHJpbnRzbGFzaEdGKDYkNyM+SSRjZDFHRigsKCIiIkYvKiYsKComSSJDR0YoRi9JIlFHRihGLyEiI0kiTkdGKEYvRi9GL0YvLCYqJkY0IiIjSSJkR0YoRi9GL0YvRi8hIiIjRjtGOSoqLCgqJkYzRi9GNEY5RjsqJkY2Ri9GNEYvRi9GNEYvRi9GN0Y1RjRGL0Y6Ri9GLzcjRi4=</Equation></Text-field>
</Output>
<Output><Text-field style="2D Output" layout="Maple Output"><Equation executable="false" style="2D Output" display="LUkmbWZyYWNHNiMvSSttb2R1bGVuYW1lRzYiSSxUeXBlc2V0dGluZ0dJKF9zeXNsaWJHRic2KC1JJW1yb3dHRiQ2KC1JI21uR0YkNiRRIjJGJy8lLG1hdGh2YXJpYW50R1Enbm9ybWFsRictSSNtb0dGJDYtUTEmSW52aXNpYmxlVGltZXM7RidGMi8lJmZlbmNlR1EmZmFsc2VGJy8lKnNlcGFyYXRvckdGOy8lKXN0cmV0Y2h5R0Y7LyUqc3ltbWV0cmljR0Y7LyUobGFyZ2VvcEdGOy8lLm1vdmFibGVsaW1pdHNHRjsvJSdhY2NlbnRHRjsvJSdsc3BhY2VHUSYwLjBlbUYnLyUncnNwYWNlR0ZKLUkobWZlbmNlZEdGJDYkLUYsNiYtSSVtc3VwR0YkNiUtSSNtaUdGJDYlUSJDRicvJSdpdGFsaWNHUSV0cnVlRicvRjNRJ2l0YWxpY0YnRi4vJTFzdXBlcnNjcmlwdHNoaWZ0R1EiMEYnLUY2Ni1RJyZwbHVzO0YnRjJGOUY8Rj5GQEZCRkRGRi9GSVEsMC4yMjIyMjIyZW1GJy9GTEZfby1GLDYmLUYvNiRRIzE2RidGMkY1LUZWNiVRImRGJ0ZZRmZuRjJGMkYyRjUtRk42JC1GLDYoRlItRjY2LVEoJm1pbnVzO0YnRjJGOUY8Rj5GQEZCRkRGRkZeb0Zgby1GLDYmRlVGNS1JJm1zcXJ0R0YkNiNGUEYyRltvLUYsNiYtRi82JFEiOEYnRjJGNUZmb0YyRjJGMkYyLUZTNiUtRk42JC1GLDYoRlJGXXBGYHBGW29GYW9GMkYyRi5GaG4vJS5saW5ldGhpY2tuZXNzR1EiMUYnLyUrZGVub21hbGlnbkdRJ2NlbnRlckYnLyUpbnVtYWxpZ25HRmVxLyUpYmV2ZWxsZWRHRjs=">LCQqKCwmKiRJIkNHNiIiIiMiIiJJImRHRiciIztGKSwoRiVGKSomRiZGKUYkI0YpRighIiJGKiIiKUYpLChGJUYpRi1GL0YqRishIiNGKA==</Equation></Text-field>
</Output>
</Group>
<Group hide-input="false" labelreference="L79" drawlabel="true" applyint="true" applyrational="true" applyexponent="false">
<Input><Text-field prompt="&gt; " style="Maple Input" layout="Normal"><Equation executable="true" style="2D Input" input-equation="" display="LUklbXJvd0c2Iy9JK21vZHVsZW5hbWVHNiJJLFR5cGVzZXR0aW5nR0koX3N5c2xpYkdGJzZgcC1JI21pR0YkNiVRI2ZzRicvJSdpdGFsaWNHUSV0cnVlRicvJSxtYXRodmFyaWFudEdRJ2l0YWxpY0YnLUkjbW9HRiQ2LVEifkYnL0YzUSdub3JtYWxGJy8lJmZlbmNlR1EmZmFsc2VGJy8lKnNlcGFyYXRvckdGPS8lKXN0cmV0Y2h5R0Y9LyUqc3ltbWV0cmljR0Y9LyUobGFyZ2VvcEdGPS8lLm1vdmFibGVsaW1pdHNHRj0vJSdhY2NlbnRHRj0vJSdsc3BhY2VHUSYwLjBlbUYnLyUncnNwYWNlR0ZMLUY2Ni1RKiZjb2xvbmVxO0YnRjlGO0Y+RkBGQkZERkZGSC9GS1EsMC4yNzc3Nzc4ZW1GJy9GTkZTRjUtSShtZmVuY2VkR0YkNiYtRiM2Ky1JJW1zdXBHRiQ2JS1GLDYlUSJDRidGL0YyLUkjbW5HRiQ2JFEiMkYnRjkvJTFzdXBlcnNjcmlwdHNoaWZ0R1EiMEYnLUY2Ni1RJyZwbHVzO0YnRjlGO0Y+RkBGQkZERkZGSC9GS1EsMC4yMjIyMjIyZW1GJy9GTkZlby1GW282JFEjMTZGJ0Y5LUY2Ni1RMSZJbnZpc2libGVUaW1lcztGJ0Y5RjtGPkZARkJGREZGRkhGSkZNLUYsNiVRImRGJ0YvRjItRjY2LVEoJm1pbnVzO0YnRjlGO0Y+RkBGQkZERkZGSEZkb0Zmby1GZW42JS1GLDYlUSJYRidGL0YyLUYjNiVGam5GL0YyRl5vLyUrZXhlY3V0YWJsZUdGPUY5RjkvJSVvcGVuR1EiW0YnLyUmY2xvc2VHUSJdRictRjY2LVEiOkYnRjlGO0Y+RkBGQkZERkZGSEZSRlQtSSdtc3BhY2VHRiQ2Ji8lJ2hlaWdodEdRJjAuMGV4RicvJSZ3aWR0aEdGTC8lJmRlcHRoR0ZqcS8lKmxpbmVicmVha0dRKG5ld2xpbmVGJy1GZnE2JkZocUZbckZdci9GYHJRJWF1dG9GJy1GLDYlUSRnczFGJ0YvRjJGNUZPRjUtRlY2Ji1GIzYlLUYsNiNRIUYnRmpwRjlGOUZccUZfcUZicUZlcUZici1GLDYlUSRnczJGJ0YvRjJGNUZPRjUtRlY2Ji1GIzY0RmduLUY2Ni1RIixGJ0Y5RjsvRj9GMUZARkJGREZGRkhGSi9GTlEsMC4zMzMzMzMzZW1GJy1GNjYtUSomdW1pbnVzMDtGJ0Y5RjtGPkZARkJGREZGRkhGZG9GZm9GXXBGZ3NGNUZaRmFvRmdvRmpvRl1wRmdzRmVwRmdzLUYjNixGam5Gam8tRlY2JC1GIzYqRlpGYW8tRiM2KkZnb0Zqb0ZdcC8lK2ZvcmVncm91bmRHUSpbMCwwLDI1NV1GJ0ZqcC8lKXJlYWRvbmx5R0YxLyUwZm9udF9zdHlsZV9uYW1lR1EqMkR+T3V0cHV0RidGOUZodEZqcEZbdUZddUY5RjlGam8tRlY2JC1GIzYwRlpGYHBGZ25GNUZlcC1GNjYtUSIrRidGOUY7Rj5GQEZCRkRGRkZIRmRvRmZvLUZbbzYkUSI4RidGOUY1Rl1wRmh0RmpwRlt1Rl11RjlGOUZodEZqcEZbdUZddUY5Rl1zRmpwRjlGOUZccUZfcUZicUZlcUZici1GLDYlUSNoc0YnRi9GMkY1Rk9GNUZpckZicUZlcUZici1GLDYlUSV2YXJzRidGL0YyRjVGT0Y1LUZWNiYtRiM2JUZlcEZqcEY5RjlGXHFGX3FGYnFGZXFGNS1GLDYlUSZwdmFyc0YnRi9GMkZPLUZWNiYtRiM2J0ZnbkZnc0ZdcEZqcEY5RjlGXHFGX3FGYnFGZXFGNS1GLDYlUSJSRidGL0YyRjVGT0Y1LUYsNiVRL1BvbHlub21pYWxSaW5nRidGL0YyLUZWNiQtRiM2JS1GVjYmLUYjNiktRiw2JVEjb3BGJ0YvRjItRlY2JC1GIzYmLUYsNiVRKFJldmVyc2VGJ0YvRjItRlY2JC1GIzYlRl12RmpwRjlGOUZqcEY5RjlGZ3NGaXctRlY2JC1GIzYmRmB4LUZWNiQtRiM2JUZkdkZqcEY5RjlGanBGOUY5RmpwRjlGOUZccUZfcUZqcEY5RjlGYnFGZXFGYnItRiw2JVEkcnJjRidGL0YyRjVGT0Y1LUYsNiVRN1JlYWxSb290Q2xhc3NpZmljYXRpb25GJ0YvRjItRlY2JC1GIzZCRitGZ3NGNUZmckZnc0Y1RmBzRmdzRjVGanVGZ3NGNS1GLDYlUSVub3BzRidGL0YyRlt5RmdzRjUtRltvNiRRIjFGJ0Y5LUY2Ni1RIy4uRidGOUY7Rj5GQEZCRkRGRkZIRmRvRk0tRiw2JVEia0YnRi9GMkZnc0Y1Rlt3RmdzLUY2Ni1RIidGJ0Y5RjtGPkZARkJGREZGRkgvRktRLDAuMTExMTExMWVtRidGTS1GLDYlUSdvdXRwdXRGJ0YvRjJGZXotRjY2LVEiPUYnRjlGO0Y+RkBGQkZERkZGSEZSRlRGZXotRiw2JVEoZm9ybXVsYUYnRi9GMkZlekZqcEY5RjktRjY2LVEiO0YnRjlGO0Zqc0ZARkJGREZGRkhGSkZURmVxRmJyLUYsNiVRJHBieEYnRi9GMkZPLUYsNiVRMFJlcHJlc2VudGluZ0JveEYnRi9GMi1GVjYkLUYjNihGX3ktRlY2Ji1GIzYkRlx6RjlGOUZccUZfcUZgXGxGZ3NGW3dGOUY5RmNbbC1GLDYlUSRxZmZGJ0YvRjItRjY2LVEpJkFzc2lnbjtGJ0Y5RjtGPkZARkJGREZGRkhGUkZULUYsNiVRQlJlcHJlc2VudGluZ1F1YW50aWZpZXJGcmVlRm9ybXVsYUYnRi9GMi1GVjYkLUYjNiRGZltsRjlGOUZjW2wtRiw2JVE9RGlzcGxheVF1YW50aWZpZXJGcmVlRm9ybXVsYUYnRi9GMi1GVjYkLUYjNiRGZFxsRjlGOUZicUZlcUZickZlcUZickZdc0ZqcEY5">LUklbXJvd0c2Iy9JK21vZHVsZW5hbWVHNiJJLFR5cGVzZXR0aW5nR0koX3N5c2xpYkdGJzZgcC1JI21pR0YkNiVRI2ZzRicvJSdpdGFsaWNHUSV0cnVlRicvJSxtYXRodmFyaWFudEdRJ2l0YWxpY0YnLUkjbW9HRiQ2LVEifkYnL0YzUSdub3JtYWxGJy8lJmZlbmNlR1EmZmFsc2VGJy8lKnNlcGFyYXRvckdGPS8lKXN0cmV0Y2h5R0Y9LyUqc3ltbWV0cmljR0Y9LyUobGFyZ2VvcEdGPS8lLm1vdmFibGVsaW1pdHNHRj0vJSdhY2NlbnRHRj0vJSdsc3BhY2VHUSYwLjBlbUYnLyUncnNwYWNlR0ZMLUY2Ni1RKiZjb2xvbmVxO0YnRjlGO0Y+RkBGQkZERkZGSC9GS1EsMC4yNzc3Nzc4ZW1GJy9GTkZTRjUtSShtZmVuY2VkR0YkNiYtRiM2Ky1JJW1zdXBHRiQ2JS1GLDYlUSJDRidGL0YyLUkjbW5HRiQ2JFEiMkYnRjkvJTFzdXBlcnNjcmlwdHNoaWZ0R1EiMEYnLUY2Ni1RJyZwbHVzO0YnRjlGO0Y+RkBGQkZERkZGSC9GS1EsMC4yMjIyMjIyZW1GJy9GTkZlby1GW282JFEjMTZGJ0Y5LUY2Ni1RMSZJbnZpc2libGVUaW1lcztGJ0Y5RjtGPkZARkJGREZGRkhGSkZNLUYsNiVRImRGJ0YvRjItRjY2LVEoJm1pbnVzO0YnRjlGO0Y+RkBGQkZERkZGSEZkb0Zmby1GZW42JS1GLDYlUSJYRidGL0YyLUYjNiVGam5GL0YyRl5vLyUrZXhlY3V0YWJsZUdGPUY5RjkvJSVvcGVuR1EiW0YnLyUmY2xvc2VHUSJdRictRjY2LVEiOkYnRjlGO0Y+RkBGQkZERkZGSEZSRlQtSSdtc3BhY2VHRiQ2Ji8lJ2hlaWdodEdRJjAuMGV4RicvJSZ3aWR0aEdGTC8lJmRlcHRoR0ZqcS8lKmxpbmVicmVha0dRKG5ld2xpbmVGJy1GZnE2JkZocUZbckZdci9GYHJRJWF1dG9GJy1GLDYlUSRnczFGJ0YvRjJGNUZPRjUtRlY2Ji1GIzYlLUYsNiNRIUYnRmpwRjlGOUZccUZfcUZicUZlcUZici1GLDYlUSRnczJGJ0YvRjJGNUZPRjUtRlY2Ji1GIzY0RmduLUY2Ni1RIixGJ0Y5RjsvRj9GMUZARkJGREZGRkhGSi9GTlEsMC4zMzMzMzMzZW1GJy1GNjYtUSomdW1pbnVzMDtGJ0Y5RjtGPkZARkJGREZGRkhGZG9GZm9GXXBGZ3NGNUZaRmFvRmdvRmpvRl1wRmdzRmVwRmdzLUYjNixGam5Gam8tRlY2JC1GIzYqRlpGYW8tRiM2KkZnb0Zqb0ZdcC8lK2ZvcmVncm91bmRHUSpbMCwwLDI1NV1GJ0ZqcC8lKXJlYWRvbmx5R0YxLyUwZm9udF9zdHlsZV9uYW1lR1EqMkR+T3V0cHV0RidGOUZodEZqcEZbdUZddUY5RjlGam8tRlY2JC1GIzYwRlpGYHBGZ25GNUZlcC1GNjYtUSIrRidGOUY7Rj5GQEZCRkRGRkZIRmRvRmZvLUZbbzYkUSI4RidGOUY1Rl1wRmh0RmpwRlt1Rl11RjlGOUZodEZqcEZbdUZddUY5Rl1zRmpwRjlGOUZccUZfcUZicUZlcUZici1GLDYlUSNoc0YnRi9GMkY1Rk9GNUZpckZicUZlcUZici1GLDYlUSV2YXJzRidGL0YyRjVGT0Y1LUZWNiYtRiM2JUZlcEZqcEY5RjlGXHFGX3FGYnFGZXFGNS1GLDYlUSZwdmFyc0YnRi9GMkZPLUZWNiYtRiM2J0ZnbkZnc0ZdcEZqcEY5RjlGXHFGX3FGYnFGZXFGNS1GLDYlUSJSRidGL0YyRjVGT0Y1LUYsNiVRL1BvbHlub21pYWxSaW5nRidGL0YyLUZWNiQtRiM2JS1GVjYmLUYjNiktRiw2JVEjb3BGJ0YvRjItRlY2JC1GIzYmLUYsNiVRKFJldmVyc2VGJ0YvRjItRlY2JC1GIzYlRl12RmpwRjlGOUZqcEY5RjlGZ3NGaXctRlY2JC1GIzYmRmB4LUZWNiQtRiM2JUZkdkZqcEY5RjlGanBGOUY5RmpwRjlGOUZccUZfcUZqcEY5RjlGYnFGZXFGYnItRiw2JVEkcnJjRidGL0YyRjVGT0Y1LUYsNiVRN1JlYWxSb290Q2xhc3NpZmljYXRpb25GJ0YvRjItRlY2JC1GIzZCRitGZ3NGNUZmckZnc0Y1RmBzRmdzRjVGanVGZ3NGNS1GLDYlUSVub3BzRidGL0YyRlt5RmdzRjUtRltvNiRRIjFGJ0Y5LUY2Ni1RIy4uRidGOUY7Rj5GQEZCRkRGRkZIRmRvRk0tRiw2JVEia0YnRi9GMkZnc0Y1Rlt3RmdzLUY2Ni1RIidGJ0Y5RjtGPkZARkJGREZGRkgvRktRLDAuMTExMTExMWVtRidGTS1GLDYlUSdvdXRwdXRGJ0YvRjJGZXotRjY2LVEiPUYnRjlGO0Y+RkBGQkZERkZGSEZSRlRGZXotRiw2JVEoZm9ybXVsYUYnRi9GMkZlekZqcEY5RjktRjY2LVEiO0YnRjlGO0Zqc0ZARkJGREZGRkhGSkZURmVxRmJyLUYsNiVRJHBieEYnRi9GMkZPLUYsNiVRMFJlcHJlc2VudGluZ0JveEYnRi9GMi1GVjYkLUYjNihGX3ktRlY2Ji1GIzYkRlx6RjlGOUZccUZfcUZgXGxGZ3NGW3dGOUY5RmNbbC1GLDYlUSRxZmZGJ0YvRjItRjY2LVEpJkFzc2lnbjtGJ0Y5RjtGPkZARkJGREZGRkhGUkZULUYsNiVRQlJlcHJlc2VudGluZ1F1YW50aWZpZXJGcmVlRm9ybXVsYUYnRi9GMi1GVjYkLUYjNiRGZltsRjlGOUZjW2wtRiw2JVE9RGlzcGxheVF1YW50aWZpZXJGcmVlRm9ybXVsYUYnRi9GMi1GVjYkLUYjNiRGZFxsRjlGOUZicUZlcUZickZlcUZickZdc0ZqcEY5</Equation></Text-field>
</Input>
<Output><Text-field style="2D Output" layout="Maple Output"><Equation executable="false" style="2D Output" display="LUklbXJvd0c2Iy9JK21vZHVsZW5hbWVHNiJJLFR5cGVzZXR0aW5nR0koX3N5c2xpYkdGJzYmLUkjbWlHRiQ2JVEkcnJjRicvJSdpdGFsaWNHUSV0cnVlRicvJSxtYXRodmFyaWFudEdRJ2l0YWxpY0YnLUkjbW9HRiQ2LVEpJkFzc2lnbjtGJy9GM1Enbm9ybWFsRicvJSZmZW5jZUdRJmZhbHNlRicvJSpzZXBhcmF0b3JHRj0vJSlzdHJldGNoeUdGPS8lKnN5bW1ldHJpY0dGPS8lKGxhcmdlb3BHRj0vJS5tb3ZhYmxlbGltaXRzR0Y9LyUnYWNjZW50R0Y9LyUnbHNwYWNlR1EsMC4yNzc3Nzc4ZW1GJy8lJ3JzcGFjZUdGTC1JKG1mZW5jZWRHRiQ2Ji1GIzYoLUZQNiYtRiM2Ji1GLDYlUTtyZWd1bGFyX3NlbWlfYWxnZWJyYWljX3NldEYnRi9GMi8lK2ZvcmVncm91bmRHUShbMCwwLDBdRicvJSlyZWFkb25seUdGPUY5RjkvJSVvcGVuR1EnJmxzcWI7RicvJSZjbG9zZUdRJyZyc3FiO0YnLUY2Ni1RIixGJ0Y5RjsvRj9GMUZARkJGREZGRkgvRktRJjAuMGVtRicvRk5RLDAuMzMzMzMzM2VtRictRiw2JVEyYm9yZGVyX3BvbHlub21pYWxGJ0YvRjJGZW5GaG5GOUY5RmpuRl1vRjk=">LV9JLFR5cGVzZXR0aW5nRzYkJSpwcm90ZWN0ZWRHSShfc3lzbGliRzYiSSxtcHJpbnRzbGFzaEdGKDYkNyM+SSRycmNHRig3JDcjSTtyZWd1bGFyX3NlbWlfYWxnZWJyYWljX3NldEc2Iy9JJ19sb2NhbEdGJkktX240NTI3MTQ2NTI4R0YoSTJib3JkZXJfcG9seW5vbWlhbEc2Iy9GM0ktX240NTI1MTA5MDQwR0YoNyNGLg==</Equation></Text-field>
</Output>
<Output><Text-field style="2D Output" layout="Maple Output"><Equation executable="false" style="2D Output" display="LUklbXJvd0c2Iy9JK21vZHVsZW5hbWVHNiJJLFR5cGVzZXR0aW5nR0koX3N5c2xpYkdGJzYmLUkjbWlHRiQ2JVEkcGJ4RicvJSdpdGFsaWNHUSV0cnVlRicvJSxtYXRodmFyaWFudEdRJ2l0YWxpY0YnLUkjbW9HRiQ2LVEpJkFzc2lnbjtGJy9GM1Enbm9ybWFsRicvJSZmZW5jZUdRJmZhbHNlRicvJSpzZXBhcmF0b3JHRj0vJSlzdHJldGNoeUdGPS8lKnN5bW1ldHJpY0dGPS8lKGxhcmdlb3BHRj0vJS5tb3ZhYmxlbGltaXRzR0Y9LyUnYWNjZW50R0Y9LyUnbHNwYWNlR1EsMC4yNzc3Nzc4ZW1GJy8lJ3JzcGFjZUdGTC1GLDYlUS9wYXJhbWV0cmljX2JveEYnRi9GMkY5">LV9JLFR5cGVzZXR0aW5nRzYkJSpwcm90ZWN0ZWRHSShfc3lzbGliRzYiSSxtcHJpbnRzbGFzaEdGKDYkNyM+SSRwYnhHRihJL3BhcmFtZXRyaWNfYm94RzYjL0knX2xvY2FsR0YmSS1fbjQ1MjM3Mjk2NTZHRig3I0Yu</Equation></Text-field>
</Output>
<Output><Text-field style="2D Output" layout="Maple Output"><Equation executable="false" style="2D Output" display="LUklbXJvd0c2Iy9JK21vZHVsZW5hbWVHNiJJLFR5cGVzZXR0aW5nR0koX3N5c2xpYkdGJzYmLUkjbWlHRiQ2JVEkcWZmRicvJSdpdGFsaWNHUSV0cnVlRicvJSxtYXRodmFyaWFudEdRJ2l0YWxpY0YnLUkjbW9HRiQ2LVEpJkFzc2lnbjtGJy9GM1Enbm9ybWFsRicvJSZmZW5jZUdRJmZhbHNlRicvJSpzZXBhcmF0b3JHRj0vJSlzdHJldGNoeUdGPS8lKnN5bW1ldHJpY0dGPS8lKGxhcmdlb3BHRj0vJS5tb3ZhYmxlbGltaXRzR0Y9LyUnYWNjZW50R0Y9LyUnbHNwYWNlR1EsMC4yNzc3Nzc4ZW1GJy8lJ3JzcGFjZUdGTC1GLDYlUThxdWFudGlmaWVyX2ZyZWVfZm9ybXVsYUYnRi9GMkY5">LV9JLFR5cGVzZXR0aW5nRzYkJSpwcm90ZWN0ZWRHSShfc3lzbGliRzYiSSxtcHJpbnRzbGFzaEdGKDYkNyM+SSRxZmZHRihJOHF1YW50aWZpZXJfZnJlZV9mb3JtdWxhRzYjL0knX2xvY2FsR0YmSS1fbjQ1MjUxMDkwODhHRig3I0Yu</Equation></Text-field>
</Output>
<Output><Text-field style="2D Output" layout="Maple Output"><Equation executable="false" style="2D Output" display="LUkjbWlHNiMvSSttb2R1bGVuYW1lRzYiSSxUeXBlc2V0dGluZ0dJKF9zeXNsaWJHRic2JVEldHJ1ZUYnLyUnaXRhbGljR0YrLyUsbWF0aHZhcmlhbnRHUSdpdGFsaWNGJw==">SSV0cnVlRyUqcHJvdGVjdGVkRw==</Equation></Text-field>
</Output>
</Group>
<Group hide-input="false" labelreference="L73" drawlabel="true" applyint="true" applyrational="true" applyexponent="false">
<Input><Text-field prompt="&gt; " style="Maple Input" layout="Normal"><Equation executable="true" style="2D Input" input-equation="" display="LUklbXJvd0c2Iy9JK21vZHVsZW5hbWVHNiJJLFR5cGVzZXR0aW5nR0koX3N5c2xpYkdGJzY2LUkjbW9HRiQ2LVEiI0YnLyUsbWF0aHZhcmlhbnRHUSdub3JtYWxGJy8lJmZlbmNlR1EmZmFsc2VGJy8lKnNlcGFyYXRvckdGNC8lKXN0cmV0Y2h5R0Y0LyUqc3ltbWV0cmljR0Y0LyUobGFyZ2VvcEdGNC8lLm1vdmFibGVsaW1pdHNHRjQvJSdhY2NlbnRHRjQvJSdsc3BhY2VHUSYwLjBlbUYnLyUncnNwYWNlR0ZDLUkjbWlHRiQ2JVEkflEzRicvJSdpdGFsaWNHUSV0cnVlRicvRjBRJ2l0YWxpY0YnLUknbXNwYWNlR0YkNiYvJSdoZWlnaHRHUSYwLjBleEYnLyUmd2lkdGhHRkMvJSZkZXB0aEdGVC8lKmxpbmVicmVha0dRKG5ld2xpbmVGJy1GUDYmRlJGVUZXL0ZaUSVhdXRvRictRkc2JVEkY2QyRidGSkZNLUYsNi1RKiZjb2xvbmVxO0YnRi9GMkY1RjdGOUY7Rj1GPy9GQlEsMC4yNzc3Nzc4ZW1GJy9GRUZhby1GRzYlUSNkZkYnRkpGTS1GLDYtUSIrRidGL0YyRjVGN0Y5RjtGPUY/L0ZCUSwwLjIyMjIyMjJlbUYnL0ZFRmpvLUkjbW5HRiQ2JFEiMUYnRi8tRiw2LVEiO0YnRi9GMi9GNkZMRjdGOUY7Rj1GP0ZBRmJvLUYsNi1RIn5GJ0YvRjJGNUY3RjlGO0Y9Rj9GQUZERk9GZHAtRkc2JVEpc2ltcGxpZnlGJ0ZKRk0tSShtZmVuY2VkR0YkNiQtRiM2KS1GRzYlUSVzdWJzRidGSkZNLUZbcTYkLUYjNi0tRkc2JVEiUUYnRkpGTS1GLDYtUSI9RidGL0YyRjVGN0Y5RjtGPUY/RmBvRmJvLUZHNiVRI1EzRidGSkZNLUYsNi1RIixGJ0YvRjJGY3BGN0Y5RjtGPUY/RkEvRkVRLDAuMzMzMzMzM2VtRictRkc2JVEiTkYnRkpGTUZpcS1GXXA2JFEiM0YnRi9GX3JGZHBGam5GL0YvRl9yLUZHNiVRJ2Fzc3VtZUYnRkpGTUZpcS1GRzYlUSlwb3NpdGl2ZUYnRkpGTUYvRi9GYHBGZm4tRkc2I1EhRicvJStleGVjdXRhYmxlR0Y0Ri8=">LUklbXJvd0c2Iy9JK21vZHVsZW5hbWVHNiJJLFR5cGVzZXR0aW5nR0koX3N5c2xpYkdGJzY2LUkjbW9HRiQ2LVEiI0YnLyUsbWF0aHZhcmlhbnRHUSdub3JtYWxGJy8lJmZlbmNlR1EmZmFsc2VGJy8lKnNlcGFyYXRvckdGNC8lKXN0cmV0Y2h5R0Y0LyUqc3ltbWV0cmljR0Y0LyUobGFyZ2VvcEdGNC8lLm1vdmFibGVsaW1pdHNHRjQvJSdhY2NlbnRHRjQvJSdsc3BhY2VHUSYwLjBlbUYnLyUncnNwYWNlR0ZDLUkjbWlHRiQ2JVEkflEzRicvJSdpdGFsaWNHUSV0cnVlRicvRjBRJ2l0YWxpY0YnLUknbXNwYWNlR0YkNiYvJSdoZWlnaHRHUSYwLjBleEYnLyUmd2lkdGhHRkMvJSZkZXB0aEdGVC8lKmxpbmVicmVha0dRKG5ld2xpbmVGJy1GUDYmRlJGVUZXL0ZaUSVhdXRvRictRkc2JVEkY2QyRidGSkZNLUYsNi1RKiZjb2xvbmVxO0YnRi9GMkY1RjdGOUY7Rj1GPy9GQlEsMC4yNzc3Nzc4ZW1GJy9GRUZhby1GRzYlUSNkZkYnRkpGTS1GLDYtUSIrRidGL0YyRjVGN0Y5RjtGPUY/L0ZCUSwwLjIyMjIyMjJlbUYnL0ZFRmpvLUkjbW5HRiQ2JFEiMUYnRi8tRiw2LVEiO0YnRi9GMi9GNkZMRjdGOUY7Rj1GP0ZBRmJvLUYsNi1RIn5GJ0YvRjJGNUY3RjlGO0Y9Rj9GQUZERk9GZHAtRkc2JVEpc2ltcGxpZnlGJ0ZKRk0tSShtZmVuY2VkR0YkNiQtRiM2KS1GRzYlUSVzdWJzRidGSkZNLUZbcTYkLUYjNi0tRkc2JVEiUUYnRkpGTS1GLDYtUSI9RidGL0YyRjVGN0Y5RjtGPUY/RmBvRmJvLUZHNiVRI1EzRidGSkZNLUYsNi1RIixGJ0YvRjJGY3BGN0Y5RjtGPUY/RkEvRkVRLDAuMzMzMzMzM2VtRictRkc2JVEiTkYnRkpGTUZpcS1GXXA2JFEiM0YnRi9GX3JGZHBGam5GL0YvRl9yLUZHNiVRJ2Fzc3VtZUYnRkpGTUZpcS1GRzYlUSlwb3NpdGl2ZUYnRkpGTUYvRi9GYHBGZm4tRkc2I1EhRicvJStleGVjdXRhYmxlR0Y0Ri8=</Equation></Text-field>
</Input>
<Output><Text-field style="2D Output" layout="Maple Output"><Equation executable="false" style="2D Output" display="LUklbXJvd0c2Iy9JK21vZHVsZW5hbWVHNiJJLFR5cGVzZXR0aW5nR0koX3N5c2xpYkdGJzYqLUkjbWlHRiQ2JVEkY2QyRicvJSdpdGFsaWNHUSV0cnVlRicvJSxtYXRodmFyaWFudEdRJ2l0YWxpY0YnLUkjbW9HRiQ2LVEpJkFzc2lnbjtGJy9GM1Enbm9ybWFsRicvJSZmZW5jZUdRJmZhbHNlRicvJSpzZXBhcmF0b3JHRj0vJSlzdHJldGNoeUdGPS8lKnN5bW1ldHJpY0dGPS8lKGxhcmdlb3BHRj0vJS5tb3ZhYmxlbGltaXRzR0Y9LyUnYWNjZW50R0Y9LyUnbHNwYWNlR1EsMC4yNzc3Nzc4ZW1GJy8lJ3JzcGFjZUdGTC1JJm1mcmFjR0YkNigtRiM2KS1GNjYtUSomdW1pbnVzMDtGJ0Y5RjtGPkZARkJGREZGRkgvRktRLDAuMjIyMjIyMmVtRicvRk5GWC1GIzYoLUkjbW5HRiQ2JFEiMkYnRjktRjY2LVExJkludmlzaWJsZVRpbWVzO0YnRjlGO0Y+RkBGQkZERkZGSC9GS1EmMC4wZW1GJy9GTkZeby1GLDYlUSJDRidGL0YyRmpuLUYsNiVRIlFGJ0YvRjJGOS1GNjYtUScmcGx1cztGJ0Y5RjtGPkZARkJGREZGRkhGV0ZZLUYsNiVRIk5GJ0YvRjJGZm8tRmduNiRRIjFGJ0Y5RjktRiM2JkZmbkZqbi1JKG1mZW5jZWRHRiQ2JC1GIzYmLUYjNiYtSSVtc3VwR0YkNiVGY29GZm4vJTFzdXBlcnNjcmlwdHNoaWZ0R1EiMEYnRmpuLUYsNiVRImRGJ0YvRjJGOUZmb0ZccEY5RjlGOS8lLmxpbmV0aGlja25lc3NHRl5wLyUrZGVub21hbGlnbkdRJ2NlbnRlckYnLyUpbnVtYWxpZ25HRmVxLyUpYmV2ZWxsZWRHRj0tRjY2LVEoJm1pbnVzO0YnRjlGO0Y+RkBGQkZERkZGSEZXRlktRlA2KC1GIzYoLUZicDYkLUYjNilGVC1GIzYmRmBvRmpuRmhwRjlGZm8tRiM2JkZpb0ZqbkZjb0Y5RmZvRmNvRjlGOUZqbkZjb0ZqbkZecUY5LUZpcDYlRmFwRmZuRltxRmFxRmNxRmZxRmhxRmZvRlxwRjk=">LV9JLFR5cGVzZXR0aW5nRzYkJSpwcm90ZWN0ZWRHSShfc3lzbGliRzYiSSxtcHJpbnRzbGFzaEdGKDYkNyM+SSRjZDJHRigsKComLCgqJkkiQ0dGKCIiIkkiUUdGKEYzISIjSSJOR0YoRjNGM0YzRjMsJiomRjQiIiNJImRHRihGM0YzRjNGMyEiIiNGM0Y5KiosKComRjJGM0Y0RjlGOyomRjZGM0Y0RjNGM0Y0RjNGM0Y3RjVGNEYzRjpGM0Y7RjNGMzcjRi4=</Equation></Text-field>
</Output>
<Output><Text-field style="2D Output" layout="Maple Output"><Equation executable="false" style="2D Output" display="LUkmbWZyYWNHNiMvSSttb2R1bGVuYW1lRzYiSSxUeXBlc2V0dGluZ0dJKF9zeXNsaWJHRic2KC1JJW1yb3dHRiQ2KC1JI21uR0YkNiRRIjJGJy8lLG1hdGh2YXJpYW50R1Enbm9ybWFsRictSSNtb0dGJDYtUTEmSW52aXNpYmxlVGltZXM7RidGMi8lJmZlbmNlR1EmZmFsc2VGJy8lKnNlcGFyYXRvckdGOy8lKXN0cmV0Y2h5R0Y7LyUqc3ltbWV0cmljR0Y7LyUobGFyZ2VvcEdGOy8lLm1vdmFibGVsaW1pdHNHRjsvJSdhY2NlbnRHRjsvJSdsc3BhY2VHUSYwLjBlbUYnLyUncnNwYWNlR0ZKLUkobWZlbmNlZEdGJDYkLUYsNiYtSSVtc3VwR0YkNiUtSSNtaUdGJDYlUSJDRicvJSdpdGFsaWNHUSV0cnVlRicvRjNRJ2l0YWxpY0YnRi4vJTFzdXBlcnNjcmlwdHNoaWZ0R1EiMEYnLUY2Ni1RJyZwbHVzO0YnRjJGOUY8Rj5GQEZCRkRGRi9GSVEsMC4yMjIyMjIyZW1GJy9GTEZfby1GLDYmLUYvNiRRIzE2RidGMkY1LUZWNiVRImRGJ0ZZRmZuRjJGMkYyRjUtRk42JC1GLDYoRlItRjY2LVEoJm1pbnVzO0YnRjJGOUY8Rj5GQEZCRkRGRkZeb0Zgby1GLDYmRlVGNS1JJm1zcXJ0R0YkNiNGUEYyRltvLUYsNiYtRi82JFEiOEYnRjJGNUZmb0YyRjJGMkYyLUZTNiUtRk42JC1GLDYoRlJGXXBGYHBGW29GYW9GMkYyRi5GaG4vJS5saW5ldGhpY2tuZXNzR1EiMUYnLyUrZGVub21hbGlnbkdRJ2NlbnRlckYnLyUpbnVtYWxpZ25HRmVxLyUpYmV2ZWxsZWRHRjs=">LCQqKCwmKiRJIkNHNiIiIiMiIiJJImRHRiciIztGKSwoRiVGKSomRiZGKUYkI0YpRighIiJGKiIiKUYpLChGJUYpRi1GL0YqRishIiNGKA==</Equation></Text-field>
</Output>
</Group>
<Group hide-input="false" labelreference="L81" drawlabel="true" applyint="true" applyrational="true" applyexponent="false">
<Input><Text-field prompt="&gt; " style="Maple Input" layout="Normal"><Equation executable="true" style="2D Input" input-equation="" display="LUklbXJvd0c2Iy9JK21vZHVsZW5hbWVHNiJJLFR5cGVzZXR0aW5nR0koX3N5c2xpYkdGJzZccC1JI21pR0YkNiVRI2ZzRicvJSdpdGFsaWNHUSV0cnVlRicvJSxtYXRodmFyaWFudEdRJ2l0YWxpY0YnLUkjbW9HRiQ2LVEifkYnL0YzUSdub3JtYWxGJy8lJmZlbmNlR1EmZmFsc2VGJy8lKnNlcGFyYXRvckdGPS8lKXN0cmV0Y2h5R0Y9LyUqc3ltbWV0cmljR0Y9LyUobGFyZ2VvcEdGPS8lLm1vdmFibGVsaW1pdHNHRj0vJSdhY2NlbnRHRj0vJSdsc3BhY2VHUSYwLjBlbUYnLyUncnNwYWNlR0ZMLUY2Ni1RKiZjb2xvbmVxO0YnRjlGO0Y+RkBGQkZERkZGSC9GS1EsMC4yNzc3Nzc4ZW1GJy9GTkZTRjUtSShtZmVuY2VkR0YkNiYtRiM2Ki1JJW1zdXBHRiQ2JS1GLDYlUSJDRidGL0YyLUkjbW5HRiQ2JFEiMkYnRjkvJTFzdXBlcnNjcmlwdHNoaWZ0R1EiMEYnLUY2Ni1RJyZwbHVzO0YnRjlGO0Y+RkBGQkZERkZGSC9GS1EsMC4yMjIyMjIyZW1GJy9GTkZlby1GW282JFEjMTZGJ0Y5LUY2Ni1RMSZJbnZpc2libGVUaW1lcztGJ0Y5RjtGPkZARkJGREZGRkhGSkZNLUYsNiVRImRGJ0YvRjItRjY2LVEoJm1pbnVzO0YnRjlGO0Y+RkBGQkZERkZGSEZkb0Zmby1GZW42JS1GLDYlUSJYRidGL0YyLUYjNiRGam5GOUZeb0Y5RjkvJSVvcGVuR1EiW0YnLyUmY2xvc2VHUSJdRictRjY2LVEiOkYnRjlGO0Y+RkBGQkZERkZGSEZSRlQtSSdtc3BhY2VHRiQ2Ji8lJ2hlaWdodEdRJjAuMGV4RicvJSZ3aWR0aEdGTC8lJmRlcHRoR0ZocS8lKmxpbmVicmVha0dRKG5ld2xpbmVGJy1GZHE2JkZmcUZpcUZbci9GXnJRJWF1dG9GJy1GLDYlUSRnczFGJ0YvRjJGNUZPRjUtRlY2Ji1GIzYkLUYsNiNRIUYnRjlGOUZqcEZdcUZgcUZjcUZgci1GLDYlUSRnczJGJ0YvRjJGNUZPRjUtRlY2Ji1GIzYzRmduLUY2Ni1RIixGJ0Y5RjsvRj9GMUZARkJGREZGRkhGSi9GTlEsMC4zMzMzMzMzZW1GJy1GNjYtUSomdW1pbnVzMDtGJ0Y5RjtGPkZARkJGREZGRkhGZG9GZm9GXXBGZXNGNUZaRmFvRmdvRmpvRl1wRmVzRmVwRmVzLUYjNixGam5Gam8tRlY2JC1GIzYqRlpGYW8tRiM2KkZnb0Zqb0ZdcC8lK2ZvcmVncm91bmRHUSpbMCwwLDI1NV1GJy8lK2V4ZWN1dGFibGVHRj0vJSlyZWFkb25seUdGMS8lMGZvbnRfc3R5bGVfbmFtZUdRKjJEfk91dHB1dEYnRjlGZnRGaXRGW3VGXXVGOUY5RmpvLUZWNiQtRiM2MEZaRmBwRmduRjVGZXAtRjY2LVEiK0YnRjlGO0Y+RkBGQkZERkZGSEZkb0Zmby1GW282JFEiOEYnRjlGNUZdcEZmdEZpdEZbdUZddUY5RjlGZnRGaXRGW3VGXXVGOUZbc0Y5RjlGanBGXXFGYHFGY3FGYHItRiw2JVEjaHNGJ0YvRjJGNUZPRjVGZ3JGYHFGY3FGYHItRiw2JVEldmFyc0YnRi9GMkY1Rk9GNS1GVjYmLUYjNiRGZXBGOUY5RmpwRl1xRmBxRmNxRjUtRiw2JVEmcHZhcnNGJ0YvRjJGTy1GVjYmLUYjNiZGZ25GZXNGXXBGOUY5RmpwRl1xRmBxRmNxRjUtRiw2JVEiUkYnRi9GMkY1Rk9GNS1GLDYlUS9Qb2x5bm9taWFsUmluZ0YnRi9GMi1GVjYkLUYjNiQtRlY2Ji1GIzYoLUYsNiVRI29wRidGL0YyLUZWNiQtRiM2JS1GLDYlUShSZXZlcnNlRidGL0YyLUZWNiQtRiM2JEZddkY5RjlGOUY5RmVzRml3LUZWNiQtRiM2JUZgeC1GVjYkLUYjNiRGZHZGOUY5RjlGOUY5RjlGanBGXXFGOUY5RmBxRmNxRmByLUYsNiVRJHJyY0YnRi9GMkY1Rk9GNS1GLDYlUTdSZWFsUm9vdENsYXNzaWZpY2F0aW9uRidGL0YyLUZWNiQtRiM2QUYrRmVzRjVGZHJGZXNGNUZec0Zlc0Y1Rmp1RmVzRjUtRiw2JVElbm9wc0YnRi9GMkZbeUZlc0Y1LUZbbzYkUSIxRidGOS1GNjYtUSMuLkYnRjlGO0Y+RkBGQkZERkZGSEZkb0ZNLUYsNiVRImtGJ0YvRjJGZXNGNUZbd0Zlcy1GNjYtUSInRidGOUY7Rj5GQEZCRkRGRkZIL0ZLUSwwLjExMTExMTFlbUYnRk0tRiw2JVEnb3V0cHV0RidGL0YyRmV6LUY2Ni1RIj1GJ0Y5RjtGPkZARkJGREZGRkhGUkZURmV6LUYsNiVRKGZvcm11bGFGJ0YvRjJGZXpGOUY5LUY2Ni1RIjtGJ0Y5RjtGaHNGQEZCRkRGRkZIRkpGVEZjcUZgci1GLDYlUSRwYnhGJ0YvRjJGTy1GLDYlUTBSZXByZXNlbnRpbmdCb3hGJ0YvRjItRlY2JC1GIzYoRl95LUZWNiYtRiM2JEZcekY5RjlGanBGXXFGYFxsRmVzRlt3RjlGOUZjW2wtRiw2JVEkcWZmRidGL0YyLUY2Ni1RKSZBc3NpZ247RidGOUY7Rj5GQEZCRkRGRkZIRlJGVC1GLDYlUUJSZXByZXNlbnRpbmdRdWFudGlmaWVyRnJlZUZvcm11bGFGJ0YvRjItRlY2JC1GIzYkRmZbbEY5RjlGY1tsLUYsNiVRPURpc3BsYXlRdWFudGlmaWVyRnJlZUZvcm11bGFGJ0YvRjItRlY2JC1GIzYkRmRcbEY5RjlGYHFGNUZpdEY5">LUklbXJvd0c2Iy9JK21vZHVsZW5hbWVHNiJJLFR5cGVzZXR0aW5nR0koX3N5c2xpYkdGJzZccC1JI21pR0YkNiVRI2ZzRicvJSdpdGFsaWNHUSV0cnVlRicvJSxtYXRodmFyaWFudEdRJ2l0YWxpY0YnLUkjbW9HRiQ2LVEifkYnL0YzUSdub3JtYWxGJy8lJmZlbmNlR1EmZmFsc2VGJy8lKnNlcGFyYXRvckdGPS8lKXN0cmV0Y2h5R0Y9LyUqc3ltbWV0cmljR0Y9LyUobGFyZ2VvcEdGPS8lLm1vdmFibGVsaW1pdHNHRj0vJSdhY2NlbnRHRj0vJSdsc3BhY2VHUSYwLjBlbUYnLyUncnNwYWNlR0ZMLUY2Ni1RKiZjb2xvbmVxO0YnRjlGO0Y+RkBGQkZERkZGSC9GS1EsMC4yNzc3Nzc4ZW1GJy9GTkZTRjUtSShtZmVuY2VkR0YkNiYtRiM2Ki1JJW1zdXBHRiQ2JS1GLDYlUSJDRidGL0YyLUkjbW5HRiQ2JFEiMkYnRjkvJTFzdXBlcnNjcmlwdHNoaWZ0R1EiMEYnLUY2Ni1RJyZwbHVzO0YnRjlGO0Y+RkBGQkZERkZGSC9GS1EsMC4yMjIyMjIyZW1GJy9GTkZlby1GW282JFEjMTZGJ0Y5LUY2Ni1RMSZJbnZpc2libGVUaW1lcztGJ0Y5RjtGPkZARkJGREZGRkhGSkZNLUYsNiVRImRGJ0YvRjItRjY2LVEoJm1pbnVzO0YnRjlGO0Y+RkBGQkZERkZGSEZkb0Zmby1GZW42JS1GLDYlUSJYRidGL0YyLUYjNiRGam5GOUZeb0Y5RjkvJSVvcGVuR1EiW0YnLyUmY2xvc2VHUSJdRictRjY2LVEiOkYnRjlGO0Y+RkBGQkZERkZGSEZSRlQtSSdtc3BhY2VHRiQ2Ji8lJ2hlaWdodEdRJjAuMGV4RicvJSZ3aWR0aEdGTC8lJmRlcHRoR0ZocS8lKmxpbmVicmVha0dRKG5ld2xpbmVGJy1GZHE2JkZmcUZpcUZbci9GXnJRJWF1dG9GJy1GLDYlUSRnczFGJ0YvRjJGNUZPRjUtRlY2Ji1GIzYkLUYsNiNRIUYnRjlGOUZqcEZdcUZgcUZjcUZgci1GLDYlUSRnczJGJ0YvRjJGNUZPRjUtRlY2Ji1GIzYzRmduLUY2Ni1RIixGJ0Y5RjsvRj9GMUZARkJGREZGRkhGSi9GTlEsMC4zMzMzMzMzZW1GJy1GNjYtUSomdW1pbnVzMDtGJ0Y5RjtGPkZARkJGREZGRkhGZG9GZm9GXXBGZXNGNUZaRmFvRmdvRmpvRl1wRmVzRmVwRmVzLUYjNixGam5Gam8tRlY2JC1GIzYqRlpGYW8tRiM2KkZnb0Zqb0ZdcC8lK2ZvcmVncm91bmRHUSpbMCwwLDI1NV1GJy8lK2V4ZWN1dGFibGVHRj0vJSlyZWFkb25seUdGMS8lMGZvbnRfc3R5bGVfbmFtZUdRKjJEfk91dHB1dEYnRjlGZnRGaXRGW3VGXXVGOUY5RmpvLUZWNiQtRiM2MEZaRmBwRmduRjVGZXAtRjY2LVEiK0YnRjlGO0Y+RkBGQkZERkZGSEZkb0Zmby1GW282JFEiOEYnRjlGNUZdcEZmdEZpdEZbdUZddUY5RjlGZnRGaXRGW3VGXXVGOUZbc0Y5RjlGanBGXXFGYHFGY3FGYHItRiw2JVEjaHNGJ0YvRjJGNUZPRjVGZ3JGYHFGY3FGYHItRiw2JVEldmFyc0YnRi9GMkY1Rk9GNS1GVjYmLUYjNiRGZXBGOUY5RmpwRl1xRmBxRmNxRjUtRiw2JVEmcHZhcnNGJ0YvRjJGTy1GVjYmLUYjNiZGZ25GZXNGXXBGOUY5RmpwRl1xRmBxRmNxRjUtRiw2JVEiUkYnRi9GMkY1Rk9GNS1GLDYlUS9Qb2x5bm9taWFsUmluZ0YnRi9GMi1GVjYkLUYjNiQtRlY2Ji1GIzYoLUYsNiVRI29wRidGL0YyLUZWNiQtRiM2JS1GLDYlUShSZXZlcnNlRidGL0YyLUZWNiQtRiM2JEZddkY5RjlGOUY5RmVzRml3LUZWNiQtRiM2JUZgeC1GVjYkLUYjNiRGZHZGOUY5RjlGOUY5RjlGanBGXXFGOUY5RmBxRmNxRmByLUYsNiVRJHJyY0YnRi9GMkY1Rk9GNS1GLDYlUTdSZWFsUm9vdENsYXNzaWZpY2F0aW9uRidGL0YyLUZWNiQtRiM2QUYrRmVzRjVGZHJGZXNGNUZec0Zlc0Y1Rmp1RmVzRjUtRiw2JVElbm9wc0YnRi9GMkZbeUZlc0Y1LUZbbzYkUSIxRidGOS1GNjYtUSMuLkYnRjlGO0Y+RkBGQkZERkZGSEZkb0ZNLUYsNiVRImtGJ0YvRjJGZXNGNUZbd0Zlcy1GNjYtUSInRidGOUY7Rj5GQEZCRkRGRkZIL0ZLUSwwLjExMTExMTFlbUYnRk0tRiw2JVEnb3V0cHV0RidGL0YyRmV6LUY2Ni1RIj1GJ0Y5RjtGPkZARkJGREZGRkhGUkZURmV6LUYsNiVRKGZvcm11bGFGJ0YvRjJGZXpGOUY5LUY2Ni1RIjtGJ0Y5RjtGaHNGQEZCRkRGRkZIRkpGVEZjcUZgci1GLDYlUSRwYnhGJ0YvRjJGTy1GLDYlUTBSZXByZXNlbnRpbmdCb3hGJ0YvRjItRlY2JC1GIzYoRl95LUZWNiYtRiM2JEZcekY5RjlGanBGXXFGYFxsRmVzRlt3RjlGOUZjW2wtRiw2JVEkcWZmRidGL0YyLUY2Ni1RKSZBc3NpZ247RidGOUY7Rj5GQEZCRkRGRkZIRlJGVC1GLDYlUUJSZXByZXNlbnRpbmdRdWFudGlmaWVyRnJlZUZvcm11bGFGJ0YvRjItRlY2JC1GIzYkRmZbbEY5RjlGY1tsLUYsNiVRPURpc3BsYXlRdWFudGlmaWVyRnJlZUZvcm11bGFGJ0YvRjItRlY2JC1GIzYkRmRcbEY5RjlGYHFGNUZpdEY5</Equation></Text-field>
</Input>
<Output><Text-field style="2D Output" layout="Maple Output"><Equation executable="false" style="2D Output" display="LUklbXJvd0c2Iy9JK21vZHVsZW5hbWVHNiJJLFR5cGVzZXR0aW5nR0koX3N5c2xpYkdGJzYmLUkjbWlHRiQ2JVEkcnJjRicvJSdpdGFsaWNHUSV0cnVlRicvJSxtYXRodmFyaWFudEdRJ2l0YWxpY0YnLUkjbW9HRiQ2LVEpJkFzc2lnbjtGJy9GM1Enbm9ybWFsRicvJSZmZW5jZUdRJmZhbHNlRicvJSpzZXBhcmF0b3JHRj0vJSlzdHJldGNoeUdGPS8lKnN5bW1ldHJpY0dGPS8lKGxhcmdlb3BHRj0vJS5tb3ZhYmxlbGltaXRzR0Y9LyUnYWNjZW50R0Y9LyUnbHNwYWNlR1EsMC4yNzc3Nzc4ZW1GJy8lJ3JzcGFjZUdGTC1JKG1mZW5jZWRHRiQ2Ji1GIzYoLUZQNiYtRiM2Ji1GLDYlUTtyZWd1bGFyX3NlbWlfYWxnZWJyYWljX3NldEYnRi9GMi8lK2ZvcmVncm91bmRHUShbMCwwLDBdRicvJSlyZWFkb25seUdGPUY5RjkvJSVvcGVuR1EnJmxzcWI7RicvJSZjbG9zZUdRJyZyc3FiO0YnLUY2Ni1RIixGJ0Y5RjsvRj9GMUZARkJGREZGRkgvRktRJjAuMGVtRicvRk5RLDAuMzMzMzMzM2VtRictRiw2JVEyYm9yZGVyX3BvbHlub21pYWxGJ0YvRjJGZW5GaG5GOUY5RmpuRl1vRjk=">LV9JLFR5cGVzZXR0aW5nRzYkJSpwcm90ZWN0ZWRHSShfc3lzbGliRzYiSSxtcHJpbnRzbGFzaEdGKDYkNyM+SSRycmNHRig3JDcjSTtyZWd1bGFyX3NlbWlfYWxnZWJyYWljX3NldEc2Iy9JJ19sb2NhbEdGJkktX240NjM1ODI1NDcyR0YoSTJib3JkZXJfcG9seW5vbWlhbEc2Iy9GM0ktX240NTY4NDA1OTM2R0YoNyNGLg==</Equation></Text-field>
</Output>
<Output><Text-field style="2D Output" layout="Maple Output"><Equation executable="false" style="2D Output" display="LUklbXJvd0c2Iy9JK21vZHVsZW5hbWVHNiJJLFR5cGVzZXR0aW5nR0koX3N5c2xpYkdGJzYmLUkjbWlHRiQ2JVEkcGJ4RicvJSdpdGFsaWNHUSV0cnVlRicvJSxtYXRodmFyaWFudEdRJ2l0YWxpY0YnLUkjbW9HRiQ2LVEpJkFzc2lnbjtGJy9GM1Enbm9ybWFsRicvJSZmZW5jZUdRJmZhbHNlRicvJSpzZXBhcmF0b3JHRj0vJSlzdHJldGNoeUdGPS8lKnN5bW1ldHJpY0dGPS8lKGxhcmdlb3BHRj0vJS5tb3ZhYmxlbGltaXRzR0Y9LyUnYWNjZW50R0Y9LyUnbHNwYWNlR1EsMC4yNzc3Nzc4ZW1GJy8lJ3JzcGFjZUdGTC1GLDYlUS9wYXJhbWV0cmljX2JveEYnRi9GMkY5">LV9JLFR5cGVzZXR0aW5nRzYkJSpwcm90ZWN0ZWRHSShfc3lzbGliRzYiSSxtcHJpbnRzbGFzaEdGKDYkNyM+SSRwYnhHRihJL3BhcmFtZXRyaWNfYm94RzYjL0knX2xvY2FsR0YmSS1fbjQ2MjY0NTg2NTZHRig3I0Yu</Equation></Text-field>
</Output>
<Output><Text-field style="2D Output" layout="Maple Output"><Equation executable="false" style="2D Output" display="LUklbXJvd0c2Iy9JK21vZHVsZW5hbWVHNiJJLFR5cGVzZXR0aW5nR0koX3N5c2xpYkdGJzYmLUkjbWlHRiQ2JVEkcWZmRicvJSdpdGFsaWNHUSV0cnVlRicvJSxtYXRodmFyaWFudEdRJ2l0YWxpY0YnLUkjbW9HRiQ2LVEpJkFzc2lnbjtGJy9GM1Enbm9ybWFsRicvJSZmZW5jZUdRJmZhbHNlRicvJSpzZXBhcmF0b3JHRj0vJSlzdHJldGNoeUdGPS8lKnN5bW1ldHJpY0dGPS8lKGxhcmdlb3BHRj0vJS5tb3ZhYmxlbGltaXRzR0Y9LyUnYWNjZW50R0Y9LyUnbHNwYWNlR1EsMC4yNzc3Nzc4ZW1GJy8lJ3JzcGFjZUdGTC1GLDYlUThxdWFudGlmaWVyX2ZyZWVfZm9ybXVsYUYnRi9GMkY5">LV9JLFR5cGVzZXR0aW5nRzYkJSpwcm90ZWN0ZWRHSShfc3lzbGliRzYiSSxtcHJpbnRzbGFzaEdGKDYkNyM+SSRxZmZHRihJOHF1YW50aWZpZXJfZnJlZV9mb3JtdWxhRzYjL0knX2xvY2FsR0YmSS1fbjQ1Njg0MDU5ODRHRig3I0Yu</Equation></Text-field>
</Output>
<Output><Text-field style="2D Output" layout="Maple Output"><Equation executable="false" style="2D Output" display="LUkjbWlHNiMvSSttb2R1bGVuYW1lRzYiSSxUeXBlc2V0dGluZ0dJKF9zeXNsaWJHRic2JVEldHJ1ZUYnLyUnaXRhbGljR0YrLyUsbWF0aHZhcmlhbnRHUSdpdGFsaWNGJw==">SSV0cnVlRyUqcHJvdGVjdGVkRw==</Equation></Text-field>
</Output>
</Group>
</Section>
<Group labelreference="L72" drawlabel="true" applyint="true" applyrational="true" applyexponent="false">
<Input><Text-field prompt="&gt; " style="Maple Input" layout="Normal"><Equation executable="true" style="2D Input" input-equation="" display="LUklbXJvd0c2Iy9JK21vZHVsZW5hbWVHNiJJLFR5cGVzZXR0aW5nR0koX3N5c2xpYkdGJzYlLUkjbWlHRiQ2I1EhRicvJStleGVjdXRhYmxlR1EmZmFsc2VGJy8lLG1hdGh2YXJpYW50R1Enbm9ybWFsRic=">JSFH</Equation></Text-field>
</Input>
</Group>
</Section>
<Section collapsed="false" isCollapsible="true" drawButton="true" MultipleChoiceAnswerIndex="-1" MultipleChoiceRandomizeChoices="false" TrueFalseAnswerIndex="-1" EssayAnswerRows="5" EssayAnswerColumns="60"><Title><Text-field style="Heading 1" layout="Heading 1">d=0</Text-field></Title>
<Group hide-input="false" labelreference="L53" drawlabel="true" applyint="true" applyrational="true" applyexponent="false">
<Input><Text-field prompt="&gt; " style="Maple Input" layout="Normal"><Equation executable="true" style="2D Input" input-equation="" display="LUklbXJvd0c2Iy9JK21vZHVsZW5hbWVHNiJJLFR5cGVzZXR0aW5nR0koX3N5c2xpYkdGJzYrLUkjbWlHRiQ2JVEjcmhGJy8lJ2l0YWxpY0dRJXRydWVGJy8lLG1hdGh2YXJpYW50R1EnaXRhbGljRictSSNtb0dGJDYtUSomY29sb25lcTtGJy9GM1Enbm9ybWFsRicvJSZmZW5jZUdRJmZhbHNlRicvJSpzZXBhcmF0b3JHRj0vJSlzdHJldGNoeUdGPS8lKnN5bW1ldHJpY0dGPS8lKGxhcmdlb3BHRj0vJS5tb3ZhYmxlbGltaXRzR0Y9LyUnYWNjZW50R0Y9LyUnbHNwYWNlR1EsMC4yNzc3Nzc4ZW1GJy8lJ3JzcGFjZUdGTC1JJm1mcmFjR0YkNigtSSNtbkdGJDYkUSIxRidGOS1GIzYlLUZTNiRRIjJGJ0Y5Ri9GMi8lLmxpbmV0aGlja25lc3NHRlUvJStkZW5vbWFsaWduR1EnY2VudGVyRicvJSludW1hbGlnbkdGaW4vJSliZXZlbGxlZEdGPS1GNjYtUScmc2RvdDtGJ0Y5RjtGPkZARkJGREZGRkgvRktRJjAuMGVtRicvRk5GYm8tRlA2KC1GIzYsLUYsNiVRIlFGJ0YvRjItRjY2LVEiK0YnRjlGO0Y+RkBGQkZERkZGSC9GS1EsMC4yMjIyMjIyZW1GJy9GTkZfcC1GLDYlUSJORidGL0YyRl5vRmhvLUY2Ni1RKCZtaW51cztGJ0Y5RjtGPkZARkJGREZGRkhGXnBGYHAtRiw2JVEiQ0YnRi9GMkZeby1JJW1zdXBHRiQ2JUZob0ZWLyUxc3VwZXJzY3JpcHRzaGlmdEdRIjBGJ0Y5LUYjNiVGUkYvRjJGZW5GZ25Gam5GXG8tRjY2LVEiO0YnRjlGOy9GP0YxRkBGQkZERkZGSEZhb0ZNLUYsNiNRIUYnLyUrZXhlY3V0YWJsZUdGPUY5">LUklbXJvd0c2Iy9JK21vZHVsZW5hbWVHNiJJLFR5cGVzZXR0aW5nR0koX3N5c2xpYkdGJzYrLUkjbWlHRiQ2JVEjcmhGJy8lJ2l0YWxpY0dRJXRydWVGJy8lLG1hdGh2YXJpYW50R1EnaXRhbGljRictSSNtb0dGJDYtUSomY29sb25lcTtGJy9GM1Enbm9ybWFsRicvJSZmZW5jZUdRJmZhbHNlRicvJSpzZXBhcmF0b3JHRj0vJSlzdHJldGNoeUdGPS8lKnN5bW1ldHJpY0dGPS8lKGxhcmdlb3BHRj0vJS5tb3ZhYmxlbGltaXRzR0Y9LyUnYWNjZW50R0Y9LyUnbHNwYWNlR1EsMC4yNzc3Nzc4ZW1GJy8lJ3JzcGFjZUdGTC1JJm1mcmFjR0YkNigtSSNtbkdGJDYkUSIxRidGOS1GIzYlLUZTNiRRIjJGJ0Y5Ri9GMi8lLmxpbmV0aGlja25lc3NHRlUvJStkZW5vbWFsaWduR1EnY2VudGVyRicvJSludW1hbGlnbkdGaW4vJSliZXZlbGxlZEdGPS1GNjYtUScmc2RvdDtGJ0Y5RjtGPkZARkJGREZGRkgvRktRJjAuMGVtRicvRk5GYm8tRlA2KC1GIzYsLUYsNiVRIlFGJ0YvRjItRjY2LVEiK0YnRjlGO0Y+RkBGQkZERkZGSC9GS1EsMC4yMjIyMjIyZW1GJy9GTkZfcC1GLDYlUSJORidGL0YyRl5vRmhvLUY2Ni1RKCZtaW51cztGJ0Y5RjtGPkZARkJGREZGRkhGXnBGYHAtRiw2JVEiQ0YnRi9GMkZeby1JJW1zdXBHRiQ2JUZob0ZWLyUxc3VwZXJzY3JpcHRzaGlmdEdRIjBGJ0Y5LUYjNiVGUkYvRjJGZW5GZ25Gam5GXG8tRjY2LVEiO0YnRjlGOy9GP0YxRkBGQkZERkZGSEZhb0ZNLUYsNiNRIUYnLyUrZXhlY3V0YWJsZUdGPUY5</Equation></Text-field>
</Input>
<Output><Text-field style="2D Output" layout="Maple Output"><Equation executable="false" style="2D Output" display="LUklbXJvd0c2Iy9JK21vZHVsZW5hbWVHNiJJLFR5cGVzZXR0aW5nR0koX3N5c2xpYkdGJzYrLUkjbWlHRiQ2JVEjcmhGJy8lJ2l0YWxpY0dRJXRydWVGJy8lLG1hdGh2YXJpYW50R1EnaXRhbGljRictSSNtb0dGJDYtUSkmQXNzaWduO0YnL0YzUSdub3JtYWxGJy8lJmZlbmNlR1EmZmFsc2VGJy8lKnNlcGFyYXRvckdGPS8lKXN0cmV0Y2h5R0Y9LyUqc3ltbWV0cmljR0Y9LyUobGFyZ2VvcEdGPS8lLm1vdmFibGVsaW1pdHNHRj0vJSdhY2NlbnRHRj0vJSdsc3BhY2VHUSwwLjI3Nzc3NzhlbUYnLyUncnNwYWNlR0ZMLUY2Ni1RKiZ1bWludXMwO0YnRjlGO0Y+RkBGQkZERkZGSC9GS1EsMC4yMjIyMjIyZW1GJy9GTkZTLUYjNiYtSSZtZnJhY0dGJDYoLUkjbW5HRiQ2JFEiMUYnRjktRmVuNiRRIjJGJ0Y5LyUubGluZXRoaWNrbmVzc0dGZ24vJStkZW5vbWFsaWduR1EnY2VudGVyRicvJSludW1hbGlnbkdGX28vJSliZXZlbGxlZEdGPS1GNjYtUTEmSW52aXNpYmxlVGltZXM7RidGOUY7Rj5GQEZCRkRGRkZIL0ZLUSYwLjBlbUYnL0ZORmhvLUYjNiYtRiw2JVEiQ0YnRi9GMkZkby1JJW1zdXBHRiQ2JS1GLDYlUSJRRidGL0YyRmhuLyUxc3VwZXJzY3JpcHRzaGlmdEdRIjBGJ0Y5RjktRjY2LVEnJnBsdXM7RidGOUY7Rj5GQEZCRkRGRkZIRlJGVC1GIzYmRldGZG8tRiM2Ji1GLDYlUSJORidGL0YyRmRvRmJwRjlGOUZocC1GIzYmRldGZG9GYnBGOUY5">LV9JLFR5cGVzZXR0aW5nRzYkJSpwcm90ZWN0ZWRHSShfc3lzbGliRzYiSSxtcHJpbnRzbGFzaEdGKDYkNyM+SSNyaEdGKCwoKiZJIkNHRigiIiJJIlFHRigiIiMjISIiRjMqJkkiTkdGKEYxRjJGMSNGMUYzRjJGODcjRi4=</Equation></Text-field>
</Output>
</Group>
<Group hide-input="false" labelreference="L50" drawlabel="true" applyint="true" applyrational="true" applyexponent="false">
<Input><Text-field prompt="&gt; " style="Maple Input" layout="Normal"><Equation executable="true" style="2D Input" input-equation="" display="LUklbXJvd0c2Iy9JK21vZHVsZW5hbWVHNiJJLFR5cGVzZXR0aW5nR0koX3N5c2xpYkdGJzYnLUkjbWlHRiQ2JVEmc29sdmVGJy8lJ2l0YWxpY0dRJXRydWVGJy8lLG1hdGh2YXJpYW50R1EnaXRhbGljRictSShtZmVuY2VkR0YkNiQtRiM2Ki1GLDYlUSNyaEYnRi9GMi1JI21vR0YkNi1RIn5GJy9GM1Enbm9ybWFsRicvJSZmZW5jZUdRJmZhbHNlRicvJSpzZXBhcmF0b3JHRkUvJSlzdHJldGNoeUdGRS8lKnN5bW1ldHJpY0dGRS8lKGxhcmdlb3BHRkUvJS5tb3ZhYmxlbGltaXRzR0ZFLyUnYWNjZW50R0ZFLyUnbHNwYWNlR1EmMC4wZW1GJy8lJ3JzcGFjZUdGVC1GPjYtUSomdW1pbnVzMDtGJ0ZBRkNGRkZIRkpGTEZORlAvRlNRLDAuMjIyMjIyMmVtRicvRlZGZW4tRiw2JVEiUUYnRi9GMi1GPjYtUSIsRidGQUZDL0ZHRjFGSEZKRkxGTkZQRlIvRlZRLDAuMzMzMzMzM2VtRidGZ24vJStleGVjdXRhYmxlR0ZFRkFGQS1GPjYtUSI7RidGQUZDRl1vRkhGSkZMRk5GUEZSL0ZWUSwwLjI3Nzc3NzhlbUYnRmBvRkE=">LUklbXJvd0c2Iy9JK21vZHVsZW5hbWVHNiJJLFR5cGVzZXR0aW5nR0koX3N5c2xpYkdGJzYnLUkjbWlHRiQ2JVEmc29sdmVGJy8lJ2l0YWxpY0dRJXRydWVGJy8lLG1hdGh2YXJpYW50R1EnaXRhbGljRictSShtZmVuY2VkR0YkNiQtRiM2Ki1GLDYlUSNyaEYnRi9GMi1JI21vR0YkNi1RIn5GJy9GM1Enbm9ybWFsRicvJSZmZW5jZUdRJmZhbHNlRicvJSpzZXBhcmF0b3JHRkUvJSlzdHJldGNoeUdGRS8lKnN5bW1ldHJpY0dGRS8lKGxhcmdlb3BHRkUvJS5tb3ZhYmxlbGltaXRzR0ZFLyUnYWNjZW50R0ZFLyUnbHNwYWNlR1EmMC4wZW1GJy8lJ3JzcGFjZUdGVC1GPjYtUSomdW1pbnVzMDtGJ0ZBRkNGRkZIRkpGTEZORlAvRlNRLDAuMjIyMjIyMmVtRicvRlZGZW4tRiw2JVEiUUYnRi9GMi1GPjYtUSIsRidGQUZDL0ZHRjFGSEZKRkxGTkZQRlIvRlZRLDAuMzMzMzMzM2VtRidGZ24vJStleGVjdXRhYmxlR0ZFRkFGQS1GPjYtUSI7RidGQUZDRl1vRkhGSkZMRk5GUEZSL0ZWUSwwLjI3Nzc3NzhlbUYnRmBvRkE=</Equation></Text-field>
</Input>
<Output><Text-field style="2D Output" layout="Maple Output"><Equation executable="false" style="2D Output" display="LUklbXJvd0c2Iy9JK21vZHVsZW5hbWVHNiJJLFR5cGVzZXR0aW5nR0koX3N5c2xpYkdGJzYmLUkjbW5HRiQ2JFEiMEYnLyUsbWF0aHZhcmlhbnRHUSdub3JtYWxGJy1JI21vR0YkNi1RKCZjb21tYTtGJ0YvLyUmZmVuY2VHUSZmYWxzZUYnLyUqc2VwYXJhdG9yR1EldHJ1ZUYnLyUpc3RyZXRjaHlHRjgvJSpzeW1tZXRyaWNHRjgvJShsYXJnZW9wR0Y4LyUubW92YWJsZWxpbWl0c0dGOC8lJ2FjY2VudEdGOC8lJ2xzcGFjZUdRJjAuMGVtRicvJSdyc3BhY2VHUSwwLjMzMzMzMzNlbUYnLUkmbWZyYWNHRiQ2KC1GIzYmLUkjbWlHRiQ2JVEiTkYnLyUnaXRhbGljR0Y7L0YwUSdpdGFsaWNGJy1GMzYtUSgmbWludXM7RidGL0Y2L0Y6RjhGPEY+RkBGQkZEL0ZHUSwwLjIyMjIyMjJlbUYnL0ZKRmhuLUYsNiRRIjFGJ0YvRi8tRlI2JVEiQ0YnRlVGVy8lLmxpbmV0aGlja25lc3NHRlxvLyUrZGVub21hbGlnbkdRJ2NlbnRlckYnLyUpbnVtYWxpZ25HRmRvLyUpYmV2ZWxsZWRHRjhGLw==">NiQiIiEqJiwmSSJORzYiIiIiISIiRihGKEkiQ0dGJ0Yp</Equation></Text-field>
</Output>
</Group>
<Group hide-input="false" labelreference="L49" drawlabel="true" applyint="true" applyrational="true" applyexponent="false">
<Input><Text-field prompt="&gt; " style="Maple Input" layout="Normal"><Equation executable="true" style="2D Input" input-equation="" display="LUklbXJvd0c2Iy9JK21vZHVsZW5hbWVHNiJJLFR5cGVzZXR0aW5nR0koX3N5c2xpYkdGJzYpLUkjbWlHRiQ2JVEjZGZGJy8lJ2l0YWxpY0dRJXRydWVGJy8lLG1hdGh2YXJpYW50R1EnaXRhbGljRictSSNtb0dGJDYtUSomY29sb25lcTtGJy9GM1Enbm9ybWFsRicvJSZmZW5jZUdRJmZhbHNlRicvJSpzZXBhcmF0b3JHRj0vJSlzdHJldGNoeUdGPS8lKnN5bW1ldHJpY0dGPS8lKGxhcmdlb3BHRj0vJS5tb3ZhYmxlbGltaXRzR0Y9LyUnYWNjZW50R0Y9LyUnbHNwYWNlR1EsMC4yNzc3Nzc4ZW1GJy8lJ3JzcGFjZUdGTC1GLDYlUSVkaWZmRidGL0YyLUkobWZlbmNlZEdGJDYkLUYjNiYtRiw2JVEjcmhGJ0YvRjItRjY2LVEiLEYnRjlGOy9GP0YxRkBGQkZERkZGSC9GS1EmMC4wZW1GJy9GTlEsMC4zMzMzMzMzZW1GJy1GLDYlUSJRRidGL0YyRjlGOS1GNjYtUSI7RidGOUY7RmduRkBGQkZERkZGSEZobkZNLyUrZXhlY3V0YWJsZUdGPUY5">LUklbXJvd0c2Iy9JK21vZHVsZW5hbWVHNiJJLFR5cGVzZXR0aW5nR0koX3N5c2xpYkdGJzYpLUkjbWlHRiQ2JVEjZGZGJy8lJ2l0YWxpY0dRJXRydWVGJy8lLG1hdGh2YXJpYW50R1EnaXRhbGljRictSSNtb0dGJDYtUSomY29sb25lcTtGJy9GM1Enbm9ybWFsRicvJSZmZW5jZUdRJmZhbHNlRicvJSpzZXBhcmF0b3JHRj0vJSlzdHJldGNoeUdGPS8lKnN5bW1ldHJpY0dGPS8lKGxhcmdlb3BHRj0vJS5tb3ZhYmxlbGltaXRzR0Y9LyUnYWNjZW50R0Y9LyUnbHNwYWNlR1EsMC4yNzc3Nzc4ZW1GJy8lJ3JzcGFjZUdGTC1GLDYlUSVkaWZmRidGL0YyLUkobWZlbmNlZEdGJDYkLUYjNiYtRiw2JVEjcmhGJ0YvRjItRjY2LVEiLEYnRjlGOy9GP0YxRkBGQkZERkZGSC9GS1EmMC4wZW1GJy9GTlEsMC4zMzMzMzMzZW1GJy1GLDYlUSJRRidGL0YyRjlGOS1GNjYtUSI7RidGOUY7RmduRkBGQkZERkZGSEZobkZNLyUrZXhlY3V0YWJsZUdGPUY5</Equation></Text-field>
</Input>
<Output><Text-field style="2D Output" layout="Maple Output"><Equation executable="false" style="2D Output" display="LUklbXJvd0c2Iy9JK21vZHVsZW5hbWVHNiJJLFR5cGVzZXR0aW5nR0koX3N5c2xpYkdGJzYrLUkjbWlHRiQ2JVEjZGZGJy8lJ2l0YWxpY0dRJXRydWVGJy8lLG1hdGh2YXJpYW50R1EnaXRhbGljRictSSNtb0dGJDYtUSkmQXNzaWduO0YnL0YzUSdub3JtYWxGJy8lJmZlbmNlR1EmZmFsc2VGJy8lKnNlcGFyYXRvckdGPS8lKXN0cmV0Y2h5R0Y9LyUqc3ltbWV0cmljR0Y9LyUobGFyZ2VvcEdGPS8lLm1vdmFibGVsaW1pdHNHRj0vJSdhY2NlbnRHRj0vJSdsc3BhY2VHUSwwLjI3Nzc3NzhlbUYnLyUncnNwYWNlR0ZMLUY2Ni1RKiZ1bWludXMwO0YnRjlGO0Y+RkBGQkZERkZGSC9GS1EsMC4yMjIyMjIyZW1GJy9GTkZTLUYjNiYtRiw2JVEiQ0YnRi9GMi1GNjYtUTEmSW52aXNpYmxlVGltZXM7RidGOUY7Rj5GQEZCRkRGRkZIL0ZLUSYwLjBlbUYnL0ZORmhuLUYsNiVRIlFGJ0YvRjJGOS1GNjYtUScmcGx1cztGJ0Y5RjtGPkZARkJGREZGRkhGUkZULUkmbWZyYWNHRiQ2KC1GLDYlUSJORidGL0YyLUkjbW5HRiQ2JFEiMkYnRjkvJS5saW5ldGhpY2tuZXNzR1EiMUYnLyUrZGVub21hbGlnbkdRJ2NlbnRlckYnLyUpbnVtYWxpZ25HRl9wLyUpYmV2ZWxsZWRHRj1GXW8tRmFvNigtRmdvNiRGXHBGOUZmb0Zqb0ZdcEZgcEZicEY5">LV9JLFR5cGVzZXR0aW5nRzYkJSpwcm90ZWN0ZWRHSShfc3lzbGliRzYiSSxtcHJpbnRzbGFzaEdGKDYkNyM+SSNkZkdGKCwoKiZJIkNHRigiIiJJIlFHRihGMSEiIkkiTkdGKCNGMSIiI0Y1RjE3I0Yu</Equation></Text-field>
</Output>
</Group>
<Group hide-input="false" labelreference="L51" drawlabel="true" applyint="true" applyrational="true" applyexponent="false">
<Input><Text-field prompt="&gt; " style="Maple Input" layout="Normal"><Equation executable="true" style="2D Input" input-equation="" display="LUklbXJvd0c2Iy9JK21vZHVsZW5hbWVHNiJJLFR5cGVzZXR0aW5nR0koX3N5c2xpYkdGJzYyLUkjbWlHRiQ2JVEkY2QxRicvJSdpdGFsaWNHUSV0cnVlRicvJSxtYXRodmFyaWFudEdRJ2l0YWxpY0YnLUkjbW9HRiQ2LVEqJmNvbG9uZXE7RicvRjNRJ25vcm1hbEYnLyUmZmVuY2VHUSZmYWxzZUYnLyUqc2VwYXJhdG9yR0Y9LyUpc3RyZXRjaHlHRj0vJSpzeW1tZXRyaWNHRj0vJShsYXJnZW9wR0Y9LyUubW92YWJsZWxpbWl0c0dGPS8lJ2FjY2VudEdGPS8lJ2xzcGFjZUdRLDAuMjc3Nzc3OGVtRicvJSdyc3BhY2VHRkwtRiw2JVEjZGZGJ0YvRjItRjY2LVEiK0YnRjlGO0Y+RkBGQkZERkZGSC9GS1EsMC4yMjIyMjIyZW1GJy9GTkZWLUkjbW5HRiQ2JFEiMUYnRjktRjY2LVEiO0YnRjlGOy9GP0YxRkBGQkZERkZGSC9GS1EmMC4wZW1GJ0ZNLUY2Ni1RIn5GJ0Y5RjtGPkZARkJGREZGRkhGam4vRk5GW28tSSdtc3BhY2VHRiQ2Ji8lJ2hlaWdodEdRJjAuMGV4RicvJSZ3aWR0aEdGW28vJSZkZXB0aEdGZW8vJSpsaW5lYnJlYWtHUShuZXdsaW5lRidGXG8tRiw2JVEpc2ltcGxpZnlGJ0YvRjItSShtZmVuY2VkR0YkNiQtRiM2Ki1GLDYlUSVzdWJzRidGL0YyLUZhcDYkLUYjNiktRiw2JVEiUUYnRi9GMi1GNjYtUSI9RidGOUY7Rj5GQEZCRkRGRkZIRkpGTS1GIzYoLUkmbWZyYWNHRiQ2KC1GIzYqLUYsNiVRIk5GJ0YvRjItRjY2LVEoJm1pbnVzO0YnRjlGO0Y+RkBGQkZERkZGSEZVRldGWC8lK2ZvcmVncm91bmRHUSpbMCwwLDI1NV1GJy8lK2V4ZWN1dGFibGVHRj0vJSlyZWFkb25seUdGMS8lMGZvbnRfc3R5bGVfbmFtZUdRKjJEfk91dHB1dEYnRjktRiw2JVEiQ0YnRi9GMi8lLmxpbmV0aGlja25lc3NHRmVuLyUrZGVub21hbGlnbkdRJ2NlbnRlckYnLyUpbnVtYWxpZ25HRmBzLyUpYmV2ZWxsZWRHRj1GX3JGYnJGZHJGZnJGOS1GNjYtUSIsRidGOUY7RmluRkBGQkZERkZGSEZqbi9GTlEsMC4zMzMzMzMzZW1GJ0YrRmJyRjlGOUZlcy1GLDYlUSdhc3N1bWVGJ0YvRjJGX3EtRiw2JVEpcG9zaXRpdmVGJ0YvRjJGYnJGOUY5RmZuRmBvLUYsNiNRIUYnRmJyRjk=">LUklbXJvd0c2Iy9JK21vZHVsZW5hbWVHNiJJLFR5cGVzZXR0aW5nR0koX3N5c2xpYkdGJzYyLUkjbWlHRiQ2JVEkY2QxRicvJSdpdGFsaWNHUSV0cnVlRicvJSxtYXRodmFyaWFudEdRJ2l0YWxpY0YnLUkjbW9HRiQ2LVEqJmNvbG9uZXE7RicvRjNRJ25vcm1hbEYnLyUmZmVuY2VHUSZmYWxzZUYnLyUqc2VwYXJhdG9yR0Y9LyUpc3RyZXRjaHlHRj0vJSpzeW1tZXRyaWNHRj0vJShsYXJnZW9wR0Y9LyUubW92YWJsZWxpbWl0c0dGPS8lJ2FjY2VudEdGPS8lJ2xzcGFjZUdRLDAuMjc3Nzc3OGVtRicvJSdyc3BhY2VHRkwtRiw2JVEjZGZGJ0YvRjItRjY2LVEiK0YnRjlGO0Y+RkBGQkZERkZGSC9GS1EsMC4yMjIyMjIyZW1GJy9GTkZWLUkjbW5HRiQ2JFEiMUYnRjktRjY2LVEiO0YnRjlGOy9GP0YxRkBGQkZERkZGSC9GS1EmMC4wZW1GJ0ZNLUY2Ni1RIn5GJ0Y5RjtGPkZARkJGREZGRkhGam4vRk5GW28tSSdtc3BhY2VHRiQ2Ji8lJ2hlaWdodEdRJjAuMGV4RicvJSZ3aWR0aEdGW28vJSZkZXB0aEdGZW8vJSpsaW5lYnJlYWtHUShuZXdsaW5lRidGXG8tRiw2JVEpc2ltcGxpZnlGJ0YvRjItSShtZmVuY2VkR0YkNiQtRiM2Ki1GLDYlUSVzdWJzRidGL0YyLUZhcDYkLUYjNiktRiw2JVEiUUYnRi9GMi1GNjYtUSI9RidGOUY7Rj5GQEZCRkRGRkZIRkpGTS1GIzYoLUkmbWZyYWNHRiQ2KC1GIzYqLUYsNiVRIk5GJ0YvRjItRjY2LVEoJm1pbnVzO0YnRjlGO0Y+RkBGQkZERkZGSEZVRldGWC8lK2ZvcmVncm91bmRHUSpbMCwwLDI1NV1GJy8lK2V4ZWN1dGFibGVHRj0vJSlyZWFkb25seUdGMS8lMGZvbnRfc3R5bGVfbmFtZUdRKjJEfk91dHB1dEYnRjktRiw2JVEiQ0YnRi9GMi8lLmxpbmV0aGlja25lc3NHRmVuLyUrZGVub21hbGlnbkdRJ2NlbnRlckYnLyUpbnVtYWxpZ25HRmBzLyUpYmV2ZWxsZWRHRj1GX3JGYnJGZHJGZnJGOS1GNjYtUSIsRidGOUY7RmluRkBGQkZERkZGSEZqbi9GTlEsMC4zMzMzMzMzZW1GJ0YrRmJyRjlGOUZlcy1GLDYlUSdhc3N1bWVGJ0YvRjJGX3EtRiw2JVEpcG9zaXRpdmVGJ0YvRjJGYnJGOUY5RmZuRmBvLUYsNiNRIUYnRmJyRjk=</Equation></Text-field>
</Input>
<Output><Text-field style="2D Output" layout="Maple Output"><Equation executable="false" style="2D Output" display="LUklbXJvd0c2Iy9JK21vZHVsZW5hbWVHNiJJLFR5cGVzZXR0aW5nR0koX3N5c2xpYkdGJzYrLUkjbWlHRiQ2JVEkY2QxRicvJSdpdGFsaWNHUSV0cnVlRicvJSxtYXRodmFyaWFudEdRJ2l0YWxpY0YnLUkjbW9HRiQ2LVEpJkFzc2lnbjtGJy9GM1Enbm9ybWFsRicvJSZmZW5jZUdRJmZhbHNlRicvJSpzZXBhcmF0b3JHRj0vJSlzdHJldGNoeUdGPS8lKnN5bW1ldHJpY0dGPS8lKGxhcmdlb3BHRj0vJS5tb3ZhYmxlbGltaXRzR0Y9LyUnYWNjZW50R0Y9LyUnbHNwYWNlR1EsMC4yNzc3Nzc4ZW1GJy8lJ3JzcGFjZUdGTC1GNjYtUSomdW1pbnVzMDtGJ0Y5RjtGPkZARkJGREZGRkgvRktRLDAuMjIyMjIyMmVtRicvRk5GUy1GIzYmLUYsNiVRIkNGJ0YvRjItRjY2LVExJkludmlzaWJsZVRpbWVzO0YnRjlGO0Y+RkBGQkZERkZGSC9GS1EmMC4wZW1GJy9GTkZobi1GLDYlUSJRRidGL0YyRjktRjY2LVEnJnBsdXM7RidGOUY7Rj5GQEZCRkRGRkZIRlJGVC1JJm1mcmFjR0YkNigtRiw2JVEiTkYnRi9GMi1JI21uR0YkNiRRIjJGJ0Y5LyUubGluZXRoaWNrbmVzc0dRIjFGJy8lK2Rlbm9tYWxpZ25HUSdjZW50ZXJGJy8lKW51bWFsaWduR0ZfcC8lKWJldmVsbGVkR0Y9Rl1vLUZhbzYoLUZnbzYkUSIzRidGOUZmb0Zqb0ZdcEZgcEZicEY5">LV9JLFR5cGVzZXR0aW5nRzYkJSpwcm90ZWN0ZWRHSShfc3lzbGliRzYiSSxtcHJpbnRzbGFzaEdGKDYkNyM+SSRjZDFHRigsKComSSJDR0YoIiIiSSJRR0YoRjEhIiJJIk5HRigjRjEiIiMjIiIkRjZGMTcjRi4=</Equation></Text-field>
</Output>
<Output><Text-field style="2D Output" layout="Maple Output"><Equation executable="false" style="2D Output" display="LUklbXJvd0c2Iy9JK21vZHVsZW5hbWVHNiJJLFR5cGVzZXR0aW5nR0koX3N5c2xpYkdGJzYnLUkjbW9HRiQ2LVEqJnVtaW51czA7RicvJSxtYXRodmFyaWFudEdRJ25vcm1hbEYnLyUmZmVuY2VHUSZmYWxzZUYnLyUqc2VwYXJhdG9yR0Y0LyUpc3RyZXRjaHlHRjQvJSpzeW1tZXRyaWNHRjQvJShsYXJnZW9wR0Y0LyUubW92YWJsZWxpbWl0c0dGNC8lJ2FjY2VudEdGNC8lJ2xzcGFjZUdRLDAuMjIyMjIyMmVtRicvJSdyc3BhY2VHRkMtSSZtZnJhY0dGJDYoLUkjbWlHRiQ2JVEiTkYnLyUnaXRhbGljR1EldHJ1ZUYnL0YwUSdpdGFsaWNGJy1JI21uR0YkNiRRIjJGJ0YvLyUubGluZXRoaWNrbmVzc0dRIjFGJy8lK2Rlbm9tYWxpZ25HUSdjZW50ZXJGJy8lKW51bWFsaWduR0Zlbi8lKWJldmVsbGVkR0Y0LUYsNi1RJyZwbHVzO0YnRi9GMkY1RjdGOUY7Rj1GP0ZBRkQtRkc2KC1GUzYkUSI1RidGL0ZSRlZGWUZmbkZobkYv">LCZJIk5HNiIjISIiIiIjIyIiJkYnIiIi</Equation></Text-field>
</Output>
</Group>
<Group hide-input="false" labelreference="L54" drawlabel="true" applyint="true" applyrational="true" applyexponent="false">
<Input><Text-field prompt="&gt; " style="Maple Input" layout="Normal"><Equation executable="true" style="2D Input" input-equation="" display="LUklbXJvd0c2Iy9JK21vZHVsZW5hbWVHNiJJLFR5cGVzZXR0aW5nR0koX3N5c2xpYkdGJzY0LUkjbWlHRiQ2JVEkY2QyRicvJSdpdGFsaWNHUSV0cnVlRicvJSxtYXRodmFyaWFudEdRJ2l0YWxpY0YnLUkjbW9HRiQ2LVEqJmNvbG9uZXE7RicvRjNRJ25vcm1hbEYnLyUmZmVuY2VHUSZmYWxzZUYnLyUqc2VwYXJhdG9yR0Y9LyUpc3RyZXRjaHlHRj0vJSpzeW1tZXRyaWNHRj0vJShsYXJnZW9wR0Y9LyUubW92YWJsZWxpbWl0c0dGPS8lJ2FjY2VudEdGPS8lJ2xzcGFjZUdRLDAuMjc3Nzc3OGVtRicvJSdyc3BhY2VHRkwtSSNtbkdGJDYkUSIxRidGOS1GNjYtUSgmbWludXM7RidGOUY7Rj5GQEZCRkRGRkZIL0ZLUSwwLjIyMjIyMjJlbUYnL0ZORlctRiw2JVEjZGZGJ0YvRjItRjY2LVEiO0YnRjlGOy9GP0YxRkBGQkZERkZGSC9GS1EmMC4wZW1GJ0ZNLUY2Ni1RIn5GJ0Y5RjtGPkZARkJGREZGRkhGam4vRk5GW29GXG8tSSdtc3BhY2VHRiQ2Ji8lJ2hlaWdodEdRJjAuMGV4RicvJSZ3aWR0aEdGW28vJSZkZXB0aEdGZW8vJSpsaW5lYnJlYWtHUShuZXdsaW5lRictRmFvNiZGY29GZm9GaG8vRltwUSVhdXRvRictRiw2JVEpc2ltcGxpZnlGJ0YvRjItSShtZmVuY2VkR0YkNiQtRiM2KS1GLDYlUSVzdWJzRidGL0YyLUZlcDYkLUYjNigtRiw2JVEiUUYnRi9GMi1GNjYtUSI9RidGOUY7Rj5GQEZCRkRGRkZIRkpGTS1GIzYoLUkmbWZyYWNHRiQ2KC1GIzYqLUYsNiVRIk5GJ0YvRjJGU0ZPLyUrZm9yZWdyb3VuZEdRKlswLDAsMjU1XUYnLyUrZXhlY3V0YWJsZUdGPS8lKXJlYWRvbmx5R0YxLyUwZm9udF9zdHlsZV9uYW1lR1EqMkR+T3V0cHV0RidGOS1GLDYlUSJDRidGL0YyLyUubGluZXRoaWNrbmVzc0dGUi8lK2Rlbm9tYWxpZ25HUSdjZW50ZXJGJy8lKW51bWFsaWduR0Zhcy8lKWJldmVsbGVkR0Y9RmByRmNyRmVyRmdyRjktRjY2LVEiLEYnRjlGO0ZpbkZARkJGREZGRkhGam4vRk5RLDAuMzMzMzMzM2VtRidGK0Y5RjlGZnMtRiw2JVEnYXNzdW1lRidGL0YyRmNxLUYsNiVRKXBvc2l0aXZlRidGL0YyRjlGOUZmbkZgb0ZdcC1GLDYjUSFGJ0ZjckY5">LUklbXJvd0c2Iy9JK21vZHVsZW5hbWVHNiJJLFR5cGVzZXR0aW5nR0koX3N5c2xpYkdGJzY0LUkjbWlHRiQ2JVEkY2QyRicvJSdpdGFsaWNHUSV0cnVlRicvJSxtYXRodmFyaWFudEdRJ2l0YWxpY0YnLUkjbW9HRiQ2LVEqJmNvbG9uZXE7RicvRjNRJ25vcm1hbEYnLyUmZmVuY2VHUSZmYWxzZUYnLyUqc2VwYXJhdG9yR0Y9LyUpc3RyZXRjaHlHRj0vJSpzeW1tZXRyaWNHRj0vJShsYXJnZW9wR0Y9LyUubW92YWJsZWxpbWl0c0dGPS8lJ2FjY2VudEdGPS8lJ2xzcGFjZUdRLDAuMjc3Nzc3OGVtRicvJSdyc3BhY2VHRkwtSSNtbkdGJDYkUSIxRidGOS1GNjYtUSgmbWludXM7RidGOUY7Rj5GQEZCRkRGRkZIL0ZLUSwwLjIyMjIyMjJlbUYnL0ZORlctRiw2JVEjZGZGJ0YvRjItRjY2LVEiO0YnRjlGOy9GP0YxRkBGQkZERkZGSC9GS1EmMC4wZW1GJ0ZNLUY2Ni1RIn5GJ0Y5RjtGPkZARkJGREZGRkhGam4vRk5GW29GXG8tSSdtc3BhY2VHRiQ2Ji8lJ2hlaWdodEdRJjAuMGV4RicvJSZ3aWR0aEdGW28vJSZkZXB0aEdGZW8vJSpsaW5lYnJlYWtHUShuZXdsaW5lRictRmFvNiZGY29GZm9GaG8vRltwUSVhdXRvRictRiw2JVEpc2ltcGxpZnlGJ0YvRjItSShtZmVuY2VkR0YkNiQtRiM2KS1GLDYlUSVzdWJzRidGL0YyLUZlcDYkLUYjNigtRiw2JVEiUUYnRi9GMi1GNjYtUSI9RidGOUY7Rj5GQEZCRkRGRkZIRkpGTS1GIzYoLUkmbWZyYWNHRiQ2KC1GIzYqLUYsNiVRIk5GJ0YvRjJGU0ZPLyUrZm9yZWdyb3VuZEdRKlswLDAsMjU1XUYnLyUrZXhlY3V0YWJsZUdGPS8lKXJlYWRvbmx5R0YxLyUwZm9udF9zdHlsZV9uYW1lR1EqMkR+T3V0cHV0RidGOS1GLDYlUSJDRidGL0YyLyUubGluZXRoaWNrbmVzc0dGUi8lK2Rlbm9tYWxpZ25HUSdjZW50ZXJGJy8lKW51bWFsaWduR0Zhcy8lKWJldmVsbGVkR0Y9RmByRmNyRmVyRmdyRjktRjY2LVEiLEYnRjlGO0ZpbkZARkJGREZGRkhGam4vRk5RLDAuMzMzMzMzM2VtRidGK0Y5RjlGZnMtRiw2JVEnYXNzdW1lRidGL0YyRmNxLUYsNiVRKXBvc2l0aXZlRidGL0YyRjlGOUZmbkZgb0ZdcC1GLDYjUSFGJ0ZjckY5</Equation></Text-field>
</Input>
<Output><Text-field style="2D Output" layout="Maple Output"><Equation executable="false" style="2D Output" display="LUklbXJvd0c2Iy9JK21vZHVsZW5hbWVHNiJJLFR5cGVzZXR0aW5nR0koX3N5c2xpYkdGJzYqLUkjbWlHRiQ2JVEkY2QyRicvJSdpdGFsaWNHUSV0cnVlRicvJSxtYXRodmFyaWFudEdRJ2l0YWxpY0YnLUkjbW9HRiQ2LVEpJkFzc2lnbjtGJy9GM1Enbm9ybWFsRicvJSZmZW5jZUdRJmZhbHNlRicvJSpzZXBhcmF0b3JHRj0vJSlzdHJldGNoeUdGPS8lKnN5bW1ldHJpY0dGPS8lKGxhcmdlb3BHRj0vJS5tb3ZhYmxlbGltaXRzR0Y9LyUnYWNjZW50R0Y9LyUnbHNwYWNlR1EsMC4yNzc3Nzc4ZW1GJy8lJ3JzcGFjZUdGTC1JJm1mcmFjR0YkNigtSSNtbkdGJDYkUSIxRidGOS1GUzYkUSIyRidGOS8lLmxpbmV0aGlja25lc3NHRlUvJStkZW5vbWFsaWduR1EnY2VudGVyRicvJSludW1hbGlnbkdGZ24vJSliZXZlbGxlZEdGPS1GNjYtUScmcGx1cztGJ0Y5RjtGPkZARkJGREZGRkgvRktRLDAuMjIyMjIyMmVtRicvRk5GYG8tRiM2Ji1GLDYlUSJDRidGL0YyLUY2Ni1RMSZJbnZpc2libGVUaW1lcztGJ0Y5RjtGPkZARkJGREZGRkgvRktRJjAuMGVtRicvRk5GW3AtRiw2JVEiUUYnRi9GMkY5LUY2Ni1RKCZtaW51cztGJ0Y5RjtGPkZARkJGREZGRkhGX29GYW8tRlA2KC1GLDYlUSJORidGL0YyRlZGWUZlbkZobkZqbkY5">LV9JLFR5cGVzZXR0aW5nRzYkJSpwcm90ZWN0ZWRHSShfc3lzbGliRzYiSSxtcHJpbnRzbGFzaEdGKDYkNyM+SSRjZDJHRigsKCMiIiIiIiNGMComSSJDR0YoRjBJIlFHRihGMEYwSSJOR0YoIyEiIkYxNyNGLg==</Equation></Text-field>
</Output>
<Output><Text-field style="2D Output" layout="Maple Output"><Equation executable="false" style="2D Output" display="LUklbXJvd0c2Iy9JK21vZHVsZW5hbWVHNiJJLFR5cGVzZXR0aW5nR0koX3N5c2xpYkdGJzYnLUkjbW9HRiQ2LVEqJnVtaW51czA7RicvJSxtYXRodmFyaWFudEdRJ25vcm1hbEYnLyUmZmVuY2VHUSZmYWxzZUYnLyUqc2VwYXJhdG9yR0Y0LyUpc3RyZXRjaHlHRjQvJSpzeW1tZXRyaWNHRjQvJShsYXJnZW9wR0Y0LyUubW92YWJsZWxpbWl0c0dGNC8lJ2FjY2VudEdGNC8lJ2xzcGFjZUdRLDAuMjIyMjIyMmVtRicvJSdyc3BhY2VHRkMtSSZtZnJhY0dGJDYoLUkjbW5HRiQ2JFEiMUYnRi8tRko2JFEiMkYnRi8vJS5saW5ldGhpY2tuZXNzR0ZMLyUrZGVub21hbGlnbkdRJ2NlbnRlckYnLyUpbnVtYWxpZ25HRlQvJSliZXZlbGxlZEdGNC1GLDYtUScmcGx1cztGJ0YvRjJGNUY3RjlGO0Y9Rj9GQUZELUZHNigtSSNtaUdGJDYlUSJORicvJSdpdGFsaWNHUSV0cnVlRicvRjBRJ2l0YWxpY0YnRk1GUEZSRlVGV0Yv">LCYjISIiIiIjIiIiSSJORzYiI0YmRiU=</Equation></Text-field>
</Output>
</Group>
</Section>
<Group labelreference="L48" drawlabel="true" applyint="true" applyrational="true" applyexponent="false">
<Input><Text-field prompt="&gt; " style="Maple Input" layout="Normal"><Equation executable="true" style="2D Input" input-equation="" display="LUklbXJvd0c2Iy9JK21vZHVsZW5hbWVHNiJJLFR5cGVzZXR0aW5nR0koX3N5c2xpYkdGJzYlLUkjbWlHRiQ2I1EhRicvJStleGVjdXRhYmxlR1EmZmFsc2VGJy8lLG1hdGh2YXJpYW50R1Enbm9ybWFsRic=">LUklbXJvd0c2Iy9JK21vZHVsZW5hbWVHNiJJLFR5cGVzZXR0aW5nR0koX3N5c2xpYkdGJzYjLUkjbWlHRiQ2I1EhRic=</Equation></Text-field>
</Input>
</Group>
<Group labelreference="L39" drawlabel="true" applyint="true" applyrational="true" applyexponent="false">
<Input><Text-field prompt="&gt; " style="Maple Input" layout="Normal"><Equation executable="true" style="2D Input" input-equation="" display="LUklbXJvd0c2Iy9JK21vZHVsZW5hbWVHNiJJLFR5cGVzZXR0aW5nR0koX3N5c2xpYkdGJzYlLUkjbWlHRiQ2I1EhRicvJStleGVjdXRhYmxlR1EmZmFsc2VGJy8lLG1hdGh2YXJpYW50R1Enbm9ybWFsRic=">LUklbXJvd0c2Iy9JK21vZHVsZW5hbWVHNiJJLFR5cGVzZXR0aW5nR0koX3N5c2xpYkdGJzYjLUkjbWlHRiQ2I1EhRic=</Equation></Text-field>
</Input>
</Group>
</Worksheet>
