# Supplementary material for: Dynamics of a Cournot game with bounded rational firms and various scale effects
Source: PLoS One. 2024 May 28;19(5):e0297275. doi: 10.1371/journal.pone.0297275 (PMC11132496; doi:10.1371/journal.pone.0297275)
Supplement: S1 Data — (ZIP) [file pone.0297275.s002.zip › simulation.py]

import math
import numpy as np
import pandas as pd
import matplotlib.pyplot as plt
import plotly.express as px
# import plotly.io as pio
# pio.renderers.default='svg'
import seaborn as sns
# import palettable#python颜色库
import warnings
from time import time
warnings.filterwarnings('ignore')


def iterate_map_X(p,marker_size=0.05,fig='bif_X.png',xlabel='r',ylabel='x',labelsize=10,ylim=None):
    
    perc = (10/100)*p['resolution']
    
    X = np.zeros((p['N_iter'],))
    X[0] = p['X_init']
    
    r_optvar = p['r_1'] - p['r_0']
    df = pd.DataFrame()
    ser = pd.Series()
    for k in range(p['resolution']):
        if k%perc == 0: print(str(100*k/p['resolution']) + '%')
        r = p['r_0'] + r_optvar*k/(p['resolution'] - 1)
        
        for n in range(p['N_iter'] - 1):
            X[n+1] = p['map_X'](X[n], r)
        
        ZX = X[p['discard']:]
        df[r] = ZX
        count_num = len(df[r].round(3).value_counts())
        ser[r] = count_num
        plt.plot(r*np.ones(ZX.shape), ZX, linestyle='none',
                marker='.', markersize=marker_size, color='red')
  
    ser.to_csv('00-data-bifurcation.csv')
    df.T.to_csv('01-data-iteration.csv')
    print(str(100.0) + '%')
    plt.ylim(ylim)
    plt.xlabel(xlabel)
    plt.ylabel(ylabel,rotation=0)
    plt.tick_params(labelsize=labelsize)
    plt.savefig(fig,dpi=500)
    plt.show()


def iterate_map_XY(p,plot='XY',marker_size=0.05,fig='bif_XY.png',xlabel='r',ylabel='xy',labelsize=10,ylim=None):
    
    perc = (10/100)*p['resolution']
    
    X, Y = np.zeros((p['N_iter'],)), np.zeros((p['N_iter'],))
    X[0], Y[0] = p['X_init'], p['Y_init']
    
    r_optvar = p['r_1'] - p['r_0']
    dfX = pd.DataFrame()
    dfY = pd.DataFrame()
    ser = pd.Series()
    for k in range(p['resolution']):
        if k%perc == 0: print(str(100*k/p['resolution']) + '%')
        r = p['r_0'] + r_optvar*k/(p['resolution'] - 1)
        
        for n in range(p['N_iter'] - 1):
            X[n+1] = p['map_X'](X[n], Y[n], r)
            Y[n+1] = p['map_Y'](X[n], Y[n], r)
        
        ZX = X[p['discard']:]
        ZY = Y[p['discard']:]
        dfX[r] = ZX
        dfY[r] = ZY
        count_num = len(dfX[r].round(3).value_counts())
        ser[r] = count_num
        
        if 'X' in plot:
            plt.plot(r*np.ones(ZX.shape), ZX, linestyle='none',
                    marker='.', markersize=marker_size, color='red')
        if 'Y' in plot:
            plt.plot(r*np.ones(ZY.shape), ZY, linestyle='none',
                    marker='.', markersize=marker_size, color='blue')
    
    ser.to_csv('00-data-bifurcation.csv')
    dfX.T.to_csv('01-data-iterationX.csv')
    dfY.T.to_csv('01-data-iterationY.csv')
    print(str(100.0) + '%')
    plt.ylim(ylim)
    plt.xlabel(xlabel)
    plt.ylabel(ylabel,rotation=0)
    plt.tick_params(labelsize=labelsize)
    plt.savefig(fig,dpi=500)
    plt.show()
    plt.close()


def logistic(r, x):
    return r * x * (1 - x)


def plot_system(r, x0, n):
    # Plot the function and the
    # y=x diagonal line.
    t = np.linspace(0, 1)
    plt.plot(t, logistic(r, t), 'k', lw=2)
    plt.plot([0, 1], [0, 1], 'k', lw=2)

    # Recursively apply y=f(x) and plot two lines:
    # (x, x) -> (x, y)
    # (x, y) -> (y, y)
    x = x0
    for i in range(n):
        y = logistic(r, x)
        # Plot the two lines.
        plt.plot([x, x], [x, y], 'k', lw=1)
        plt.plot([x, y], [y, y], 'k', lw=1)
        # Plot the positions with increasing
        # opacity.
        plt.plot([x], [y], 'ok', ms=10,
                alpha=(i + 1) / n)
        x = y

    plt.show()


def plot_bif_lyapunov():

    n = 10000
    r = np.linspace(2.5, 4.0, n)
    iterations = 1000
    last = 100
    x = 1e-5 * np.ones(n)
    lyapunov = np.zeros(n)

    fig, (ax1, ax2) = plt.subplots(2, 1, figsize=(8, 9),
                                sharex=True)
    for i in range(iterations):
        x = logistic(r, x)
        # We compute the partial sum of the
        # Lyapunov exponent.
        lyapunov += np.log(abs(r - 2 * r * x))
        # We display the bifurcation diagram.
        if i >= (iterations - last):
            ax1.plot(r, x, ',k', alpha=.25)
    ax1.set_xlim(2.5, 4)
    ax1.set_title("Bifurcation diagram")

    # We display the Lyapunov exponent.
    # Horizontal line.
    ax2.axhline(0, color='k', lw=.5, alpha=.5)
    # Negative Lyapunov exponent.
    ax2.plot(r[lyapunov < 0],
            lyapunov[lyapunov < 0] / iterations,
            '.k', alpha=.5, ms=.5)
    # Positive Lyapunov exponent.
    ax2.plot(r[lyapunov >= 0],
            lyapunov[lyapunov >= 0] / iterations,
            '.r', alpha=.5, ms=.5)
    ax2.set_xlim(2.5, 4)
    ax2.set_ylim(-2, 1)
    ax2.set_title("Lyapunov exponent")
    plt.tight_layout()
    plt.show()


def list2set2(xlist):
    if np.isnan(xlist).any():
        return nan
    else:
        rlist = map(lambda x: round(x,2), xlist)
        rset = set(rlist)
        pd = len(rset)
        if pd > 24:
            return 24
        else:
            return pd

def list2set_backup(xlist,maxpd,precision):
    
    if np.isnan(xlist).any():
        return maxpd
    else:
        if max(xlist)-min(xlist) > 1:
            xlist = xlist - min(xlist)
            xlist = xlist / max(xlist)
        rlist = map(lambda x: round(x,2), xlist)
        rset = set(rlist)
        pd = len(rset)
        if pd > maxpd:
            return maxpd
        else:
            return pd
        
def list2set(xlist,maxpd,precision):
    
    if np.isnan(xlist).any():
        return 0
    else:
        if max(xlist)-min(xlist) > 1:
            xlist = xlist - min(xlist)
            xlist = xlist / np.median(xlist)
        rlist = map(lambda x: round(x,precision), xlist)
        rset = set(rlist)
        pd = len(rset)
        if pd > maxpd:
            return maxpd
        else:
            return pd

def count_period_2D(df_list,maxpd,precision):
    dfx = df_list[0]
    dfxp = dfx.applymap(list2set,maxpd=maxpd,precision=precision)
    dfy = df_list[1]
    dfyp = dfy.applymap(list2set,maxpd=maxpd,precision=precision)
    ret = pd.DataFrame(index=dfxp.index, columns=dfxp.columns)
    for col in ret.columns:
        ret[col] = np.maximum(dfxp[col],dfyp[col])
    # print(ret)
    return ret

def count_period_1D(df_list,maxpd,precision):
    dfx = df_list[0]
    dfxp = dfx.applymap(list2set,maxpd=maxpd,precision=precision)
    print(dfxp)
    return dfxp    

def basin2D(p, fig='basin_.png', xlabel='x', ylabel='y',precision=3,labelsize=8,toRemove={}):
    resolution = p['resolution']
    xlist = np.linspace(p['x_0'],p['x_1'],resolution)
    ylist = np.linspace(p['y_1'],p['y_0'],resolution)
    N_iter = p['N_iter']
    discard = p['discard']
    map_X = p['map_X']
    map_Y = p['map_Y']

    # 获取迭代数据
    df = pd.DataFrame(columns=xlist,index=ylist)
    dfb = pd.DataFrame(columns=xlist,index=ylist)
    dfc = pd.DataFrame(columns=xlist,index=ylist)
    for x in xlist:
        for y in ylist:
            df[x][y] = []

    for x in xlist:
        print(x)
        xs = x * np.ones(resolution)
        ys = ylist
        xy=(xs,ys)
        for i in range(N_iter):  
            xs=xy[0]
            ys=xy[1]
            xy = (map_X(xs,ys), map_Y(xs,ys))
            if i >= discard:
                ind = 0
                for y in ylist:
                    df[x][y].append((round(xs[ind],precision),round(ys[ind],precision)))
                    # dfy[x][y].append(ys[bind])
                    ind = ind + 1
    # print(df)

    attractors = []
    for x in xlist:
        for y in ylist:
            attr = set(df[x][y])
            if not attr in attractors:
                attractors.append(attr)
            dfb[x][y]=attr

    for x in xlist:
        for y in ylist:
            dfc[x][y]=attractors.index(dfb[x][y])+1

    # print(dfb)
    print(dfc)
    print(attractors)

    # 画图
    # fig = px.imshow(dfp.values)
    plt.figure(figsize=(6, 6))
    basin_colors = ['#4878d0', '#ef854a', '#6acc64', '#d65f60', '#956cb4', '#8c613c', '#dc7fc0', '#797979']
    basin_colors = ['#0000ff', '#ffff00','#ff0000']
    dfc = dfc.astype(float)
    g = sns.heatmap(data=dfc,
                cmap=sns.color_palette(basin_colors[0:len(attractors)]),
                xticklabels=False, yticklabels=False, cbar=False, square=True
            )
    tick_num = 10
    xround = 3
    yround = 3
    g.set_xticks(np.arange(0,resolution+1,resolution/tick_num))
    g.set_xticklabels(np.round(np.linspace(p['x_0'],p['x_1'],tick_num+1),xround))

    g.set_yticks(np.arange(0,resolution+1,resolution/tick_num))
    g.set_yticklabels(np.round(np.linspace(p['y_1'],p['y_0'],tick_num+1),yround))
    g.set_xlabel(xlabel)
    g.set_ylabel(ylabel)
    plt.tick_params(labelsize=labelsize)
    plt.ylabel(ylabel,rotation=0)

  
    all_attractors = set()
    for att in attractors:
        all_attractors.update(att)

    xvec = []
    yvec = []
    for xy in all_attractors:
        if not xy in toRemove:
            px = (xy[0] - p['x_0']) / (p['x_1'] - p['x_0']) * resolution
            py = (p['y_1'] - xy[1]) / (p['y_1'] - p['y_0']) * resolution
            xvec.append(px)
            yvec.append(py)

    print(xvec,yvec)
    # plt.plot(xvec,yvec,'k+')
    plt.plot(xvec,yvec,'k.')

    plt.savefig(fig,dpi=500)
    plt.show()


def bifurcation_2pars(p, fig='bif_2d.png', xlabel='a',ylabel='b', maxpd=24, precision=3, labelsize=8):
    resolution = p['resolution']
    alist = np.linspace(p['a_0'],p['a_1'],resolution)
    blist = np.linspace(p['b_1'],p['b_0'],resolution)
    N_iter = p['N_iter']
    discard = p['discard']
    map_X = p['map_X']
    map_Y = p['map_Y']
    
    # 获取迭代数据
    dfx = pd.DataFrame(columns=alist,index=blist)
    dfy = pd.DataFrame(columns=alist,index=blist)
    for a in alist:
        for b in blist:
            dfx[a][b] = []
            dfy[a][b] = []

    for a in alist:
        print(a)
        x = p['X_init'] * np.ones(resolution)
        y = p['Y_init'] * np.ones(resolution)
        xy = (x,y)
        for i in range(N_iter):  
            x = xy[0]
            y = xy[1] 
            xy = (map_X(x,y,a,blist),map_Y(x,y,a,blist))
            if i >= discard:
                bind = 0
                for b in blist:
                    dfx[a][b].append(x[bind])
                    dfy[a][b].append(y[bind])
                    bind = bind + 1
    # print(dfx)
    
    # 计算周期
    dfp = count_period_2D([dfx,dfy],maxpd,precision)
    dfp.iat[0,resolution-1]=24
    dfp.iat[resolution-1,0]=0
    # print(dfp)

    # 按周期画图
    # fig = px.imshow(dfp.values)
    plt.figure(figsize=(8,6))
    mycolors = [
        '#67001f','#a50026','#d73027','#f46d43','#fdae61','#fee090','#ffffbf','#e0f3f8','#abd9e9','#74add1','#4575b4','#313695',
        '#40004b','#762a83','#9970ab','#c2a5cf','#e7d4e8','#f7f7f7','#d9f0d3','#a6dba0','#5aae61','#1b7837','#00441b','#1a1a1a',
    ]
    mycolors = ['#909090',
        '#000084','#0100ff','#007d00','#007f7e','#007fff','#00ff00','#00ff6d','#00fffb','#880000','#890081','#8900ff','#7d7d00',
        '#7d7d7d','#7d7dff','#35fe00','#37fd6b','#39fefc','#ff0000','#ff007c','#ff00ff','#ff7501','#ff7379','#ff75ff','#f9fb00',
    ]
    g = sns.heatmap(data=dfp,
                cmap=sns.color_palette(mycolors),
                xticklabels=False, yticklabels=False, square=True
            )
    tick_num = 10
    xround = 3
    yround = 3
    g.set_xticks(np.arange(0,resolution+1,resolution/tick_num))
    g.set_xticklabels(np.round(np.linspace(p['a_0'],p['a_1'],tick_num+1),xround))
    g.set_yticks(np.arange(0,resolution+1,resolution/tick_num))
    g.set_yticklabels(np.round(np.linspace(p['b_1'],p['b_0'],tick_num+1),yround))
    g.set_xlabel(xlabel)
    g.set_ylabel(ylabel)
    plt.tick_params(labelsize=labelsize)
    plt.ylabel(ylabel,rotation=0)
    plt.savefig(fig,dpi=500)
    plt.show()


def iteration_print(p,a,b):
    N_iter = p['N_iter']
    discard = p['discard']
    x = p['X_init']
    y = p['Y_init']
    map_X = p['map_X']
    map_Y = p['map_Y']
    
    for i in range(N_iter):
        print((i,x,y,a,b))
        x = map_X(x,y,a,b)
        y = map_Y(x,y,a,b)
        if i >= discard:
            print('iter=%d, x=%f, y=%f' % (i,x,y))


def bifurcation_2pars_X(p, fig='bif_2d_X.png', xlabel='a',ylabel='b', maxpd=24, precision=3, labelsize=8):
    resolution = p['resolution']
    alist = np.linspace(p['a_0'],p['a_1'],resolution)
    blist = np.linspace(p['b_1'],p['b_0'],resolution)
    N_iter = p['N_iter']
    discard = p['discard']
    map_X = p['map_X']
    
    # 获取迭代数据
    dfx = pd.DataFrame(columns=alist,index=blist)
    for a in alist:
        for b in blist:
            dfx[a][b] = []

    for a in alist:
        print(a)
        x = p['X_init'] * np.ones(resolution)
        for i in range(N_iter):  
            x = map_X(x,a,blist)
            if i >= discard:
                bind = 0
                for b in blist:
                    dfx[a][b].append(x[bind])
                    bind = bind + 1
    # print(dfx)
    
    # 计算周期
    dfp = count_period_1D([dfx],maxpd,precision)
    dfp.iat[0,resolution-1]=24
    dfp.iat[resolution-1,0]=0
    # print(dfp)

    # 按周期画图
    # fig = px.imshow(dfp.values)
    plt.figure(dpi=120)
    mycolors = [
        '#67001f','#a50026','#d73027','#f46d43','#fdae61','#fee090','#ffffbf','#e0f3f8','#abd9e9','#74add1','#4575b4','#313695',
        '#40004b','#762a83','#9970ab','#c2a5cf','#e7d4e8','#f7f7f7','#d9f0d3','#a6dba0','#5aae61','#1b7837','#00441b','#1a1a1a',
    ]
    mycolors = ['#909090',
        '#000084','#0100ff','#007d00','#007f7e','#007fff','#00ff00','#00ff6d','#00fffb','#880000','#890081','#8900ff','#7d7d00',
        '#7d7d7d','#7d7dff','#35fe00','#37fd6b','#39fefc','#ff0000','#ff007c','#ff00ff','#ff7501','#ff7379','#ff75ff','#f9fb00',
    ]
    g = sns.heatmap(data=dfp,
                cmap=sns.color_palette(mycolors),
                xticklabels=False, yticklabels=False
            )
    tick_num = 10
    xround = 3
    yround = 3
    g.set_xticks(np.arange(0,resolution+1,resolution/tick_num))
    g.set_xticklabels(np.round(np.linspace(p['a_0'],p['a_1'],tick_num+1),xround))
    g.set_yticks(np.arange(0,resolution+1,resolution/tick_num))
    g.set_yticklabels(np.round(np.linspace(p['b_1'],p['b_0'],tick_num+1),yround))
    g.set_xlabel(xlabel)
    g.set_ylabel(ylabel)
    plt.tick_params(labelsize=labelsize)
    plt.ylabel(ylabel,rotation=0)
    plt.savefig(fig,dpi=500)
    plt.show()    


def phrase_XY(p,fig = 'phrase.png',marker_size=2.0,xlabel='x',ylabel='y'):
    
    X, Y = np.zeros((p['N_iter'],)), np.zeros((p['N_iter'],))
    X[0], Y[0] = p['X_init'], p['Y_init']
    
    for n in range(p['N_iter'] - 1):
        X[n+1] = p['map_X'](X[n], Y[n])
        Y[n+1] = p['map_Y'](X[n], Y[n])

    ZX = X[p['discard']:]
    ZY = Y[p['discard']:]
    
    print(ZX)
    print(ZY)
    # plt.axis('equal')
    plt.figure(figsize=(4,4), dpi=200)
    plt.xlabel(xlabel)
    plt.ylabel(ylabel,rotation=0)
    plt.plot(ZX, ZY, linestyle='none', marker='.', markersize=marker_size, color='black') 
    plt.savefig(fig,bbox_inches ='tight')
    plt.show()


def batch_phrase_XY(p,marker_size=2.0,folder='batch_phrase_XY',xlabel='x',ylabel='y',xlim=None,ylim=None):
    
    perc = (10/100)*p['resolution']
    
    X, Y = np.zeros((p['N_iter'],)), np.zeros((p['N_iter'],))
    X[0], Y[0] = p['X_init'], p['Y_init']
    
    r_optvar = p['r_1'] - p['r_0']
    for k in range(p['resolution']):
        if k%perc == 0: print(str(100*k/p['resolution']) + '%')
        r = p['r_0'] + r_optvar*k/(p['resolution'] - 1)
        
        for n in range(p['N_iter'] - 1):
            X[n+1] = p['map_X'](X[n], Y[n], r)
            Y[n+1] = p['map_Y'](X[n], Y[n], r)
            
        ZX = X[p['discard']:]
        ZY = Y[p['discard']:]
        
        info = 'r_%f.png' % r 
        fig = folder + '/' + info
        
        plt.plot(ZX, ZY, linestyle='none', marker='.', markersize=marker_size, color='black')
        plt.xlabel(xlabel)
        plt.ylabel(ylabel,rotation=0)
        plt.xlim(xlim)
        plt.ylim(ylim)
        plt.savefig(fig,dpi=200,bbox_inches ='tight')
        # plt.show()
        plt.close()

    print(str(100.0) + '%')


def phrase_XY_parlist(p,folder = 'phrase_XY_parlist',marker_size=2.0,xlabel='x',ylabel='y'):
    
    X, Y = np.zeros((p['N_iter'],)), np.zeros((p['N_iter'],))
    X[0], Y[0] = p['X_init'], p['Y_init']
    
    for par in p['parlist']:
        for n in range(p['N_iter'] - 1):
            X[n+1] = p['map_X'](X[n], Y[n], par)
            Y[n+1] = p['map_Y'](X[n], Y[n], par)
            
        ZX = X[p['discard']:]
        ZY = Y[p['discard']:]

        info = '%s.png' % par
        fig = folder + '/' + info
        print(fig)

        plt.figure(figsize=(4,4), dpi=200)
        plt.plot(ZX, ZY, linestyle='none', marker='.', markersize=marker_size, color='black')
        plt.xlabel(xlabel)
        plt.ylabel(ylabel,rotation=0)
        plt.savefig(fig,bbox_inches ='tight')
        # plt.show()
        plt.close()


if __name__=="__main__": 

# 计算一维映射的2D分叉图 ###########################################
    def map_X(Q, C, d):
        N=6
        return 0.5* (Q+N*Q-C*Q**2) / (d*Q**2+1)

    p = { # parameters
        'N_iter': 2100, # number of iterations of the map
        'discard': 2000, # how many initial iterations to discard while drawing
        'X_init': 0.1, # initial value of X
        'resolution': 60, # x axis resolution
        'map_X': map_X, # X component of the 2D->2D map to be iterated
        'a_0': 0, # lower limit of x axis
        'a_1': 10, # upper limit of x axis
        'b_0': -2, # lower limit of y axis
        'b_1': 5, # upper limit of y axis
    }

    bifurcation_2pars_X(p,fig='Bif-2D-mapX-.png',xlabel='$C$',ylabel='$d$')

# 计算一维映射的2D分叉图 ###########################################

    # def map_X(Q, d):
    #     C=5
    #     N=6
    #     return 0.5* (Q+N*Q-C*Q**2) / (d*Q**2+1)
    
    # p = { # parameters
    #     'N_iter': 2100, # number of iterations of the map
    #     'discard': 2000, # how many initial iterations to discard while drawing
    #     'X_init': 0.1, # initial value of X
    #     'resolution': 2000, # x axis resolution
    #     'map_X': map_X, # X component of the 2D->2D map to be iterated
    #     'r_0': -1, # lower limit of x axis
    #     'r_1': 1, # upper limit of x axis
    # }
    
    # iterate_map_X(p,marker_size=0.05,fig='bif_X_.png',xlabel='d',ylabel='Q',labelsize=10, ylim=(-0.5,12))


    # def map_X(Q, C):
    #     d=-0.6
    #     N=6
    #     return 0.5* (Q+N*Q-C*Q**2) / (d*Q**2+1)
    
    # p = { # parameters
    #     'N_iter': 2100, # number of iterations of the map
    #     'discard': 2000, # how many initial iterations to discard while drawing
    #     'X_init': 0.1, # initial value of X
    #     'resolution': 2000, # x axis resolution
    #     'map_X': map_X, # X component of the 2D->2D map to be iterated
    #     'r_0': 4, # lower limit of x axis
    #     'r_1': 10, # upper limit of x axis
    # }
    
    # iterate_map_X(p,marker_size=0.05,fig='bif_X_.png',xlabel='C',ylabel='Q',labelsize=10, ylim=(-0.5,8))

#### 计算二维映射的2D分叉图 ##############################################


# #########################################
#    ## pars: d1 d2
#     def map_X(x,y,d1,d2):
#         c1=1
#         c2=1
#         Q=x+y
#         return 0.5*(x+Q-c1*Q**2) / (d1*Q**2+1)

#     def map_Y(x,y,d1,d2):
#         c1=1
#         c2=1
#         Q=x+y
#         return 0.5*(y+Q-c2*Q**2) / (d2*Q**2+1)

#     p = { # parameters
#         'N_iter': 2100, # number of iterations of the map
#         'discard': 2000, # how many initial iterations to discard while drawing
#         'X_init': 0.1, # initial value of X
#         'Y_init': 0.1, # initial value of Y
#         'map_X': map_X, # X component of the 2D->2D map to be iterated
#         'map_Y': map_Y,
#         'resolution': 60, # x axis resolution
#         'a_0': -5, # lower limit of x axis
#         'a_1': 5, # upper limit of x axis
#         'b_0': -5, # lower limit of y axis
#         'b_1': 5, # upper limit of y axis
#     }

#     bifurcation_2pars(p,fig='Bif-2D-.png',xlabel='$d_1$',ylabel='$d_2$',precision=3)


### 计算二维映射的1D分叉图 ##############################################
#    ## pars: d1
#     def map_X(x,y,d1):
#         c1=1
#         c2=1
#         d2=1
#         Q=x+y
#         return 0.5*(x+Q-c1*Q**2) / (d1*Q**2+1)

#     def map_Y(x,y,d1):
#         c1=1
#         c2=1
#         d2=1
#         Q=x+y
#         return 0.5*(y+Q-c2*Q**2) / (d2*Q**2+1)
    
#     p = { # parameters
#         'N_iter': 2200, # number of iterations of the map
#         'discard': 2000, # how many initial iterations to discard while drawing
#         'X_init': 0.1, # initial value of X
#         'Y_init': 0.1, # initial value of Y
#         'map_X': map_X, # X component of the 2D->2D map to be iterated
#         'map_Y': map_Y,
#         'resolution': 2000, # x axis resolution
#         'r_0': -5, # lower limit of x axis
#         'r_1': 1, # upper limit of x axis
#     }

#     iterate_map_XY(p,plot='XY',marker_size=0.05,fig='bif_XY_.png',xlabel='$d_1$',ylabel='$q_i$',labelsize=8,ylim=(-1,1))
    
    


#### 计算二维映射的相图 - 批量 - 参数变化 ##############################################

    # ### par: d1
    # def map_X(x,y,d1):
    #     c1=1
    #     c2=1
    #     d2=-4
    #     Q=x+y
    #     return 0.5*(x+Q-c1*Q**2) / (d1*Q**2+1)

    # def map_Y(x,y,d1):
    #     c1=1
    #     c2=1
    #     d2=-4
    #     Q=x+y
    #     return 0.5*(y+Q-c2*Q**2) / (d2*Q**2+1)
    
    # p = { # parameters
    #     'N_iter': 3000, # number of iterations of the map
    #     'discard': 0, # how many initial iterations to discard while drawing
    #     'X_init': 0.1, # initial value of X
    #     'Y_init': 0.1, # initial value of Y
    #     'map_X': map_X, # X component of the 2D->2D map to be iterated
    #     'map_Y': map_Y,
    #     'resolution': 500, # x axis resolution
    #     'r_0': 0.2, # lower limit of x axis
    #     'r_1': 2, # upper limit of x axis
    # }

    # batch_phrase_XY(p,marker_size=2.0,folder='batch_phrase_XY',xlabel='$q_1$',ylabel='$q_2$',ylim=(-2.5,1))


# #### 计算二维映射的相图 - 单个 ##############################################

#    ## pars: d1
#     d1 = -2.979960
#     def map_X(x,y):
#         c1=1
#         c2=1
#         d2=1
#         Q=x+y
#         return 0.5*(x+Q-c1*Q**2) / (d1*Q**2+1)

#     def map_Y(x,y):
#         c1=1
#         c2=1
#         d2=1
#         Q=x+y
#         return 0.5*(y+Q-c2*Q**2) / (d2*Q**2+1)
    
#     p = { # parameters
#         'N_iter': 2200, # number of iterations of the map
#         'discard': 2000, # how many initial iterations to discard while drawing
#         'X_init': 0.1, # initial value of X
#         'Y_init': 0.1, # initial value of Y
#         'map_X': map_X, # X component of the 2D->2D map to be iterated
#         'map_Y': map_Y,
#         'resolution': 2000, # x axis resolution
#     }

#     phrase_XY(p,fig = 'phrase.png',marker_size=0.2,xlabel='x',ylabel='y')
    
# ### 吸引域 ####################################
#     d1= -1/8
#     d2= -9/16
#     c1=1
#     c2=1
    
#     def map_X(x,y):
#         Q=x+y
#         return 0.5*(x+Q-c1*Q**2) / (d1*Q**2+1)

#     def map_Y(x,y):
#         Q=x+y
#         return 0.5*(y+Q-c2*Q**2) / (d2*Q**2+1)

#     p = { # parameters
#         'N_iter': 2100, # number of iterations of the map
#         'discard': 2000, # how many initial iterations to discard while drawing
#         'X_init': 0.1, # initial value of X
#         'Y_init': 0.1, # initial value of Y
#         'map_X': map_X, # X component of the 2D->2D map to be iterated
#         'map_Y': map_Y,
#         'resolution': 60, # x axis resolution
#         # 'resolution': 600, # x axis resolution
#         'x_0': 0, # lower limit of x axis
#         'x_1': 1, # upper limit of x axis
#         'y_0': 1, # lower limit of y axis
#         'y_1': 2, # upper limit of y axis
#     }

#     basin2D(p, fig = 'basin_111.png', xlabel='$q_1$',ylabel='$q_2$',toRemove={(0.0,0.0)})

    pass
